# Supplementary material for: Transposable Elements Contribute to Activation of Maize Genes in Response to Abiotic Stress
Source: PLoS Genet. 2015 Jan 8;11(1):e1004915. doi: 10.1371/journal.pgen.1004915 (PMC4287451; doi:10.1371/journal.pgen.1004915)
Supplement: S2 Table — Gene expression response to abiotic stress in maize seedlings. (XLSX) [file pgen.1004915.s007.xlsx]

## Sheet: Table S2
Table S2. Gene expression response to abiotic stress in maize seedlings. Number and a propotion of differentially expressed FGS and WGS genes is shown for all stress / genotype combinations.
Number of genesa	Coldb			Heatb			High Saltb			UVb
	B73	Mo17	Oh43	B73	Mo17	Oh43	B73	Mo17	Oh43	B73	Mo17	Oh43
FGS genes (37,537)
Expressed genes	20599	19875	19614	20111	19078	18724	20481	19505	19619	20465	20441	20736
Up-regulated genes	2219	2884	2032	1421	1946	1756	2562	2963	2948	1707	2604	2925
% Up-regulated genes	0.107724	0.145107	0.103599	0.0706578	0.102002	0.0937834	0.125092	0.15191	0.150263	0.0834107	0.127391	0.141059
Genes turned on	981	1205	1059	593	884	848	950	1133	1422	931	898	1516
%Genes turned on	0.0476237	0.0606289	0.053992	0.0294864	0.0463361	0.0452895	0.0463845	0.0580877	0.0724808	0.0454923	0.0439313	0.0731096
Down-regulated	2600	2425	2636	3693	3364	3682	3424	2155	2764	2116	1516	1630
% Down-regulated	0.12622	0.122013	0.134394	0.183631	0.176329	0.196646	0.167179	0.110484	0.140884	0.103396	0.0741647	0.0786073
Genes turned off	1073	1243	1228	1583	1845	1918	1485	1236	1716	1558	1004	1140
%Genes turned off	0.0520899	0.0625409	0.0626083	0.0787131	0.0967083	0.102435	0.0725062	0.0633684	0.0874662	0.07613	0.049117	0.0549769
WGS genes (110,028)
Expressed genes	31250	31715	32374	30146	29739	30204	31679	31686	31607	31769	32938	32965
Up-regulated genes	3624	4834	4445	2454	3511	3426	4267	5115	5118	3450	4246	3959
%Up-regulated genes	0.115968	0.15242	0.137302	0.0814038	0.11806	0.113429	0.134695	0.161428	0.161926	0.108596	0.128909	0.120097
Genes turned on	1869	2406	2656	1251	1875	2002	1885	2329	2841	2001	2320	1971
%Genes turned on	0.059808	0.0758632	0.0820411	0.041498	0.0630485	0.0662826	0.0595031	0.0735025	0.0898852	0.0629859	0.0704354	0.0597907
Down-regulated	3594	3687	3978	4439	4974	4739	5613	4059	4733	3892	3128	3151
%Down-regulated	0.115008	0.116254	0.122876	0.14725	0.167255	0.1569	0.177184	0.128101	0.149745	0.122509	0.0949663	0.0955862
Genes turned off	1398	1780	1870	2562	2360	2898	2085	2080	2141	1937	1437	1359
%Genes turned off	0.044736	0.0561249	0.0577624	0.0849864	0.0793571	0.0959476	0.0658165	0.0656441	0.0677382	0.0609714	0.0436274	0.0412255
aGenes were called expressed if they had RPKM>1 in either a control or stress sample. Expressed genes were called up- or down-regulated if log2 (stress/control) > 1 or log2 (stress/control) , 1, respectively, and padj <0.1. Turned on genes were up-regulated genes that were not expressed under control conditions (RPKM <1) and were activated (RPKM >1) under stress conditions. Turned off genes were …
bAnalysis of cold and heat stress conditions is based on three biological replicates for all genotypes, while analysis of UV and high salt conditions is based on 1 biological sample.
