# Supplementary material for: Transposable Elements Contribute to Activation of Maize Genes in Response to Abiotic Stress
Source: PLoS Genet. 2015 Jan 8;11(1):e1004915. doi: 10.1371/journal.pgen.1004915 (PMC4287451; doi:10.1371/journal.pgen.1004915)
Supplement: S3 Table — Relationships between genes affected by abiotic stress and TE elements located within 1000 bp of a gene transcription start site. (XLSX) [file pgen.1004915.s008.xlsx]

## Sheet: Table S3
Table S3. Relationships between genes affected by abiotic stress and TE elements from various families located within 1000 bp of a transcription start site.
	TE Expression, log2 of RPM ratios				Number of genes within 1000 bp from TSS																	Proportion of Up nd Down-Regulated Genes Relative to Expressed Genes								Fold Enrichment Relative to Expressed Genes								P-value
TE family	Cold	Heat	High Salt	UV	All genes	Up/Cold	Down/Cold	ND/Cold	Expressed/Cold	Up/Heat	Down/Heat	ND/Heat	Expressed/Heat	Up/High Salt	Down/High Salt	ND/High Salt	Expressed/High Salt	Up/UV	Down/UV	ND/ UV	Expressed / UV	Up/Cold	Down/Cold	Up/Heat	Down/Heat	Up/High Salt	Down/High Salt	Up/UV	Down/UV	Up/Cold	Down/Cold	Up/Heat	Down/Heat	Up/High Salt	Down/High Salt	Up/UV	Down/UV	Cold	Heat	High Salt	UV
abiri	1.43708	-1.66763	-2.20064	-1.36772	17	2	1	1	4	0	3	1	4	0	3	1	4	0	3	1	4	0.5	0.25	0	0.75	0	0.75	0	0.75	3.89131	2.65183	0	3.93515	0.00182378	4.17086	0	3.11681	0.0339499	0.0169656	0.011801	0.0565521
afad	-1.19535	-1.84161	-1.19859	-0.437527	37	0	0	5	5	1	1	5	7	0	2	6	8	0	5	3	8	0	0	0.142857	0.142857	0	0.25	0	0.625	0	0	1.75415	0.749793	0.000912231	1.39104	0	2.59831	0.489793	0.814416	0.505076	0.0341134
afeda	NA	NA	NA	NA	300	5	3	136	144	5	14	119	138	17	13	104	134	20	23	98	141	0.0347222	0.0208333	0.0362319	0.101449	0.126866	0.0970149	0.141844	0.163121	0.270427	0.221147	0.445074	0.532678	0.926227	0.539768	1.16892	0.678382	8.98958e-06	0.00182541	0.0318392	0.0948999
afeke	-0.260001	-1.16075	-0.268713	-2.08387	231	9	5	74	88	2	10	73	85	4	9	73	86	2	27	58	87	0.102273	0.0568182	0.0235294	0.117647	0.0465116	0.104651	0.0229885	0.310345	0.796519	0.603121	0.289033	0.617719	0.339635	0.582267	0.189443	1.29064	0.327957	0.0196808	0.00354123	0.0122009
afuv	-0.775908	-1.48194	-0.863654	-1.31836	1516	30	59	366	455	43	89	323	455	64	92	330	486	47	150	294	491	0.0659341	0.12967	0.0945055	0.195604	0.131687	0.1893	0.095723	0.305499	0.513521	1.37648	1.16093	1.02707	0.961403	1.05317	0.788853	1.27052	3.85295e-05	0.540763	0.835849	0.00194303
agep	0.502665	-0.00188216	0.0367052	1.38	35	0	0	7	7	1	0	6	7	3	2	5	10	3	0	6	9	0	0	0.142857	0	0.3	0.2	0.333333	0	0	0	1.75415	0	2.19025	1.11291	2.7461	0	0.367829	0.403131	0.292947	0.0636724
ahoru	0.163499	-0.278819	0.441505	1.27848	59	0	2	12	14	1	1	10	12	3	4	7	14	2	4	8	14	0	0.142857	0.0833333	0.0833333	0.214286	0.285714	0.142857	0.285714	0	1.51615	1.02344	0.437457	1.5646	1.58962	1.17704	1.18799	0.322606	0.636026	0.337148	0.873392
ahov	-0.835038	-0.261998	-0.44982	0.110827	12	0	1	5	6	0	1	5	6	0	1	4	5	1	0	4	5	0	0.166667	0	0.166667	0	0.2	0.2	0	0	1.76833	0	0.874696	0.00145924	1.11314	1.64722	0	0.568913	0.742577	0.672283	0.435796
ajajog	-0.0755079	2.72418	1.81908	1.40047	116	2	2	17	21	1	5	14	20	2	7	12	21	7	3	12	22	0.0952381	0.0952381	0.05	0.25	0.0952381	0.333333	0.318182	0.136364	0.741652	1.01084	0.614124	1.3125	0.695542	1.85449	2.62179	0.56704	0.901403	0.727596	0.182031	0.0156677
ajipe	-0.406349	-0.807948	-0.246289	-0.0148922	48	0	0	16	16	0	3	12	15	4	1	11	16	2	2	10	14	0	0	0	0.2	0.25	0.0625	0.142857	0.142857	0	0	0	1.04995	1.82526	0.347999	1.17704	0.593996	0.10139	0.513558	0.257189	0.692547
ajit	-0.2786	1.05081	-0.781706	-0.247035	20	2	0	1	3	0	0	2	2	0	0	2	2	1	1	0	2	0.666667	0	0	0	0	0	0.5	0.5	5.18712	0	0	0	0.00364483	0.00277756	4.11435	2.07632	0.0201406	0.689901	0.63043	0.122482
alaw	1.44479	-0.348882	0.830197	0.601062	30	2	0	7	9	3	0	5	8	8	1	2	11	1	4	4	9	0.222222	0	0.375	0	0.727273	0.0909091	0.111111	0.444444	1.73019	0	4.60489	0	5.30873	0.506137	0.915366	1.84777	0.480996	0.00637193	8.7286e-08	0.3509
amiin	0.39574	-1.0174	0.336896	-1.60873	18	0	0	1	1	2	0	1	3	1	0	1	2	0	0	1	1	0	0	0.666667	0	0.5	0	0	0	0	0	8.18136	0	3.64847	0.00277756	0	0	0.868445	0.000991288	0.304069	0.754873
anar	0.0187157	-0.687324	-0.370667	0.0649386	62	0	1	30	31	1	7	24	32	1	3	26	30	5	4	22	31	0	0.0322581	0.03125	0.21875	0.0333333	0.1	0.16129	0.129032	0	0.342396	0.383849	1.1485	0.243572	0.556476	1.32907	0.536576	0.035348	0.564537	0.08676	0.323619
aneas	-0.564008	-1.45403	-1.06648	-2.30612	13	0	0	2	2	0	1	1	2	0	0	2	2	0	0	1	1	0	0	0	0.5	0	0	0	0	0	0	0	2.62147	0.00364483	0.00277756	0	0	0.752595	0.519301	0.63043	0.754873
anim	1.92449	2.69617	0.760188	-0.92146	33	0	0	6	6	0	1	5	6	1	1	5	7	0	2	5	7	0	0	0	0.166667	0.142857	0.142857	0	0.285714	0	0	0	0.874696	1.04354	0.795234	0	1.18774	0.424453	0.742577	0.968318	0.615452
ansuya	0.0794739	-0.234254	0.0656609	0.311705	106	3	1	19	23	1	4	17	22	3	2	19	24	4	6	15	25	0.130435	0.0434783	0.0454545	0.181818	0.125	0.0833333	0.16	0.24	1.01575	0.461474	0.558302	0.954561	0.912763	0.463795	1.31841	0.998007	0.705303	0.811716	0.432095	0.833065
anysaf	-0.774127	-0.202601	-0.404283	-0.0351164	25	0	0	1	1	0	0	2	2	0	0	2	2	0	0	3	3	0	0	0	0	0	0	0	0	0	0	0	0	0.00364483	0.00277756	0	0	0.868445	0.689901	0.63043	0.428202
apil	0.0853461	-0.122107	-0.426991	0.100567	30	0	0	9	9	0	1	8	9	1	1	8	10	0	0	10	10	0	0	0	0.111111	0.1	0.1	0	0	0	0	0	0.583228	0.730569	0.556735	0	0	0.276235	0.509958	0.721829	0.0588645
arar	-0.410084	-1.65411	-0.926098	0.0694519	43	1	0	8	9	0	8	1	9	0	2	7	9	2	0	7	9	0.111111	0	0	0.888889	0	0.222222	0.222222	0	0.865095	0	0	4.66582	0.000810906	1.23653	1.83073	0	0.603359	6.53215e-07	0.486969	0.202638
atej	0.00249463	0.472204	0.809431	0.0378984	26	0	0	5	5	0	1	5	6	4	0	3	7	2	2	3	7	0	0	0	0.166667	0.571429	0	0.285714	0.285714	0	0	0	0.874696	4.17102	0.000794439	2.35358	1.18774	0.489793	0.742577	0.0030792	0.349708
atop	0.635771	-1.65433	-1.66431	-0.345957	8	1	0	1	2	0	1	1	2	0	0	2	2	0	0	2	2	0.5	0	0	0.5	0	0	0	0	3.88839	0	0	2.62147	0.00364483	0.00277756	0	0	0.281339	0.519301	0.63043	0.568541
avahi	0.0724725	-0.759316	-0.444879	-1.72191	799	25	36	237	298	14	72	197	283	41	58	213	312	45	74	197	316	0.0838926	0.120805	0.04947	0.254417	0.13141	0.185897	0.142405	0.234177	0.653387	1.28237	0.607698	1.33588	0.959386	1.03424	1.17356	0.973902	0.0308326	0.00666446	0.934096	0.518357
awuhe	-0.518742	-0.860063	0.120688	0.194733	19	0	0	2	2	0	1	1	2	0	0	2	2	0	0	2	2	0	0	0	0.5	0	0	0	0	0	0	0	2.62147	0.00364483	0.00277756	0	0	0.752595	0.519301	0.63043	0.568541
baso	0.469377	-0.0654186	0.188749	-0.180547	310	5	5	41	51	5	4	39	48	8	11	39	58	7	13	36	56	0.0980392	0.0980392	0.104167	0.0833333	0.137931	0.189655	0.125	0.232143	0.763529	1.04065	1.27954	0.437539	1.00705	1.05518	1.03008	0.965399	0.810576	0.159903	0.979193	0.98797
bavav	2.42699	6.97211	2.56754	3.53797	9	0	0	2	2	0	1	1	2	0	0	2	2	0	1	1	2	0	0	0	0.5	0	0	0	0.5	0	0	0	2.62147	0.00364483	0.00277756	0	2.07632	0.752595	0.519301	0.63043	0.650122
bawigu	-0.271905	-1.62422	-0.475822	-1.3737	28	0	0	2	2	0	1	1	2	0	0	2	2	0	1	2	3	0	0	0	0.5	0	0	0	0.333333	0	0	0	2.62147	0.00364483	0.00277756	0	1.3849	0.752595	0.519301	0.63043	0.78905
beby	0.126716	-2.73143	-1.1909	-1.32001	83	3	3	6	12	1	2	9	12	0	6	10	16	2	2	12	16	0.25	0.25	0.0833333	0.166667	0	0.375	0.125	0.125	1.94663	2.65316	1.02344	0.874915	0.000456201	2.08625	1.02994	0.51976	0.0588972	0.978263	0.0589202	0.548371
bene	-0.927574	-1.49665	-0.765069	-1.38938	87	1	2	8	11	2	1	8	11	1	2	9	12	2	5	5	12	0.0909091	0.181818	0.181818	0.0909091	0.0833333	0.166667	0.166667	0.416667	0.707848	1.92953	2.2329	0.477215	0.608838	0.927475	1.37316	1.73243	0.590678	0.37994	0.843233	0.262397
bida	NA	NA	NA	NA	19	0	1	3	4	0	1	3	4	0	3	1	4	0	0	4	4	0	0.25	0	0.25	0	0.75	0	0	0	2.65183	0	1.31172	0.00182378	4.17086	0	0	0.46116	0.818279	0.011801	0.322504
bihar	0.114715	0.4902	-0.04747	0.283538	23	1	0	11	12	1	2	10	13	1	1	11	13	1	3	8	12	0.0833333	0	0.0769231	0.153846	0.0769231	0.0769231	0.0833333	0.25	0.648876	0	0.944729	0.807629	0.562015	0.428287	0.686582	1.03946	0.445505	0.939654	0.447066	0.922086
bipide	NA	NA	NA	NA	47	0	2	13	15	2	2	11	15	1	3	15	19	6	1	13	20	0	0.133333	0.133333	0.133333	0.0526316	0.157895	0.3	0.05	0	1.41509	1.63758	0.699967	0.384565	0.878595	2.47194	0.207912	0.313145	0.685622	0.509202	0.0159097
biwa	NA	NA	NA	NA	2	0	0	0	0	0	0	0	0	0	0	0	0	0	0	0	0	#DIV/0!	#DIV/0!	#DIV/0!	#DIV/0!	#DIV/0!	#DIV/0!	#DIV/0!	#DIV/0!	0	0	0	0	2.43353	1.85449	0	0	0.99822	0.99835	0.999113	0.999173
bobeg	1.15415	-2.74493	-1.21648	-0.751535	174	4	4	33	41	2	9	27	38	5	3	30	38	3	9	23	35	0.097561	0.097561	0.0526316	0.236842	0.131579	0.0789474	0.0857143	0.257143	0.759794	1.03556	0.646492	1.24351	0.96072	0.439332	0.706315	1.06933	0.840231	0.659811	0.248723	0.808121
bobobo	1.49002	-0.927084	0.0778973	0.333655	8	0	0	3	3	0	0	3	3	0	0	2	2	0	1	1	2	0	0	0	0	0	0	0	0.5	0	0	0	0	0.00364483	0.00277756	0	2.07632	0.652197	0.57241	0.63043	0.650122
bogu	-1.52186	-0.994388	-0.622234	-1.11699	116	2	4	36	42	0	6	35	41	1	6	35	42	5	9	31	45	0.047619	0.0952381	0	0.146341	0.0238095	0.142857	0.111111	0.2	0.370852	1.01091	0	0.768353	0.173985	0.794855	0.915611	0.831717	0.289722	0.0981854	0.0599695	0.76862
boha	-0.0755079	-0.824253	-0.535268	-1.50642	21	0	0	2	2	0	0	2	2	0	0	3	3	0	0	2	2	0	0	0	0	0	0	0	0	0	0	0	0	0.0024311	0.00185263	0	0	0.752595	0.689901	0.500003	0.568541
boja	NA	NA	NA	NA	10	0	0	1	1	0	0	1	1	1	1	0	2	0	1	0	1	0	0	0	0	0.5	0.5	0	1	0	0	0	0	3.64847	2.78034	0	4.14642	0.868445	0.831504	0.109058	0.206861
bomevy	0.891325	-1.15029	-0.792353	-3.38089	16	0	1	1	2	0	0	2	2	0	0	2	2	0	2	0	2	0	0.5	0	0	0	0	0	1	0	5.2997	0	0	0.00364483	0.00277756	0	4.15263	0.138733	0.689901	0.63043	0.0426395
bori	1.9524	0.0516496	0.679051	1.14463	21	4	0	3	7	1	1	2	4	1	1	2	4	5	0	2	7	0.571429	0	0.25	0.25	0.25	0.25	0.714286	0	4.44864	0	3.06878	1.31172	1.8256	1.39121	5.88394	0	0.00197598	0.414859	0.71151	8.62303e-06
bosohe	-0.37499	0.40633	-0.343842	-0.272333	117	1	3	39	43	3	9	30	42	8	4	33	45	3	9	32	44	0.0232558	0.0697674	0.0714286	0.214286	0.177778	0.0888889	0.0681818	0.204545	0.181114	0.74055	0.877388	1.12509	1.29796	0.49462	0.561851	0.850619	0.0862064	0.910481	0.249274	0.405056
bote	-0.261299	0.770594	0.892216	-0.817123	33	0	0	3	3	1	0	3	4	1	0	2	3	0	1	2	3	0	0	0.25	0	0.333333	0	0	0.333333	0	0	3.06878	0	2.43353	0.00185263	0	1.3849	0.652197	0.339335	0.500519	0.78905
bovo	-0.48637	-0.4686	-0.88563	0.336338	22	0	0	4	4	1	0	3	4	0	0	4	4	2	1	2	5	0	0	0.25	0	0	0	0.4	0.2	0	0	3.06878	0	0.00182378	0.00138982	3.29444	0.831274	0.565192	0.339335	0.396559	0.158904
bowuow	0.61637	-1.09173	0.307675	-2.03694	16	1	1	2	4	0	1	2	3	0	0	3	3	1	0	3	4	0.25	0.25	0	0.333333	0	0	0.25	0	1.94565	2.65183	0	1.74852	0.0024311	0.00185263	2.05872	0	0.388675	0.74824	0.500003	0.452701
bs1	0.0986329	-1.33716	-0.357232	-0.982807	88	2	2	13	17	2	5	10	17	1	5	11	17	2	3	11	16	0.117647	0.117647	0.117647	0.294118	0.0588235	0.294118	0.125	0.1875	0.916127	1.24864	1.44496	1.54408	0.4298	1.63635	1.02994	0.779641	0.942601	0.429261	0.362899	0.882872
buire	-0.0593487	-0.778669	-0.186475	-1.08076	678	14	26	240	280	15	56	213	284	35	49	209	293	18	74	199	291	0.05	0.0928571	0.0528169	0.197183	0.119454	0.167235	0.0618557	0.254296	0.389419	0.985695	0.648813	1.03536	0.8721	0.930417	0.50975	1.05757	0.000389669	0.211648	0.522034	0.00794564
bumy	-0.767222	3.44498	2.21959	0.122234	105	1	2	8	11	3	2	7	12	3	3	8	14	3	4	6	13	0.0909091	0.181818	0.25	0.166667	0.214286	0.214286	0.230769	0.307692	0.707848	1.92953	3.07031	0.874915	1.5646	1.19231	1.90134	1.27935	0.590678	0.101623	0.618553	0.338968
bygum	-0.29461	-0.157252	-0.468808	0.0179989	219	7	4	28	39	3	10	23	36	7	11	24	42	4	10	25	39	0.179487	0.102564	0.0833333	0.277778	0.166667	0.261905	0.102564	0.25641	1.39782	1.08866	1.02361	1.45843	1.21685	1.45712	0.84517	1.06629	0.606716	0.399129	0.270316	0.925433
cin4	NA	NA	NA	NA	42	0	1	3	4	1	1	2	4	0	1	3	4	0	2	2	4	0	0.25	0.25	0.25	0	0.25	0	0.5	0	2.65183	3.06878	1.31172	0.00182378	1.39121	0	2.07787	0.46116	0.414859	0.71096	0.422329
cinful-zeon	-0.0800467	-0.540195	0.877505	0.20856	3963	99	71	534	704	55	156	454	665	103	140	477	720	100	180	453	733	0.140625	0.100852	0.0827068	0.234586	0.143056	0.194444	0.136426	0.245566	1.09525	1.07057	1.01599	1.23176	1.0444	1.08179	1.12429	1.02127	0.479324	0.0129345	0.469598	0.383093
crm	1.97548	0.684522	0.674669	1.31275	31	0	0	1	1	0	0	1	1	0	0	2	2	0	1	1	2	0	0	0	0	0	0	0	0.5	0	0	0	0	0.00364483	0.00277756	0	2.07632	0.868445	0.831504	0.63043	0.650122
dabe	-1.66047	NA	-2.23981	-2.50642	13	1	0	0	1	0	0	1	1	0	0	1	1	0	0	1	1	1	0	0	0	0	0	0	0	7.76516	0	0	0	0.00727875	0.00554682	0	0	0.0337574	0.831504	0.794877	0.754873
dadeir	-0.044481	-2.45542	-0.224216	-0.801165	14	0	0	1	1	0	0	1	1	0	0	1	1	0	1	0	1	0	0	0	0	0	0	0	1	0	0	0	0	0.00727875	0.00554682	0	4.14642	0.868445	0.831504	0.794877	0.206861
dady	NA	NA	NA	NA	11	1	0	0	1	0	0	0	0	0	0	0	0	0	0	0	0	1	0	#DIV/0!	#DIV/0!	#DIV/0!	#DIV/0!	#DIV/0!	#DIV/0!	7.76516	0	0	0	2.43353	1.85449	0	0	0.0337574	0.99835	0.999113	0.999173
dagaf	0.0102049	0.614574	0.16582	1.01802	476	12	11	57	80	7	18	56	81	14	16	54	84	24	20	48	92	0.15	0.1375	0.0864198	0.222222	0.166667	0.190476	0.26087	0.217391	1.16822	1.45955	1.06157	1.1668	1.21681	1.05973	2.14977	0.904071	0.314104	0.739099	0.672016	0.00021218
dager	NA	NA	NA	NA	194	5	2	14	21	0	5	16	21	4	7	14	25	5	5	14	24	0.238095	0.0952381	0	0.238095	0.16	0.28	0.208333	0.208333	1.85413	1.01084	0	1.25001	1.16825	1.5578	1.71667	0.866321	0.316596	0.369536	0.358639	0.424601
daju	0.853153	-0.641728	0.2127	-0.100907	25	3	0	8	11	0	2	6	8	1	1	7	9	1	1	7	9	0.272727	0	0	0.25	0.111111	0.111111	0.111111	0.111111	2.12354	0	0	1.31221	0.811717	0.618574	0.915366	0.461942	0.239844	0.669041	0.820119	0.635152
dala	-0.439919	-2.80633	-2.00277	-1.14385	93	1	1	13	15	1	1	13	15	2	4	9	15	3	5	9	17	0.0666667	0.0666667	0.0666667	0.0666667	0.133333	0.266667	0.176471	0.294118	0.519126	0.707545	0.818791	0.349983	0.973703	1.48366	1.45405	1.22298	0.69823	0.440252	0.675561	0.62343
dapuuv	NA	NA	NA	NA	777	9	9	49	67	14	11	46	71	12	20	45	77	15	27	38	80	0.134328	0.134328	0.197183	0.15493	0.155844	0.25974	0.1875	0.3375	1.04616	1.42587	2.42216	0.81347	1.1378	1.44507	1.54514	1.40356	0.510092	0.00167052	0.132533	0.00929941
debeh	1.23953	1.00102	-0.164524	-0.205253	295	8	12	77	97	10	25	66	101	13	24	62	99	6	23	68	97	0.0824742	0.123711	0.0990099	0.247525	0.131313	0.242424	0.0618557	0.237113	0.642327	1.31319	1.21623	1.29966	0.958707	1.34873	0.50974	0.986092	0.283191	0.236355	0.264865	0.179639
defub	-0.319389	-2.18126	-0.932806	-0.986909	176	2	3	6	11	2	3	5	10	5	3	6	14	3	3	7	13	0.181818	0.272727	0.2	0.3	0.357143	0.214286	0.230769	0.230769	1.4157	2.89429	2.45613	1.57477	2.60731	1.19231	1.90134	0.959516	0.0939877	0.214956	0.041234	0.474449
demo	-0.540176	-1.45542	-1.49036	-1.22263	61	0	1	3	4	0	1	4	5	1	1	8	10	1	2	6	9	0	0.25	0	0.2	0.1	0.1	0.111111	0.222222	0	2.65183	0	1.04953	0.730569	0.556735	0.915366	0.923884	0.46116	0.801335	0.721829	0.984401
depuw	NA	NA	NA	NA	38	1	0	8	9	0	0	9	9	3	0	8	11	3	3	5	11	0.111111	0	0	0	0.272727	0	0.272727	0.272727	0.865095	0	0	0	1.99119	0.000505631	2.24694	1.13393	0.603359	0.186735	0.174882	0.258292
dijap	-0.043828	-0.821986	-0.543176	-0.797487	843	8	14	63	85	8	10	63	81	10	16	55	81	9	35	42	86	0.0941176	0.164706	0.0987654	0.123457	0.123457	0.197531	0.104651	0.406977	0.733005	1.74834	1.21322	0.648223	0.901364	1.09898	0.862405	1.6925	0.0670069	0.288938	0.881317	0.00140353
doke	-0.664902	-0.754157	0.0599883	0.206279	675	13	6	105	124	10	24	85	119	17	24	93	134	22	30	82	134	0.104839	0.0483871	0.0840336	0.201681	0.126866	0.179104	0.164179	0.223881	0.816512	0.513631	1.03227	1.05896	0.926227	0.996459	1.35298	0.931068	0.130885	0.941706	0.940288	0.312933
dolovu	-1.72758	-3.26576	-2.48625	-0.340477	30	1	0	3	4	0	1	2	3	1	1	3	5	1	0	3	4	0.25	0	0	0.333333	0.2	0.2	0.25	0	1.94565	0	0	1.74852	1.4607	1.11314	2.05872	0	0.656888	0.74824	0.9013	0.452701
donuil	0.244047	-0.728121	-0.774285	-0.433212	132	4	3	20	27	1	7	18	26	3	8	15	26	6	6	16	28	0.148148	0.111111	0.0384615	0.269231	0.115385	0.307692	0.214286	0.214286	1.15372	1.17935	0.472419	1.41351	0.842559	1.71185	1.76575	0.891089	0.899874	0.476779	0.236145	0.321602
dugiab	-0.34555	1.4506	-0.162479	0.275746	523	5	10	45	60	3	15	39	57	7	18	39	64	12	12	44	68	0.0833333	0.166667	0.0526316	0.263158	0.109375	0.28125	0.176471	0.176471	0.649005	1.76913	0.646509	1.38172	0.798578	1.56474	1.45424	0.733885	0.113544	0.314707	0.103564	0.238212
ebeg	NA	NA	NA	NA	317	7	7	65	79	4	14	59	77	13	12	56	81	12	21	51	84	0.0886076	0.0886076	0.0519481	0.181818	0.160494	0.148148	0.142857	0.25	0.69009	0.94056	0.638121	0.954654	1.17175	0.824254	1.17725	1.03968	0.546192	0.605296	0.675442	0.787051
ebel	0.0201005	0.415813	-0.237305	0.0522949	502	12	10	160	182	5	17	150	172	20	21	145	186	19	37	124	180	0.0659341	0.0549451	0.0290698	0.0988372	0.107527	0.112903	0.105556	0.205556	0.513516	0.583248	0.357096	0.518965	0.785036	0.628152	0.869873	0.854863	0.00422907	0.00010818	0.0155506	0.366509
edaej	NA	NA	NA	NA	168	2	3	60	65	1	10	51	62	7	8	45	60	13	10	40	63	0.0307692	0.0461538	0.016129	0.16129	0.116667	0.133333	0.206349	0.15873	0.239634	0.489914	0.198125	0.846862	0.851814	0.74185	1.70045	0.660106	0.0166452	0.117627	0.524472	0.0638519
egisu	NA	NA	NA	NA	707	9	18	70	97	8	18	65	91	19	21	65	105	21	25	60	106	0.0927835	0.185567	0.0879121	0.197802	0.180952	0.2	0.198113	0.235849	0.722618	1.96979	1.0799	1.03859	1.32109	1.11271	1.63261	0.980836	0.00694281	0.952604	0.308014	0.0492589
eguh	NA	NA	NA	NA	7	0	0	0	0	0	0	0	0	0	0	0	0	0	0	0	0	#DIV/0!	#DIV/0!	#DIV/0!	#DIV/0!	#DIV/0!	#DIV/0!	#DIV/0!	#DIV/0!	0	0	0	0	2.43353	1.85449	0	0	0.99822	0.99835	0.999113	0.999173
ehahu	0.524885	0.298366	-0.550153	0.409746	17	0	0	2	2	0	1	1	2	0	0	1	1	0	0	1	1	0	0	0	0.5	0	0	0	0	0	0	0	2.62147	0.00727875	0.00554682	0	0	0.752595	0.519301	0.794877	0.754873
ejoet	NA	NA	NA	NA	154	11	1	52	64	3	6	48	57	7	8	50	65	12	14	40	66	0.171875	0.015625	0.0526316	0.105263	0.107692	0.123077	0.181818	0.212121	1.33858	0.165856	0.646509	0.552687	0.786293	0.684787	1.4983	0.882143	0.0728916	0.151995	0.321235	0.314084
ekeje	NA	NA	NA	NA	366	9	5	143	157	5	24	124	153	14	15	130	159	34	25	112	171	0.0573248	0.0318471	0.0326797	0.156863	0.0880503	0.0943396	0.19883	0.146199	0.446463	0.33806	0.40144	0.823639	0.642853	0.52488	1.63854	0.60801	0.000295631	0.0334938	0.00121117	0.000595008
ekoj	-0.350094	-0.629628	-0.0185205	-0.687402	467	17	19	140	176	10	44	120	174	17	34	128	179	14	44	118	176	0.0965909	0.107955	0.0574713	0.252874	0.0949721	0.189944	0.0795455	0.25	0.752281	1.14595	0.705983	1.32777	0.693381	1.05676	0.655526	1.0397	0.403752	0.0766534	0.26253	0.235958
elalal	0.837029	-1.47876	-3.32728	-0.201568	6	0	0	2	2	0	1	1	2	0	1	1	2	0	1	1	2	0	0	0	0.5	0	0.5	0	0.5	0	0	0	2.62147	0.00364483	2.78034	0	2.07632	0.752595	0.519301	0.469525	0.650122
emuh	-1.25239	-2.00427	-0.314875	-0.993868	53	0	2	6	8	0	2	6	8	0	2	6	8	0	0	8	8	0	0.25	0	0.25	0	0.25	0	0	0	2.65283	0	1.31221	0.000912231	1.39104	0	0	0.212677	0.669041	0.505076	0.103772
eninu	-1.60265	-2.21258	-0.605272	-0.821747	130	4	7	25	36	4	8	24	36	4	6	24	34	1	15	18	34	0.111111	0.194444	0.111111	0.222222	0.117647	0.176471	0.0294118	0.441176	0.865312	2.06391	1.36481	1.16675	0.859031	0.981864	0.242362	1.83463	0.119865	0.681032	0.941727	0.0129493
epohi	0.390971	-1.34148	-0.442629	0.179652	6	0	0	1	1	0	0	1	1	0	0	1	1	0	1	0	1	0	0	0	0	0	0	0	1	0	0	0	0	0.00727875	0.00554682	0	4.14642	0.868445	0.831504	0.794877	0.206861
epom	-0.611561	-2.44192	-0.88834	-1.53151	11	0	1	2	3	0	1	3	4	0	0	4	4	0	1	3	4	0	0.333333	0	0.25	0	0	0	0.25	0	3.5349	0	1.31172	0.00182378	0.00138982	0	1.03894	0.324027	0.818279	0.396559	0.754536
erev	2.06745	0.6676	-0.502847	0.493578	13	2	0	2	4	0	0	3	3	0	0	2	2	0	2	0	2	0.5	0	0	0	0	0	0	1	3.89131	0	0	0	0.00364483	0.00277756	0	4.15263	0.0791233	0.57241	0.63043	0.0426395
etiti	NA	NA	NA	NA	152	3	5	50	58	1	6	49	56	8	4	49	61	9	9	41	59	0.0517241	0.0862069	0.0178571	0.107143	0.131148	0.0655738	0.152542	0.152542	0.40283	0.915064	0.219351	0.562556	0.957526	0.36489	1.25704	0.634371	0.198976	0.0392376	0.0571437	0.263525
etug	1.12468	4.27083	2.22059	-0.631725	33	14	0	10	24	18	0	6	24	13	1	7	21	2	0	19	21	0.583333	0	0.75	0	0.619048	0.047619	0.0952381	0	4.5427	0	9.21208	0	4.51911	0.265154	0.784749	0	1.72674e-10	5.71302e-32	1.0101e-09	0.023474
eugene	1.10137	3.97929	0.159458	-0.860059	41	0	0	5	5	1	0	4	5	2	1	3	6	1	3	1	5	0	0	0.2	0	0.333333	0.166667	0.2	0.6	0	0	2.45539	0	2.43353	0.927706	1.64722	2.49382	0.489793	0.396233	0.369646	0.108224
eweko	NA	NA	NA	NA	79	4	1	10	15	1	3	8	12	2	4	7	13	2	4	8	14	0.266667	0.0666667	0.0833333	0.25	0.153846	0.307692	0.142857	0.285714	2.07651	0.707545	1.02344	1.31237	1.12347	1.71187	1.17704	1.18799	0.273731	0.866511	0.446994	0.873392
ewib	-0.730917	-1.50386	-0.677473	-0.444214	87	1	2	39	42	2	5	32	39	5	5	31	41	3	15	23	41	0.0238095	0.047619	0.0512821	0.128205	0.121951	0.121951	0.0731707	0.365854	0.185426	0.505454	0.629916	0.673128	0.890428	0.678556	0.602959	1.52142	0.0556181	0.430754	0.563415	0.146058
ewigyw	3.01195	3.69617	0.760188	0.0785404	3	0	0	1	1	1	0	0	1	1	0	0	1	0	0	1	1	0	0	1	0	1	0	0	0	0	0	12.2476	0	7.28603	0.00554682	0	0	0.868445	0.0035741	0.0430719	0.754873
ewiut	-0.00668585	-1.30761	-0.345403	-0.768517	11	0	0	2	2	0	0	2	2	0	0	2	2	0	0	2	2	0	0	0	0	0	0	0	0	0	0	0	0	0.00364483	0.00277756	0	0	0.752595	0.689901	0.63043	0.568541
ewog	0.0838919	0.414134	0.611178	-0.03357	33	0	1	5	6	1	0	6	7	0	1	5	6	0	2	4	6	0	0.166667	0.142857	0	0	0.166667	0	0.333333	0	1.76833	1.75415	0	0.00121616	0.927706	0	1.38559	0.568913	0.403131	0.599534	0.622099
ewot	-0.750983	-2.78199	-0.881099	-0.899959	21	1	0	2	3	0	2	1	3	0	1	2	3	0	0	3	3	0.333333	0	0	0.666667	0	0.333333	0	0	2.59356	0	0	3.49704	0.0024311	1.85449	0	0	0.519259	0.107757	0.668766	0.428202
fageri	NA	NA	NA	NA	265	6	6	40	52	6	11	35	52	9	17	27	53	4	14	35	53	0.115385	0.115385	0.115385	0.211538	0.169811	0.320755	0.0754717	0.264151	0.898616	1.22477	1.41734	1.11068	1.23979	1.78451	0.62193	1.09851	0.851819	0.583987	0.0134126	0.581766
fajy	-0.408341	-0.263303	-0.289322	-0.48657	38	0	1	20	21	0	4	17	21	0	3	20	23	2	5	17	24	0	0.047619	0	0.190476	0	0.130435	0.0833333	0.208333	0	0.505418	0	1.00001	0.000317375	0.725816	0.686668	0.866321	0.135028	0.386997	0.0988753	0.750779
fanuab	-0.152952	-1.40645	-0.62336	-1.35166	22	0	0	6	6	0	2	4	6	0	0	5	5	0	1	4	5	0	0	0	0.333333	0	0	0	0.2	0	0	0	1.74939	0.00145924	0.00111202	0	0.831274	0.424453	0.559515	0.314516	0.65585
fate	-1.10588	-1.6187	0.252041	-1.29697	46	1	2	7	10	2	3	5	10	1	3	5	9	1	2	6	9	0.1	0.2	0.2	0.3	0.111111	0.333333	0.111111	0.222222	0.778612	2.12242	2.45613	1.57477	0.811717	1.85449	0.915366	0.923884	0.514537	0.214956	0.486721	0.984401
fege	-0.562168	0.0466805	0.238551	0.626028	12	1	0	2	3	0	1	1	2	0	2	1	3	0	1	2	3	0.333333	0	0	0.5	0	0.666667	0	0.333333	2.59356	0	0	2.62147	0.0024311	3.70712	0	1.3849	0.519259	0.519301	0.0861758	0.78905
fehod	-0.628967	-1.37224	0.0576096	-0.0230873	31	0	0	12	12	1	2	9	12	2	0	11	13	5	0	7	12	0	0	0.0833333	0.166667	0.153846	0	0.416667	0	0	0	1.02344	0.874915	1.12347	0.00042786	3.43291	0	0.179775	0.978263	0.2385	0.00307983
feki	NA	NA	NA	NA	11	0	0	4	4	0	0	4	4	0	0	4	4	0	1	3	4	0	0	0	0	0	0	0	0.25	0	0	0	0	0.00182378	0.00138982	0	1.03894	0.565192	0.474927	0.396559	0.754536
finaij	-0.66047	-1.29818	-1.1467	-0.82835	19	0	0	4	4	0	1	3	4	0	4	0	4	0	2	2	4	0	0	0	0.25	0	1	0	0.5	0	0	0	1.31172	0.00182378	5.56068	0	2.07787	0.565192	0.818279	0.000109259	0.422329
fipi	-0.0866772	0.123549	-0.219391	-0.0855384	49	0	1	18	19	1	5	12	18	3	3	14	20	2	3	13	18	0	0.0526316	0.0555556	0.277778	0.15	0.15	0.111111	0.166667	0	0.558611	0.682348	1.45831	1.09529	0.834672	0.915519	0.693028	0.174507	0.618273	0.936436	0.732762
flip	0.055605	-0.896539	0.205332	1.00395	1084	19	8	91	118	11	25	70	106	18	25	92	135	46	35	69	150	0.161017	0.0677966	0.103774	0.235849	0.133333	0.185185	0.306667	0.233333	1.25404	0.719663	1.27475	1.23836	0.973444	1.03029	2.5272	0.970382	0.395153	0.291344	0.982215	1.42889e-11
fourf	-0.558704	-1.58605	-0.295073	-0.515821	533	14	14	65	93	4	17	69	90	14	24	57	95	8	29	59	96	0.150538	0.150538	0.0444444	0.188889	0.147368	0.252632	0.0833333	0.302083	1.17242	1.59795	0.545951	0.991785	1.07592	1.40552	0.686732	1.25628	0.120975	0.428569	0.14619	0.25378
fuved	0.270536	-0.500486	-0.436689	-0.905121	14	0	0	3	3	0	1	1	2	0	2	2	4	0	2	2	4	0	0	0	0.5	0	0.5	0	0.5	0	0	0	2.62147	0.00182378	2.78103	0	2.07787	0.652197	0.519301	0.220317	0.422329
fuvej	-0.905583	-0.931862	-0.239812	0.326468	25	0	0	2	2	0	0	2	2	0	0	3	3	1	1	2	4	0	0	0	0	0	0	0.25	0.25	0	0	0	0	0.0024311	0.00185263	2.05872	1.03894	0.752595	0.689901	0.500003	0.716065
gati	-1.16862	-0.568564	-0.685224	-0.606763	20	0	0	2	2	1	0	2	3	2	0	2	4	0	0	2	2	0	0	0.333333	0	0.5	0	0	0	0	0	4.09068	0	3.64938	0.00138982	0	0	0.752595	0.231457	0.0924209	0.568541
gekog	1.667	1.05801	-0.852789	0.236082	36	2	0	5	7	1	2	4	7	1	2	4	7	2	2	3	7	0.285714	0	0.142857	0.285714	0.142857	0.285714	0.285714	0.285714	2.22432	0	1.75415	1.49959	1.04354	1.58967	2.35358	1.18774	0.359914	0.638955	0.752858	0.349708
giepum	-0.575328	-0.0256491	-0.171122	0.364117	1402	20	26	224	270	21	51	199	271	24	61	205	290	29	69	194	292	0.0740741	0.0962963	0.0774908	0.188192	0.0827586	0.210345	0.0993151	0.236301	0.576916	1.0222	0.951911	0.988147	0.604205	1.17025	0.818451	0.982735	0.0277828	0.96432	0.0185806	0.47152
gifife	NA	NA	NA	NA	44	0	2	4	6	2	0	4	6	3	0	3	6	1	2	4	7	0	0.333333	0.333333	0	0.5	0	0.142857	0.285714	0	3.53666	4.09273	0	3.64968	0.000926779	1.17679	1.18774	0.105022	0.0536019	0.028091	0.934446
gilovu	NA	NA	NA	NA	10	0	0	2	2	0	0	2	2	2	0	1	3	0	0	2	2	0	0	0	0	0.666667	0	0	0	0	0	0	0	4.86463	0.00185263	0	0	0.752595	0.689901	0.0270691	0.568541
giream	0.549709	-0.276506	-0.544667	-0.0461761	21	0	0	8	8	0	0	7	7	0	2	5	7	0	3	4	7	0	0	0	0	0	0.285714	0	0.428571	0	0	0	0	0.00104249	1.58967	0	1.78161	0.318759	0.271261	0.495441	0.381582
gofi	-0.582468	-0.561219	-0.0405036	-0.588884	17	0	0	2	2	0	2	0	2	0	1	1	2	0	0	2	2	0	0	0	1	0	0.5	0	0	0	0	0	5.24294	0.00364483	2.78034	0	0	0.752595	0.0143178	0.469525	0.568541
gori	NA	NA	NA	NA	436	7	10	59	76	7	12	51	70	10	15	49	74	11	19	49	79	0.0921053	0.131579	0.1	0.171429	0.135135	0.202703	0.139241	0.240506	0.717329	1.39669	1.22838	0.900098	0.986624	1.12776	1.14744	1.00019	0.385464	0.806332	0.875061	0.883248
gotur	0.882672	-0.37083	0.451084	-1.05074	23	1	1	3	5	0	1	4	5	0	3	3	6	0	1	5	6	0.2	0.2	0	0.2	0	0.5	0	0.166667	1.55676	2.12179	0	1.04953	0.00121616	2.78127	0	0.692797	0.607067	0.801335	0.10338	0.543492
grande	1.09386	-0.498941	0.244362	0.584967	1055	19	20	120	159	21	30	112	163	25	27	121	173	25	40	115	180	0.119497	0.125786	0.128834	0.184049	0.144509	0.156069	0.138889	0.222222	0.930678	1.33523	1.58261	0.966387	1.05502	0.868302	1.14457	0.924176	0.389376	0.0856322	0.712633	0.702719
guafa	NA	NA	NA	NA	1	0	0	0	0	0	0	0	0	0	0	0	0	0	0	0	0	#DIV/0!	#DIV/0!	#DIV/0!	#DIV/0!	#DIV/0!	#DIV/0!	#DIV/0!	#DIV/0!	0	0	0	0	2.43353	1.85449	0	0	0.99822	0.99835	0.999113	0.999173
gudyeg	0.464489	-1.03525	-0.174117	-0.499716	298	13	12	57	82	13	16	56	85	16	19	58	93	9	27	50	86	0.158537	0.146341	0.152941	0.188235	0.172043	0.204301	0.104651	0.313953	1.23471	1.5534	1.87871	0.988351	1.25605	1.13664	0.862405	1.30564	0.160398	0.0521751	0.442621	0.277551
gufa	-0.214547	-0.357096	-0.51999	-1.33487	48	2	1	10	13	0	1	12	13	1	6	7	14	1	5	8	14	0.153846	0.0769231	0	0.0769231	0.0714286	0.428571	0.0714286	0.357143	1.19795	0.816373	0	0.403814	0.52188	2.38423	0.58852	1.48499	0.947496	0.270694	0.0510753	0.555017
guhis	0.668444	0.0167232	0.346706	-3.21564	92	1	0	7	8	0	1	7	8	0	2	6	8	1	0	7	8	0.125	0	0	0.125	0	0.25	0.125	0	0.973192	0	0	0.656104	0.000912231	1.39104	1.02974	0	0.653655	0.586954	0.505076	0.269079
gunu	NA	NA	NA	NA	1168	8	17	159	184	8	39	135	182	21	39	149	209	40	47	137	224	0.0434783	0.0923913	0.043956	0.214286	0.100478	0.186603	0.178571	0.209821	0.338623	0.980745	0.539961	1.12515	0.733576	1.03817	1.4716	0.872607	0.00233258	0.155336	0.307796	0.0277857
guvi	0.947429	-1.12211	-2.35529	-0.563006	530	12	12	115	139	12	29	96	137	14	23	102	139	11	30	99	140	0.0863309	0.0863309	0.0875912	0.211679	0.100719	0.165468	0.0785714	0.214286	0.67237	0.916408	1.07597	1.11146	0.735347	0.920592	0.647497	0.891166	0.293266	0.767378	0.365699	0.169212
guwiot	-0.596572	-0.897131	-0.537938	-0.246057	34	1	0	8	9	1	1	7	9	0	2	6	8	2	2	6	10	0.111111	0	0.111111	0.111111	0	0.25	0.2	0.2	0.865095	0	1.36447	0.583228	0.000912231	1.39104	1.64771	0.831523	0.603359	0.808392	0.505076	0.740336
guwo	-3.89994	-1.47876	-1.32728	-1.08292	13	0	0	1	1	0	1	0	1	0	2	0	2	0	1	1	2	0	0	0	1	0	1	0	0.5	0	0	0	5.23509	0.00364483	5.5579	0	2.07632	0.868445	0.119902	0.010475	0.650122
gyji	NA	NA	NA	NA	6	0	0	1	1	0	0	1	1	0	1	0	1	0	0	1	1	0	0	0	0	0	1	0	0	0	0	0	0	0.00727875	5.55236	0	0	0.868445	0.831504	0.102566	0.754873
gylu	NA	NA	NA	NA	11	1	0	2	3	1	1	0	2	1	0	2	3	0	0	2	2	0.333333	0	0.5	0.5	0.333333	0	0	0	2.59356	0	6.13296	2.62147	2.43353	0.00185263	0	0	0.519259	0.0339077	0.500519	0.568541
gyma	2.6429	1.04964	0.77676	0.440458	3052	594	22	277	893	109	62	264	435	208	58	248	514	104	114	272	490	0.665174	0.0246361	0.250575	0.142529	0.404669	0.11284	0.212245	0.232653	5.18066	0.261518	3.07812	0.748385	2.95432	0.62779	1.74911	0.967566	0	5.63415e-37	1.78715e-68	3.7892e-09
gyte	0.424939	-0.870814	-0.394754	-1.24603	871	26	41	259	326	19	68	234	321	41	66	214	321	28	71	224	323	0.0797546	0.125767	0.05919	0.211838	0.127726	0.205607	0.0866873	0.219814	0.621159	1.33504	0.727102	1.11231	0.932487	1.1439	0.714387	0.914169	0.00832405	0.257049	0.46684	0.0699534
habu	0.560081	-0.299795	-0.132284	-0.870834	399	4	11	87	102	6	24	70	100	11	21	75	107	5	23	75	103	0.0392157	0.107843	0.06	0.24	0.102804	0.196262	0.0485437	0.223301	0.305421	1.14475	0.737037	1.26015	0.750575	1.09191	0.400039	0.928651	0.0264093	0.375305	0.570233	0.0515317
hago	-0.364269	-1.45299	-0.570153	-0.61437	19	0	2	2	4	0	0	4	4	1	2	2	5	2	2	1	5	0	0.5	0	0	0.2	0.4	0.4	0.4	0	5.30367	0	0	1.4607	2.22516	3.29444	1.66255	0.0192468	0.474927	0.352997	0.0730226
halo	-0.576097	-0.846224	-1.17568	-0.422049	11	0	0	4	4	0	0	4	4	0	2	2	4	2	0	4	6	0	0	0	0	0	0.5	0.333333	0	0	0	0	0	0.00182378	2.78103	2.74564	0	0.565192	0.474927	0.220317	0.15946
hani	-0.362671	-0.398349	-0.239812	0.497092	25	0	0	2	2	0	1	1	2	0	1	1	2	1	1	1	3	0	0	0	0.5	0	0.5	0.333333	0.333333	0	0	0	2.62147	0.00364483	2.78034	2.74427	1.3849	0.752595	0.519301	0.469525	0.436712
hera	-0.198223	-0.726506	-0.399741	0.0518486	29	0	0	12	12	0	3	9	12	0	3	11	14	1	3	11	15	0	0	0	0.25	0	0.214286	0.0666667	0.2	0	0	0	1.31237	0.000521359	1.19231	0.549293	0.831606	0.179775	0.547021	0.328908	0.710505
hesa	0.346486	-0.220868	-0.488073	-0.231947	33	1	0	13	14	0	1	12	13	3	3	7	13	4	4	6	14	0.0714286	0	0	0.0769231	0.230769	0.230769	0.285714	0.285714	0.556199	0	0	0.403814	1.68492	1.28401	2.35408	1.18799	0.353172	0.270694	0.490918	0.122389
hiimam	-1.26904	-0.18668	-0.290065	-0.204519	319	5	9	129	143	4	24	107	135	16	19	111	146	18	32	95	145	0.034965	0.0629371	0.0296296	0.177778	0.109589	0.130137	0.124138	0.22069	0.272318	0.668081	0.363972	0.933455	0.800098	0.724035	1.023	0.917799	0.000881851	0.0696145	0.130909	0.856113
hoda	-0.408128	-1.14869	0.0612689	-1.97731	60	3	2	19	24	1	3	17	21	1	4	17	22	0	9	13	22	0.125	0.0833333	0.047619	0.142857	0.0454545	0.181818	0	0.409091	0.973435	0.884497	0.584884	0.750007	0.332131	1.01165	0	1.70112	0.981005	0.692702	0.448766	0.0690226
homy	-1.27584	-0.0199314	-0.134757	-0.465848	20	0	0	7	7	0	0	7	7	0	0	7	7	0	2	6	8	0	0	0	0	0	0	0	0.25	0	0	0	0	0.00104249	0.000794439	0	1.03933	0.367829	0.271261	0.19784	0.568758
hooni	-0.817972	-0.405773	-0.924899	-1.35792	29	1	0	5	6	0	1	5	6	2	2	1	5	2	1	2	5	0.166667	0	0	0.166667	0.4	0.4	0.4	0.2	1.29743	0	0	0.874696	2.91994	2.22516	3.29444	0.831274	0.720274	0.742577	0.0612772	0.158904
hopscotch	-1.32407	-2.29627	-2.9738	-2.25106	32	2	2	2	6	1	2	3	6	2	4	2	8	1	2	4	7	0.333333	0.333333	0.166667	0.333333	0.25	0.5	0.142857	0.285714	2.59485	3.53666	2.04636	1.74939	1.82537	2.78138	1.17679	1.18774	0.028306	0.447152	0.0234121	0.934446
huck	-0.197014	0.281736	0.175943	0.481261	4256	86	84	735	905	63	162	646	871	127	147	663	937	113	221	599	933	0.0950276	0.0928177	0.0723307	0.185993	0.135539	0.156884	0.121115	0.23687	0.740116	0.985284	0.888529	0.976609	0.989518	0.872819	0.998108	0.985108	0.00966997	0.55075	0.169257	0.964559
huta	-1.26313	-0.391294	-1.27544	-0.81958	6	0	0	2	2	0	0	2	2	0	0	3	3	0	1	2	3	0	0	0	0	0	0	0	0.333333	0	0	0	0	0.0024311	0.00185263	0	1.3849	0.752595	0.689901	0.500003	0.78905
hute	0.946352	-1.6968	-1.1752	-1.26838	15	0	0	2	2	0	0	2	2	1	0	1	2	0	0	1	1	0	0	0	0	0.5	0	0	0	0	0	0	0	3.64847	0.00277756	0	0	0.752595	0.689901	0.304069	0.754873
huti	-0.485973	-1.78361	-1.22614	-1.20944	21	1	2	1	4	0	0	3	3	0	1	2	3	0	2	1	3	0.25	0.5	0	0	0	0.333333	0	0.666667	1.94565	5.30367	0	0	0.0024311	1.85449	0	2.76981	0.0117634	0.57241	0.668766	0.216041
hutu	-0.409858	0.0658146	-0.389335	0.344498	481	0	7	28	35	3	8	24	35	7	9	25	41	11	12	21	44	0	0.2	0.0857143	0.228571	0.170732	0.219512	0.25	0.272727	0	2.12288	1.05285	1.20008	1.24653	1.22129	2.06012	1.13416	0.013073	0.834578	0.598659	0.0185229
ibulaf	0.33953	-0.0307041	0.564996	-1.83504	90	1	2	16	19	3	3	15	21	3	4	15	22	3	7	12	22	0.0526316	0.105263	0.142857	0.142857	0.136364	0.181818	0.136364	0.318182	0.409854	1.11722	1.75465	0.750007	0.99573	1.01165	1.12363	1.32309	0.613956	0.540611	0.999671	0.640745
ifab	-0.460533	-1.43082	0.286196	-1.33505	54	2	3	8	13	4	7	5	16	2	5	8	15	4	3	9	16	0.153846	0.230769	0.25	0.4375	0.133333	0.333333	0.25	0.1875	1.19795	2.44912	3.0705	2.29679	0.973703	1.85449	2.05987	0.779641	0.214403	0.0706148	0.291748	0.284605
ijaat	-2.53021	-3.01074	-0.993281	-1.07304	12	0	3	3	6	0	4	2	6	0	0	6	6	2	1	3	6	0	0.5	0	0.666667	0	0	0.333333	0.166667	0	5.30499	0	3.49878	0.00121616	0.000926779	2.74564	0.692797	0.00267014	0.0115968	0.249447	0.281067
ijij	NA	NA	NA	NA	174	0	6	32	38	1	3	32	36	4	7	29	40	7	8	28	43	0	0.157895	0.0277778	0.0833333	0.1	0.175	0.162791	0.186047	0	1.67597	0.341203	0.43753	0.730186	0.973671	1.34147	0.773688	0.0347531	0.0945772	0.776474	0.56282
ijiret	-1.19836	-1.18582	-0.935659	-2.44871	7	0	0	0	0	0	0	0	0	0	0	0	0	0	0	0	0	#DIV/0!	#DIV/0!	#DIV/0!	#DIV/0!	#DIV/0!	#DIV/0!	#DIV/0!	#DIV/0!	0	0	0	0	2.43353	1.85449	0	0	0.99822	0.99835	0.999113	0.999173
ikal	0.0897406	-1.77401	-0.0179203	-0.88004	18	0	0	1	1	0	0	1	1	0	0	1	1	0	0	1	1	0	0	0	0	0	0	0	0	0	0	0	0	0.00727875	0.00554682	0	0	0.868445	0.831504	0.794877	0.754873
ikukob	NA	NA	NA	NA	157	4	2	18	24	2	5	14	21	6	5	16	27	5	8	12	25	0.166667	0.0833333	0.0952381	0.238095	0.222222	0.185185	0.2	0.32	1.29791	0.884497	1.16977	1.25001	1.62244	1.03036	1.64801	1.33068	0.849093	0.815043	0.414351	0.233038
ilofaw	-0.249322	-1.34827	-0.205787	-0.103824	40	0	0	5	5	0	3	2	5	2	0	5	7	0	0	7	7	0	0	0	0.6	0.285714	0	0	0	0	0	0	3.14859	2.08603	0.000794439	0	0	0.489793	0.062429	0.301533	0.137783
ilyl	-0.615241	-1.64152	1.58969	-2.46119	68	0	0	5	5	0	0	5	5	2	0	5	7	0	1	4	5	0	0	0	0	0.285714	0	0	0.2	0	0	0	0	2.08603	0.000794439	0	0.831274	0.489793	0.394046	0.301533	0.65585
ipiki	NA	NA	NA	NA	67	1	2	28	31	2	2	32	36	23	3	10	36	27	5	8	40	0.0322581	0.0645161	0.0555556	0.0555556	0.638889	0.0833333	0.675	0.125	0.251216	0.684791	0.682405	0.291687	4.66408	0.463737	5.56229	0.519819	0.206871	0.081617	2.1848e-17	9.24612e-26
iseb	NA	NA	NA	NA	17	0	1	1	2	2	0	0	2	3	2	1	6	1	3	1	5	0	0.5	1	0	0.5	0.333333	0.2	0.6	0	5.2997	12.2659	0	3.64968	1.85449	1.64722	2.49382	0.138733	1.26774e-05	0.0116569	0.108224
iteki	NA	NA	NA	NA	706	14	8	65	87	8	13	60	81	10	17	59	86	15	32	42	89	0.16092	0.091954	0.0987654	0.160494	0.116279	0.197674	0.168539	0.359551	1.25327	0.976085	1.21322	0.84269	0.84896	1.09978	1.38889	1.49527	0.662387	0.70489	0.809117	0.0046598
ivuk	-0.369239	0.953236	-0.0283083	-0.262497	4	0	0	1	1	0	0	1	1	0	0	1	1	0	0	1	1	0	0	0	0	0	0	0	0	0	0	0	0	0.00727875	0.00554682	0	0	0.868445	0.831504	0.794877	0.754873
iwik	-0.0672802	-0.184124	-0.481051	-0.0599155	412	5	11	54	70	6	11	51	68	7	15	45	67	11	19	39	69	0.0714286	0.157143	0.0882353	0.161765	0.104478	0.223881	0.15942	0.275362	0.556294	1.66805	1.08386	0.849357	0.762822	1.24558	1.31373	1.14514	0.0946184	0.827982	0.533753	0.416968
iwim	-0.671843	-0.942015	-0.370137	-0.819217	106	1	0	19	20	1	5	13	19	4	2	13	19	2	6	11	19	0.05	0	0.0526316	0.263158	0.210526	0.105263	0.105263	0.315789	0.389364	0	0.646441	1.38157	1.53711	0.585827	0.867341	1.31312	0.164888	0.68024	0.51254	0.743296
jakek	NA	NA	NA	NA	24	0	1	1	2	0	0	2	2	0	0	2	2	0	1	1	2	0	0.5	0	0	0	0	0	0.5	0	5.2997	0	0	0.00364483	0.00277756	0	2.07632	0.138733	0.689901	0.63043	0.650122
janoov	-0.130132	-0.678986	-0.141279	0.0407904	14	1	0	6	7	0	0	7	7	0	1	6	7	2	1	4	7	0.142857	0	0	0	0	0.142857	0.285714	0.142857	1.11216	0	0	0	0.00104249	0.795234	2.35358	0.593869	0.695494	0.271261	0.517049	0.389576
japov	0.0495496	-1.18031	0.509595	-0.80162	223	12	1	29	42	4	6	29	39	12	10	22	44	6	3	35	44	0.285714	0.0238095	0.102564	0.153846	0.272727	0.227273	0.136364	0.0681818	2.22511	0.252727	1.25983	0.807753	1.9911	1.26446	1.1237	0.28354	0.00472009	0.778086	0.0133329	0.02709
jaws	-0.035244	-1.39129	-0.859208	0.395014	44	0	0	14	14	3	0	14	17	2	0	14	16	1	3	13	17	0	0	0.176471	0	0.125	0	0.0588235	0.176471	0	0	2.16744	0	0.912858	0.000347651	0.484682	0.733788	0.135009	0.0693579	0.153237	0.531966
jelat	-0.110088	0.130286	0.11959	0.248465	50	1	0	25	26	0	2	22	24	4	2	18	24	2	5	18	25	0.0384615	0	0	0.0833333	0.166667	0.0833333	0.08	0.2	0.299521	0	0	0.437512	1.21692	0.463795	0.659204	0.831673	0.0735989	0.101848	0.460348	0.675717
jeli	-0.488519	-1.29324	-0.209132	-1.21396	121	3	3	25	31	10	10	16	36	7	9	16	32	4	4	26	34	0.0967742	0.0967742	0.277778	0.277778	0.21875	0.28125	0.117647	0.117647	0.753648	1.02719	3.41203	1.45843	1.59708	1.56475	0.969449	0.489235	0.870658	1.31769e-05	0.0833437	0.224393
ji	-0.236724	-0.442528	0.18791	0.510817	4662	78	76	706	860	58	138	631	827	115	152	640	907	123	220	573	916	0.0906977	0.0883721	0.070133	0.166868	0.126792	0.167585	0.134279	0.240175	0.706392	0.938092	0.861533	0.876188	0.925658	0.932357	1.1066	0.99885	0.00256546	0.0784671	0.350018	0.474545
Jittery	NA	NA	NA	NA	9	0	2	2	4	0	2	2	4	0	0	4	4	0	1	2	3	0	0.5	0	0.5	0	0	0	0.333333	0	5.30367	0	2.62343	0.00182378	0.00138982	0	1.3849	0.0192468	0.269494	0.396559	0.78905
joemon	2.44355	1.07752	0.723577	1.09184	185	59	0	9	68	3	2	7	12	4	3	4	11	7	1	5	13	0.867647	0	0.25	0.166667	0.363636	0.272727	0.538462	0.0769231	6.75733	0	3.07031	0.874915	2.6547	1.5174	4.43646	0.319839	7.32406e-73	0.101623	0.0428449	2.26229e-05
jube	NA	NA	NA	NA	2	0	0	2	2	0	1	1	2	0	2	0	2	0	0	2	2	0	0	0	0.5	0	1	0	0	0	0	0	2.62147	0.00364483	5.5579	0	0	0.752595	0.519301	0.010475	0.568541
jupek	2.25638	-2.08317	-1.13156	-0.342756	8	2	0	4	6	0	1	5	6	0	1	5	6	1	0	5	6	0.333333	0	0	0.166667	0	0.166667	0.166667	0	2.59485	0	0	0.874696	0.00121616	0.927706	1.37282	0	0.269576	0.742577	0.599534	0.386584
juta	-0.55776	-2.44966	-0.852042	-0.748008	20	0	0	2	2	1	0	1	2	1	1	1	3	0	1	2	3	0	0	0.5	0	0.333333	0.333333	0	0.333333	0	0	6.13296	0	2.43353	1.85449	0	1.3849	0.752595	0.0894223	0.411205	0.78905
kahoba	-0.937031	-1.20632	-0.0629347	-0.96337	196	1	0	19	20	0	7	12	19	1	1	17	19	4	2	17	23	0.05	0	0	0.368421	0.0526316	0.0526316	0.173913	0.0869565	0.389364	0	0	1.9342	0.384565	0.29306	1.43304	0.361593	0.164888	0.0842432	0.139724	0.20759
kahowu	0.127207	-1.56277	0.106778	-1.01126	12	0	0	4	4	0	0	4	4	0	0	4	4	0	0	4	4	0	0	0	0	0	0	0	0	0	0	0	0	0.00182378	0.00138982	0	0	0.565192	0.474927	0.396559	0.322504
kaise	-1.07551	0.296762	-0.824775	-2.09138	53	0	0	1	1	0	1	0	1	1	0	1	2	0	1	0	1	0	0	0	1	0.5	0	0	1	0	0	0	5.23509	3.64847	0.00277756	0	4.14642	0.868445	0.119902	0.304069	0.206861
kake	-0.329749	-1.42314	-0.317465	-2.40311	119	7	1	17	25	4	3	20	27	10	4	16	30	2	8	17	27	0.28	0.04	0.148148	0.111111	0.333333	0.133333	0.0740741	0.296296	2.18051	0.424561	1.8197	0.583357	2.43353	0.741906	0.61038	1.23212	0.0620553	0.3048	0.0074819	0.653789
kameer	NA	NA	NA	NA	69	1	0	32	33	1	2	29	32	3	4	28	35	6	7	22	35	0.030303	0	0.03125	0.0625	0.0857143	0.114286	0.171429	0.2	0.235992	0	0.383849	0.328144	0.625919	0.635928	1.41263	0.831701	0.0280347	0.0768441	0.332354	0.616615
kase	-0.513845	-1.12082	-1.01455	-0.294613	12	0	0	4	4	0	0	4	4	0	1	3	4	0	1	3	4	0	0	0	0	0	0.25	0	0.25	0	0	0	0	0.00182378	1.39121	0	1.03894	0.565192	0.474927	0.71096	0.754536
kawivo	-0.22547	-1.13133	0.145047	-0.885163	460	7	10	65	82	6	10	67	83	7	15	63	85	7	20	56	83	0.0853659	0.121951	0.0722892	0.120482	0.0823529	0.176471	0.0843373	0.240964	0.664844	1.2945	0.887991	0.632604	0.601289	0.981817	0.695003	1.0021	0.391157	0.230914	0.32082	0.574031
keja	NA	NA	NA	NA	52	0	1	5	6	1	1	4	6	3	1	5	9	0	2	4	6	0	0.166667	0.166667	0.166667	0.333333	0.111111	0	0.333333	0	1.76833	2.04636	0.874696	2.43353	0.618574	0	1.38559	0.568913	0.746009	0.22488	0.622099
keneat	NA	NA	NA	NA	58	1	2	6	9	1	2	6	9	4	4	2	10	0	3	5	8	0.111111	0.222222	0.111111	0.222222	0.4	0.4	0	0.375	0.865095	2.35817	1.36447	1.16646	2.92009	2.22527	0	1.55899	0.42107	0.908148	0.00375776	0.455298
kinosi	0.14955	-1.39211	-0.676389	-1.09647	61	2	2	7	11	3	2	8	13	2	2	8	12	2	2	7	11	0.181818	0.181818	0.230769	0.153846	0.166667	0.166667	0.181818	0.181818	1.4157	1.92953	2.83419	0.807629	1.21707	0.927475	1.49796	0.755951	0.490693	0.143509	0.954248	0.783026
kise	0.438511	-0.892871	0.331238	-1.30997	11	0	0	2	2	0	0	2	2	0	0	2	2	0	0	0	0	0	0	0	0	0	0	#DIV/0!	#DIV/0!	0	0	0	0	0.00364483	0.00277756	0	0	0.752595	0.689901	0.63043	0.999173
koajav	NA	NA	NA	NA	178	2	2	71	75	2	9	60	71	6	7	58	71	9	14	53	76	0.0266667	0.0266667	0.028169	0.126761	0.084507	0.0985915	0.118421	0.184211	0.207684	0.283063	0.346022	0.665566	0.617028	0.548565	0.975875	0.766076	0.00198995	0.0700671	0.0527604	0.491028
kubi	-0.435521	-0.897311	-0.147625	-0.188927	13	0	1	2	3	1	0	2	3	1	0	3	4	0	1	3	4	0	0.333333	0.333333	0	0.25	0	0	0.25	0	3.5349	4.09068	0	1.8256	0.00138982	0	1.03894	0.324027	0.231457	0.572046	0.754536
kupu	0.0265903	0.066388	0.608184	0.877628	22	0	1	9	10	1	2	8	11	2	3	7	12	4	1	5	10	0	0.1	0.0909091	0.181818	0.166667	0.25	0.4	0.1	0	1.06121	1.11645	0.954431	1.21707	1.39098	3.29543	0.415762	0.477352	0.991709	0.747261	0.0232993
kuvi	-0.773681	-0.468504	-0.193887	-0.34473	43	0	1	8	9	2	1	8	11	2	3	7	12	0	3	6	9	0	0.111111	0.181818	0.0909091	0.166667	0.25	0	0.333333	0	1.17908	2.2329	0.477215	1.21707	1.39098	0	1.38583	0.51554	0.37994	0.747261	0.490472
labe	-0.294504	-0.634232	-0.281201	-0.671815	28	1	0	13	14	2	1	10	13	3	0	11	14	0	2	10	12	0.0714286	0	0.153846	0.0769231	0.214286	0	0	0.166667	0.556199	0	1.88946	0.403814	1.5646	0.000397305	0	0.692971	0.353172	0.417241	0.188144	0.294998
labu	-0.51608	0.646181	-4.48774	0.531053	4	0	0	0	0	0	0	0	0	0	0	0	0	0	0	0	0	#DIV/0!	#DIV/0!	#DIV/0!	#DIV/0!	#DIV/0!	#DIV/0!	#DIV/0!	#DIV/0!	0	0	0	0	2.43353	1.85449	0	0	0.99822	0.99835	0.999113	0.999173
lafa	-0.322586	-0.301673	-0.192989	0.125364	40	1	0	19	20	0	3	16	19	0	4	15	19	2	3	16	21	0.05	0	0	0.157895	0	0.210526	0.0952381	0.142857	0.389364	0	0	0.828943	0.000384181	1.17136	0.784749	0.594038	0.164888	0.369857	0.221496	0.483655
laiwa	0.43276	-0.424794	-0.140645	0.0562933	10	1	0	3	4	0	1	2	3	0	0	3	3	1	0	2	3	0.25	0	0	0.333333	0	0	0.333333	0	1.94565	0	0	1.74852	0.0024311	0.00185263	2.74427	0	0.656888	0.74824	0.500003	0.39935
lamyab	-0.178704	0.499057	-0.307783	-0.127804	52	1	1	25	27	1	4	21	26	0	1	26	27	3	2	23	28	0.037037	0.037037	0.0384615	0.153846	0	0.037037	0.107143	0.0714286	0.288429	0.393115	0.472419	0.807722	0.000270362	0.206237	0.882874	0.29703	0.177648	0.607477	0.00727773	0.0886752
lata	0.181382	0.687953	-0.383373	-0.877464	475	3	7	63	73	5	13	54	72	11	17	47	75	5	23	49	77	0.0410959	0.0958904	0.0694444	0.180556	0.146667	0.226667	0.0649351	0.298701	0.32006	1.01786	0.853042	0.948022	1.07081	1.26107	0.535112	1.24221	0.0811408	0.9	0.516501	0.211685
leijoh	NA	NA	NA	NA	275	3	5	99	107	9	15	82	106	14	8	88	110	24	17	72	113	0.0280374	0.046729	0.0849057	0.141509	0.127273	0.0727273	0.212389	0.150442	0.218362	0.496028	1.04298	0.743017	0.929206	0.404655	1.75026	0.625653	0.000929763	0.438214	0.00966367	0.00314119
lenu	NA	NA	NA	NA	2	0	0	0	0	0	0	0	0	0	0	0	0	0	0	0	0	#DIV/0!	#DIV/0!	#DIV/0!	#DIV/0!	#DIV/0!	#DIV/0!	#DIV/0!	#DIV/0!	0	0	0	0	2.43353	1.85449	0	0	0.99822	0.99835	0.999113	0.999173
leso	0.295345	-0.961149	-0.434629	-1.1501	1103	41	46	402	489	26	96	362	484	56	93	348	497	29	129	334	492	0.0838446	0.0940695	0.053719	0.198347	0.112676	0.187123	0.0589431	0.262195	0.653016	0.998569	0.659897	1.04147	0.822611	1.04105	0.48575	1.09043	0.0121659	0.0830228	0.286126	0.000121424
leviathan	NA	NA	NA	NA	305	1	8	36	45	5	5	33	43	8	8	33	49	6	15	29	50	0.0222222	0.177778	0.116279	0.116279	0.163265	0.163265	0.12	0.3	0.173065	1.88704	1.42831	0.610515	1.19201	0.908377	0.988866	1.24758	0.0257811	0.372336	0.848656	0.605602
liove	NA	NA	NA	NA	25	1	1	2	4	0	1	2	3	0	2	1	3	1	0	4	5	0.25	0.25	0	0.333333	0	0.666667	0.2	0	1.94565	2.65183	0	1.74852	0.0024311	3.70712	1.64722	0	0.388675	0.74824	0.0861758	0.435796
lise	-0.454921	-2.01278	-0.517346	-1.43603	10	0	0	1	1	1	0	1	2	1	0	1	2	0	0	1	1	0	0	0.5	0	0.5	0	0	0	0	0	6.13296	0	3.64847	0.00277756	0	0	0.868445	0.0894223	0.304069	0.754873
loba	-0.0457605	-0.230302	0.297622	-0.85298	21	0	0	2	2	1	0	2	3	1	1	1	3	0	1	1	2	0	0	0.333333	0	0.333333	0.333333	0	0.5	0	0	4.09068	0	2.43353	1.85449	0	2.07632	0.752595	0.231457	0.411205	0.650122
loneok	NA	NA	NA	NA	267	3	2	112	117	4	14	95	113	13	11	100	124	29	14	88	131	0.025641	0.017094	0.0353982	0.123894	0.104839	0.0887097	0.221374	0.10687	0.199699	0.181453	0.434831	0.650524	0.765424	0.493565	1.82431	0.444448	1.77825e-05	0.0231314	0.00906375	3.11341e-05
loukuv	-0.407147	-1.69357	-1.1019	-1.34037	1283	32	49	355	436	35	101	297	433	57	104	285	446	32	133	281	446	0.0733945	0.112385	0.0808314	0.233256	0.127803	0.233184	0.0717489	0.298206	0.571626	1.19299	0.992952	1.22477	0.933044	1.29731	0.591282	1.24019	0.00186916	0.0733482	0.0133368	0.000482784
lowy	0.580747	-0.369653	-0.532958	0.298335	29	2	0	8	10	0	1	7	8	0	1	7	8	0	3	5	8	0.2	0	0	0.125	0	0.125	0	0.375	1.55722	0	0	0.656104	0.000912231	0.695867	0	1.55899	0.510009	0.586954	0.436674	0.455298
lusi	-0.574488	-1.08916	-0.477914	-0.275319	35	0	0	19	19	1	1	18	20	1	4	17	22	4	2	16	22	0	0	0.05	0.05	0.0454545	0.181818	0.181818	0.0909091	0	0	0.614124	0.262501	0.332131	1.01165	1.49817	0.378027	0.0659849	0.209786	0.448766	0.225094
lute	0.24642	-0.18966	-1.75439	-2.24339	15	0	0	3	3	1	0	3	4	1	1	2	4	0	2	1	3	0	0	0.25	0	0.25	0.25	0	0.666667	0	0	3.06878	0	1.8256	1.39121	0	2.76981	0.652197	0.339335	0.71151	0.216041
luteja	NA	NA	NA	NA	4	0	0	0	0	0	0	0	0	0	0	0	0	0	0	0	0	#DIV/0!	#DIV/0!	#DIV/0!	#DIV/0!	#DIV/0!	#DIV/0!	#DIV/0!	#DIV/0!	0	0	0	0	2.43353	1.85449	0	0	0.99822	0.99835	0.999113	0.999173
lyna	-0.457574	-1.12934	-0.360949	-2.01135	136	8	3	20	31	4	7	22	33	8	5	21	34	4	4	22	30	0.258065	0.0967742	0.121212	0.212121	0.235294	0.147059	0.133333	0.133333	2.00973	1.02719	1.48887	1.1137	1.71785	0.818247	1.0987	0.55446	0.0925821	0.639051	0.244654	0.388197
lyruom	-0.459723	-0.196844	-0.206221	-0.0917033	41	1	0	18	19	0	3	16	19	2	1	17	20	2	1	17	20	0.0526316	0	0	0.157895	0.1	0.05	0.1	0.05	0.409854	0	0	0.828943	0.730314	0.278409	0.823981	0.207912	0.188009	0.369857	0.236342	0.105577
lywy	-1.03487	-1.52058	-1.39947	-0.777724	15	0	1	1	2	1	0	1	2	1	0	1	2	0	1	1	2	0	0.5	0.5	0	0.5	0	0	0.5	0	5.2997	6.13296	0	3.64847	0.00277756	0	2.07632	0.138733	0.0894223	0.304069	0.650122
machiavelli	NA	NA	NA	NA	394	18	20	78	116	5	37	67	109	21	34	68	123	19	28	79	126	0.155172	0.172414	0.0458716	0.33945	0.170732	0.276423	0.150794	0.222222	1.20852	1.83018	0.563485	1.78233	1.24647	1.53787	1.24267	0.92417	0.00736088	0.000285737	0.0053035	0.577123
mada	NA	NA	NA	NA	938	15	15	159	189	11	42	134	187	26	29	150	205	22	35	145	202	0.0793651	0.0793651	0.0588235	0.224599	0.126829	0.141463	0.108911	0.173267	0.618121	0.84247	0.722595	1.17931	0.92595	0.787041	0.897526	0.720584	0.0831905	0.308817	0.282151	0.0483544
mafigi	-0.427622	1.1703	1.65165	-0.63543	24	1	0	4	5	2	2	1	5	2	3	0	5	0	1	3	4	0.2	0	0.4	0.4	0.4	0.6	0	0.25	1.55676	0	4.91078	2.09906	2.91994	3.33718	0	1.03894	0.714368	0.00953953	0.00439738	0.754536
mafogo	-0.106205	-0.916755	-0.400277	0.821568	26	0	1	1	2	0	0	3	3	0	0	3	3	0	0	2	2	0	0.5	0	0	0	0	0	0	0	5.2997	0	0	0.0024311	0.00185263	0	0	0.138733	0.57241	0.500003	0.568541
magellan	0.0240278	1.19367	-0.189186	-2.72881	8	0	0	0	0	2	0	0	2	1	0	0	1	0	0	0	0	#DIV/0!	#DIV/0!	1	0	1	0	#DIV/0!	#DIV/0!	0	0	12.2659	0	7.28603	0.00554682	0	0	0.99822	1.26774e-05	0.0430719	0.999173
mako	-0.26497	0.516384	-0.155311	-0.797898	62	4	0	11	15	5	2	10	17	2	2	9	13	3	1	11	15	0.266667	0	0.294118	0.117647	0.153846	0.153846	0.2	0.0666667	2.07651	0	3.6124	0.617632	1.12347	0.856147	1.64788	0.277202	0.158577	0.00557178	0.962203	0.239164
maono	-0.66047	1.35075	-0.0844188	-0.392251	38	1	0	17	18	0	2	14	16	3	3	13	19	1	5	12	18	0.0555556	0	0	0.125	0.157895	0.157895	0.0555556	0.277778	0.43262	0	0	0.656227	1.15293	0.878595	0.457759	1.15505	0.214086	0.344053	0.945901	0.680985
mapu	NA	NA	NA	NA	85	2	0	14	16	0	1	11	12	1	3	11	15	0	7	7	14	0.125	0	0	0.0833333	0.0666667	0.2	0	0.5	0.973374	0	0	0.437457	0.487095	1.11284	0	2.07899	0.426813	0.319389	0.729819	0.0488572
maro	-0.53494	0.66585	-1.62124	-0.743461	14	1	0	0	1	0	0	0	0	0	0	0	0	1	0	0	1	1	0	#DIV/0!	#DIV/0!	#DIV/0!	#DIV/0!	1	0	7.76516	0	0	0	2.43353	1.85449	8.21639	0	0.0337574	0.99835	0.999113	0.0269275
mauky	-0.353809	2.33997	-0.358457	0.152541	18	0	0	3	3	0	1	2	3	2	0	1	3	0	1	1	2	0	0	0	0.333333	0.666667	0	0	0.5	0	0	0	1.74852	4.86463	0.00185263	0	2.07632	0.652197	0.74824	0.0270691	0.650122
mewu	-0.462531	-0.391294	-0.742313	-0.102032	27	1	1	6	8	0	1	6	7	1	1	5	7	1	1	5	7	0.125	0.125	0	0.142857	0.142857	0.142857	0.142857	0.142857	0.973192	1.32641	0	0.749793	1.04354	0.795234	1.17679	0.593869	0.956268	0.666742	0.968318	0.832272
mibaab	-0.0681752	-1.00503	-0.0964731	-0.692518	46	2	0	12	14	0	2	11	13	1	1	12	14	4	2	9	15	0.142857	0	0	0.153846	0.0714286	0.0714286	0.266667	0.133333	1.1124	0	0	0.807629	0.52188	0.397702	2.19717	0.554404	0.483258	0.497531	0.373313	0.186279
mijuw	NA	NA	NA	-1.92146	5	0	0	0	0	0	0	0	0	0	0	0	0	0	0	0	0	#DIV/0!	#DIV/0!	#DIV/0!	#DIV/0!	#DIV/0!	#DIV/0!	#DIV/0!	#DIV/0!	0	0	0	0	2.43353	1.85449	0	0	0.99822	0.99835	0.999113	0.999173
milt	-0.947568	-2.20702	-0.780328	-1.20315	2042	61	84	505	650	44	148	447	639	93	160	419	672	66	182	408	656	0.0938462	0.129231	0.0688576	0.231612	0.138393	0.238095	0.10061	0.277439	0.730913	1.37182	0.845864	1.21614	1.01036	1.32464	0.829126	1.15383	0.00070754	0.0219779	0.000297046	0.0423148
moorud	-0.727585	-4.85073	-1.69924	-1.38089	13	0	1	0	1	0	0	1	1	0	0	1	1	0	0	1	1	0	1	0	0	0	0	0	0	0	10.5835	0	0	0.00727875	0.00554682	0	0	0.00822597	0.831504	0.794877	0.754873
mopin	-0.882863	-1.48816	-0.720874	-0.836571	40	3	0	4	7	2	2	4	8	0	1	5	6	0	0	6	6	0.428571	0	0.25	0.25	0	0.166667	0	0	3.33648	0	3.06993	1.31221	0.00121616	0.927706	0	0	0.0509755	0.172351	0.599534	0.18294
MuDR	NA	NA	NA	NA	45	0	0	19	19	2	1	15	18	4	2	13	19	2	7	10	19	0	0	0.111111	0.0555556	0.210526	0.105263	0.105263	0.368421	0	0	1.3647	0.291662	1.53711	0.585827	0.867341	1.53197	0.0659849	0.33489	0.51254	0.425956
muekeh	NA	NA	NA	NA	3	0	0	0	0	0	0	0	0	0	0	0	0	0	0	0	0	#DIV/0!	#DIV/0!	#DIV/0!	#DIV/0!	#DIV/0!	#DIV/0!	#DIV/0!	#DIV/0!	0	0	0	0	2.43353	1.85449	0	0	0.99822	0.99835	0.999113	0.999173
mufeub	-0.621321	-1.03827	-1.03015	-0.13764	10	0	0	4	4	1	0	4	5	1	1	3	5	0	0	6	6	0	0	0.2	0	0.2	0.2	0	0	0	0	2.45539	0	1.4607	1.11314	0	0	0.565192	0.396233	0.9013	0.18294
mulaf	-0.910685	-0.169213	-0.471328	-0.986185	38	2	1	3	6	3	1	4	8	0	0	7	7	0	0	6	6	0.333333	0.166667	0.375	0.125	0	0	0	0	2.59485	1.76833	4.60489	0.656104	0.00104249	0.000794439	0	0	0.23538	0.00993073	0.19784	0.18294
muojo	NA	NA	NA	NA	78	1	2	14	17	1	7	7	15	0	4	12	16	0	4	12	16	0.0588235	0.117647	0.0666667	0.466667	0	0.25	0	0.25	0.458064	1.24864	0.818791	2.44988	0.000456201	1.39095	0	1.03952	0.675007	0.0240309	0.254907	0.323163
muusi	-2.90333	-1.07344	0.21592	-0.528175	2	0	0	1	1	0	0	1	1	0	0	1	1	0	0	1	1	0	0	0	0	0	0	0	0	0	0	0	0	0.00727875	0.00554682	0	0	0.868445	0.831504	0.794877	0.754873
mywur	-0.622996	-1.09733	-0.103528	-0.789244	20	1	0	7	8	0	1	8	9	0	2	6	8	0	2	6	8	0.125	0	0	0.111111	0	0.25	0	0.25	0.973192	0	0	0.583228	0.000912231	1.39104	0	1.03933	0.653655	0.509958	0.505076	0.568758
naadira	0.746229	0.68177	-0.0553879	-0.346944	491	6	3	30	39	2	6	27	35	6	5	28	39	11	5	27	43	0.153846	0.0769231	0.0571429	0.171429	0.153846	0.128205	0.255814	0.116279	1.19813	0.816498	0.701901	0.90006	1.12327	0.713352	2.10803	0.483555	0.8506	0.814973	0.6956	0.0101942
naasuj	-0.0943669	1.06984	-0.166749	-0.330265	6	0	0	0	0	1	0	0	1	1	0	0	1	0	0	1	1	#DIV/0!	#DIV/0!	1	0	1	0	0	0	0	0	12.2476	0	7.28603	0.00554682	0	0	0.99822	0.0035741	0.0430719	0.754873
nabu	-0.190985	-0.19288	-0.00951481	-0.520361	52	2	2	4	8	1	1	5	7	1	3	4	8	0	1	6	7	0.25	0.25	0.142857	0.142857	0.125	0.375	0	0.142857	1.94638	2.65283	1.75415	0.749793	0.913143	2.08621	0	0.593869	0.151301	0.814416	0.350156	0.438257
naefe	NA	NA	NA	NA	81	0	4	4	8	0	3	5	8	1	3	4	8	2	3	3	8	0	0.5	0	0.375	0.125	0.375	0.25	0.375	0	5.30566	0	1.96831	0.913143	2.08621	2.05949	1.55899	0.000370434	0.333314	0.350156	0.27764
naiba	2.54	1.91907	1.07813	0.844596	1490	456	7	90	553	48	26	75	149	70	26	69	165	36	29	99	164	0.824593	0.0126582	0.322148	0.174497	0.424242	0.157576	0.219512	0.176829	6.42227	0.13437	3.95728	0.916228	3.09721	0.876684	1.80898	0.735395	0	4.77189e-26	4.31034e-26	0.000320653
naijaj	-2.01411	-0.592928	0.964546	-1.12309	12	0	0	0	0	0	0	0	0	0	1	0	1	0	0	1	1	#DIV/0!	#DIV/0!	#DIV/0!	#DIV/0!	0	1	0	0	0	0	0	0	0.00727875	5.55236	0	0	0.99822	0.99835	0.102566	0.754873
nakovu	0.155226	-0.357099	-0.678105	-0.235424	15	1	0	5	6	1	0	4	5	0	0	5	5	0	1	4	5	0.166667	0	0.2	0	0	0	0	0.2	1.29743	0	2.45539	0	0.00145924	0.00111202	0	0.831274	0.720274	0.396233	0.314516	0.65585
nakuuv	-0.872255	-0.621694	-0.87075	-0.699828	6	0	0	1	1	0	0	1	1	0	0	1	1	0	1	0	1	0	0	0	0	0	0	0	1	0	0	0	0	0.00727875	0.00554682	0	4.14642	0.868445	0.831504	0.794877	0.206861
name	NA	NA	NA	NA	421	7	18	115	140	14	38	93	145	21	32	90	143	6	39	92	137	0.05	0.128571	0.0965517	0.262069	0.146853	0.223776	0.0437956	0.284672	0.389414	1.36479	1.18605	1.37604	1.07214	1.24498	0.360914	1.18388	0.0122423	0.0547176	0.324461	0.0170624
nana	1.73185	0.608706	#NUM!	0.0785404	16	0	1	1	2	2	1	1	4	0	1	1	2	2	0	0	2	0	0.5	0.5	0.25	0	0.5	1	0	0	5.2997	6.13755	1.31172	0.00364483	2.78034	8.2287	0	0.138733	0.0069383	0.469525	0.000721045
naseup	1.95905	-0.560608	0.753491	-0.719881	541	27	6	80	113	13	21	62	96	28	18	59	105	19	23	61	103	0.238938	0.0530973	0.135417	0.21875	0.266667	0.171429	0.184466	0.223301	1.86091	0.563629	1.66345	1.14858	1.94684	0.953761	1.52015	0.928651	0.00118263	0.0936368	0.000501703	0.145991
nasi	-1.34759	-1.03023	-0.593074	-0.881444	12	0	0	2	2	0	1	1	2	1	2	1	4	1	0	2	3	0	0	0	0.5	0.25	0.5	0.333333	0	0	0	0	2.62147	1.8256	2.78103	2.74427	0	0.752595	0.519301	0.152967	0.39935
neafu	0.0814615	-1.77084	-0.463587	-1.26112	38	1	0	6	7	0	1	6	7	2	1	5	8	1	0	6	7	0.142857	0	0	0.142857	0.25	0.125	0.142857	0	1.11216	0	0	0.749793	1.82537	0.695867	1.17679	0	0.695494	0.666742	0.631407	0.32727
neha	0.239534	1.38757	0.316237	0.44111	443	12	10	58	80	5	15	54	74	9	22	50	81	8	21	52	81	0.15	0.125	0.0675676	0.202703	0.111111	0.271605	0.0987654	0.259259	1.16822	1.32686	0.829988	1.06431	0.811236	1.51108	0.8139	1.07818	0.501898	0.890273	0.0947337	0.794101
nene	-0.0206459	0.461665	-0.824775	-0.138271	8	0	0	2	2	0	0	2	2	0	0	2	2	0	2	0	2	0	0	0	0	0	0	0	1	0	0	0	0	0.00364483	0.00277756	0	4.15263	0.752595	0.689901	0.63043	0.0426395
neteut	NA	NA	NA	NA	33	1	3	1	5	0	3	1	4	0	2	2	4	0	1	3	4	0.2	0.6	0	0.75	0	0.5	0	0.25	1.55676	6.36536	0	3.93515	0.00182378	2.78103	0	1.03894	0.000348852	0.0169656	0.220317	0.754536
nida	NA	NA	NA	NA	227	2	4	44	50	4	9	35	48	7	11	35	53	9	14	29	52	0.04	0.08	0.0833333	0.1875	0.132075	0.207547	0.173077	0.269231	0.311519	0.849172	1.02363	0.984463	0.964311	1.15472	1.42625	1.11963	0.14763	0.997762	0.870326	0.395767
nihep	NA	NA	NA	NA	249	4	2	23	29	7	10	12	29	7	3	24	34	6	10	18	34	0.137931	0.0689655	0.241379	0.344828	0.205882	0.0882353	0.176471	0.294118	1.07416	0.732013	2.96487	1.81043	1.50314	0.491014	1.45417	1.22309	0.893363	0.000238553	0.248109	0.38883
niki	0.779399	-1.70878	-0.546239	0.181634	19	0	2	5	7	0	0	6	6	1	2	4	7	0	3	4	7	0	0.285714	0	0	0.142857	0.285714	0	0.428571	0	3.03164	0	0	1.04354	1.58967	0	1.78161	0.16042	0.326939	0.752858	0.381582
nisow	-0.0548484	-0.903557	-0.619828	-1.22958	50	0	2	10	12	2	5	6	13	3	2	7	12	2	0	11	13	0	0.166667	0.153846	0.384615	0.25	0.166667	0.153846	0	0	1.76877	1.88946	2.01907	1.8253	0.927475	1.26756	0	0.32352	0.0962513	0.520342	0.127548
nitat	-0.687729	-0.706167	-0.695712	-0.627052	27	0	0	4	4	0	0	4	4	1	0	3	4	0	2	2	4	0	0	0	0	0.25	0	0	0.5	0	0	0	0	1.8256	0.00138982	0	2.07787	0.565192	0.474927	0.572046	0.422329
niypo	0.850492	0.193669	3.23268	0.216044	5	0	0	0	0	0	0	0	0	0	0	0	0	0	0	0	0	#DIV/0!	#DIV/0!	#DIV/0!	#DIV/0!	#DIV/0!	#DIV/0!	#DIV/0!	#DIV/0!	0	0	0	0	2.43353	1.85449	0	0	0.99822	0.99835	0.999113	0.999173
nobe	-2.14399	-1.20343	-2.43382	-2.40498	17	0	0	1	1	0	0	1	1	0	0	1	1	0	1	0	1	0	0	0	0	0	0	0	1	0	0	0	0	0.00727875	0.00554682	0	4.14642	0.868445	0.831504	0.794877	0.206861
nopip	0.78397	-0.0878185	-0.317882	-0.292152	16	1	0	4	5	0	1	4	5	0	0	5	5	0	1	4	5	0.2	0	0	0.2	0	0	0	0.2	1.55676	0	0	1.04953	0.00145924	0.00111202	0	0.831274	0.714368	0.801335	0.314516	0.65585
notu	-0.382169	6.93313	1.23902	-1.30612	16	0	0	2	2	2	0	2	4	2	0	2	4	1	0	2	3	0	0	0.5	0	0.5	0	0.333333	0	0	0	6.13755	0	3.64938	0.00138982	2.74427	0	0.752595	0.00799803	0.0924209	0.39935
nowuv	0.776608	0.186579	-0.208334	-0.132406	22	2	0	4	6	3	0	3	6	1	1	4	6	1	3	2	6	0.333333	0	0.5	0	0.166667	0.166667	0.166667	0.5	2.59485	0	6.13909	0	1.21737	0.927706	1.37282	2.07839	0.269576	0.000715353	0.976803	0.264942
nugimu	NA	NA	NA	NA	489	12	16	174	202	20	31	149	200	30	46	137	213	38	46	136	220	0.0594059	0.0792079	0.1	0.155	0.140845	0.215962	0.172727	0.209091	0.462674	0.840803	1.22841	0.813862	1.02827	1.20151	1.42343	0.869569	0.00743017	0.325016	0.353983	0.0543716
nuhan	0.0221959	-0.224156	-0.253002	-0.338501	1362	29	42	385	456	26	72	343	441	46	65	344	455	22	113	317	452	0.0635965	0.0921053	0.0589569	0.163265	0.101099	0.142857	0.0486726	0.25	0.495315	0.977718	0.72424	0.857268	0.738092	0.794787	0.40111	1.03971	0.00015357	0.0513979	0.00360366	1.19503e-05
nyjuvy	-1.32618	-2.24882	-0.64152	-1.10422	4	0	0	2	2	0	0	2	2	0	0	2	2	1	1	1	3	0	0	0	0	0	0	0.333333	0.333333	0	0	0	0	0.00364483	0.00277756	2.74427	1.3849	0.752595	0.689901	0.63043	0.436712
odip	4.50052	-1.33883	-1.40974	0.0240926	117	1	5	21	27	1	10	14	25	1	7	18	26	2	2	21	25	0.037037	0.185185	0.04	0.4	0.0384615	0.269231	0.08	0.08	0.288429	1.96558	0.491314	2.10007	0.28104	1.49789	0.659204	0.332669	0.126987	0.0265157	0.222835	0.099109
odoj	NA	NA	NA	NA	774	8	4	57	69	13	13	47	73	11	10	52	73	20	17	40	77	0.115942	0.057971	0.178082	0.178082	0.150685	0.136986	0.25974	0.220779	0.90297	0.615353	2.18753	0.935035	1.10014	0.762162	2.14045	0.918155	0.533927	0.0102938	0.62719	0.000922504
ogepy	NA	NA	NA	NA	86	1	3	13	17	2	4	11	17	5	7	6	18	3	6	11	20	0.0588235	0.176471	0.117647	0.235294	0.277778	0.388889	0.15	0.3	0.458064	1.87296	1.44496	1.23526	2.02801	2.16352	1.23597	1.24747	0.393406	0.737844	0.00606158	0.713812
ogiv	-0.397017	-0.112567	-0.069329	-0.689762	70	0	2	17	19	5	2	15	22	4	4	16	24	1	7	14	22	0	0.105263	0.227273	0.0909091	0.166667	0.166667	0.0454545	0.318182	0	1.11722	2.79151	0.47728	1.21692	0.927359	0.374542	1.32309	0.246718	0.0308012	0.910688	0.450196
oguod	-0.866729	-1.14837	-0.607383	-1.39595	16	0	0	3	3	0	2	1	3	0	1	2	3	0	0	3	3	0	0	0	0.666667	0	0.333333	0	0	0	0	0	3.49704	0.0024311	1.85449	0	0	0.652197	0.107757	0.668766	0.428202
ohag	NA	NA	NA	NA	3	0	0	0	0	0	0	0	0	0	0	0	0	0	0	0	0	#DIV/0!	#DIV/0!	#DIV/0!	#DIV/0!	#DIV/0!	#DIV/0!	#DIV/0!	#DIV/0!	0	0	0	0	2.43353	1.85449	0	0	0.99822	0.99835	0.999113	0.999173
ojah	0.118176	-0.00763932	0.0755497	-1.40953	793	7	5	81	93	8	24	63	95	14	14	71	99	9	19	70	98	0.0752688	0.0537634	0.0842105	0.252632	0.141414	0.141414	0.0918367	0.193878	0.586209	0.570696	1.03444	1.32648	1.03245	0.786784	0.756807	0.806285	0.0950813	0.288214	0.609488	0.289822
ojam	0.878494	-0.247767	-0.468254	-0.464774	27	0	0	2	2	0	0	2	2	0	0	3	3	0	1	2	3	0	0	0	0	0	0	0	0.333333	0	0	0	0	0.0024311	0.00185263	0	1.3849	0.752595	0.689901	0.500003	0.78905
ojav	NA	NA	NA	NA	12	1	1	1	3	1	1	1	3	0	1	2	3	0	1	2	3	0.333333	0.333333	0.333333	0.333333	0	0.333333	0	0.333333	2.59356	3.5349	4.09068	1.74852	0.0024311	1.85449	0	1.3849	0.168094	0.191507	0.668766	0.78905
ojokat	-0.0755079	-0.770833	0.547602	-0.875977	24	0	0	2	2	0	0	2	2	0	0	2	2	0	1	1	2	0	0	0	0	0	0	0	0.5	0	0	0	0	0.00364483	0.00277756	0	2.07632	0.752595	0.689901	0.63043	0.650122
okoj	0.146885	-1.75386	-0.350844	-0.868992	5	2	0	1	3	0	0	2	2	1	2	0	3	1	0	3	4	0.666667	0	0	0	0.333333	0.666667	0.25	0	5.18712	0	0	0	2.43353	3.70712	2.05872	0	0.0201406	0.689901	0.0325467	0.452701
okopam	-1.27814	-0.526809	-2.21027	-1.6751	12	0	1	2	3	1	0	3	4	1	2	1	4	1	1	1	3	0	0.333333	0.25	0	0.25	0.5	0.333333	0.333333	0	3.5349	3.06878	0	1.8256	2.78103	2.74427	1.3849	0.324027	0.339335	0.152967	0.436712
okor	NA	NA	NA	NA	373	5	4	31	40	3	11	26	40	3	9	28	40	5	10	28	43	0.125	0.1	0.075	0.275	0.075	0.225	0.116279	0.232558	0.973484	1.06145	0.921255	1.44386	0.547685	1.25182	0.958194	0.96711	0.990943	0.395193	0.450827	0.984343
okur	-1.33854	0.111206	0.34515	-0.699067	5	0	1	0	1	0	0	1	1	0	0	1	1	0	0	1	1	0	1	0	0	0	0	0	0	0	10.5835	0	0	0.00727875	0.00554682	0	0	0.00822597	0.831504	0.794877	0.754873
olepo	-0.467825	0.131057	-0.819215	-0.50921	23	1	0	4	5	0	0	4	4	0	1	3	4	1	1	3	5	0.2	0	0	0	0	0.25	0.2	0.2	1.55676	0	0	0	0.00182378	1.39121	1.64722	0.831274	0.714368	0.474927	0.71096	0.860286
omoha	NA	NA	NA	NA	11	0	0	0	0	0	0	0	0	0	0	0	0	0	0	0	0	#DIV/0!	#DIV/0!	#DIV/0!	#DIV/0!	#DIV/0!	#DIV/0!	#DIV/0!	#DIV/0!	0	0	0	0	2.43353	1.85449	0	0	0.99822	0.99835	0.999113	0.999173
omud	0.144585	-0.443931	-0.28888	-0.0587334	24	1	0	10	11	0	1	9	10	1	4	7	12	1	4	8	13	0.0909091	0	0	0.1	0.0833333	0.333333	0.0769231	0.307692	0.707848	0	0	0.524922	0.608838	1.85449	0.63378	1.27935	0.496686	0.438999	0.367487	0.792152
onal	#NUM!	0.094133	0.608184	-2.24339	8	1	0	2	3	0	0	3	3	0	0	4	4	0	0	3	3	0.333333	0	0	0	0	0	0	0	2.59356	0	0	0	0.00182378	0.00138982	0	0	0.519259	0.57241	0.396559	0.428202
onub	-1.21717	-1.40171	-0.729397	-1.61414	57	0	0	1	1	1	0	0	1	1	1	3	5	1	1	2	4	0	0	1	0	0.2	0.2	0.25	0.25	0	0	12.2476	0	1.4607	1.11314	2.05872	1.03894	0.868445	0.0035741	0.9013	0.716065
opie	-0.444223	-0.136148	0.0702547	0.263775	4542	59	57	610	726	51	153	515	719	98	153	551	802	109	181	502	792	0.0812672	0.0785124	0.0709318	0.212796	0.122195	0.190773	0.137626	0.228535	0.632943	0.833429	0.871346	1.11734	0.892097	1.06136	1.13418	0.950444	0.000114575	0.224096	0.398749	0.329421
osed	-0.917628	0.952066	0.660652	2.03065	52	1	1	6	8	1	3	4	8	2	2	7	11	3	4	4	11	0.125	0.125	0.125	0.375	0.181818	0.181818	0.272727	0.363636	0.973192	1.32641	1.53496	1.96831	1.32768	1.01177	2.24694	1.5119	0.956268	0.334469	0.905948	0.130568
ovamef	-0.871011	0.632313	0.715565	-0.358636	23	0	1	6	7	0	1	6	7	2	1	4	7	2	1	4	7	0	0.142857	0	0.142857	0.285714	0.142857	0.285714	0.142857	0	1.51582	0	0.749793	2.08603	0.795234	2.35358	0.593869	0.56816	0.666742	0.518829	0.389576
oveah	-0.938511	-1.07361	-0.87119	-0.638144	17	0	0	9	9	0	0	8	8	0	1	7	8	0	3	5	8	0	0	0	0	0	0.125	0	0.375	0	0	0	0	0.000912231	0.695867	0	1.55899	0.276235	0.225064	0.436674	0.455298
ovev	0.301797	-0.345	-0.423524	0.124834	26	0	0	9	9	0	1	7	8	0	2	7	9	1	3	5	9	0	0	0	0.125	0	0.222222	0.111111	0.333333	0	0	0	0.656104	0.000810906	1.23653	0.915366	1.38583	0.276235	0.586954	0.486969	0.807744
oviil	NA	NA	NA	NA	1	0	0	0	0	0	0	0	0	0	0	0	0	0	0	0	0	#DIV/0!	#DIV/0!	#DIV/0!	#DIV/0!	#DIV/0!	#DIV/0!	#DIV/0!	#DIV/0!	0	0	0	0	2.43353	1.85449	0	0	0.99822	0.99835	0.999113	0.999173
oviis	-3.27565	-2.10111	-1.32447	-1.30446	5	0	0	4	4	0	0	4	4	0	0	4	4	3	1	1	5	0	0	0	0	0	0	0.6	0.2	0	0	0	0	0.00182378	0.00138982	4.94166	0.831274	0.565192	0.474927	0.396559	0.00413311
ovikoh	0.144414	-0.741575	0.199851	0.025753	11	0	0	3	3	0	0	2	2	0	1	2	3	0	0	3	3	0	0	0	0	0	0.333333	0	0	0	0	0	0	0.0024311	1.85449	0	0	0.652197	0.689901	0.668766	0.428202
oweiw	0.457543	-1.37325	0.232748	-1.40995	34	2	1	12	15	1	5	10	16	1	4	10	15	1	1	13	15	0.133333	0.0666667	0.0625	0.3125	0.0666667	0.266667	0.0666667	0.0666667	1.03825	0.707545	0.767626	1.64057	0.487095	1.48366	0.549293	0.277202	0.93565	0.459477	0.555041	0.175636
owiit	-2.78038	-1.49209	-0.90204	-1.46283	26	0	0	3	3	0	1	2	3	0	1	4	5	0	1	4	5	0	0	0	0.333333	0	0.2	0	0.2	0	0	0	1.74852	0.00145924	1.11314	0	0.831274	0.652197	0.74824	0.672283	0.65585
pagof	1.03997	3.41032	-0.01742	-0.92146	16	0	0	3	3	0	1	2	3	0	1	2	3	0	0	3	3	0	0	0	0.333333	0	0.333333	0	0	0	0	0	1.74852	0.0024311	1.85449	0	0	0.652197	0.74824	0.668766	0.428202
panen	0.232481	-1.27795	-0.63495	-1.77223	214	4	14	66	84	5	18	59	82	9	22	52	83	9	25	53	87	0.047619	0.166667	0.0609756	0.219512	0.108434	0.26506	0.103448	0.287356	0.370866	1.76915	0.749016	1.15257	0.791689	1.47467	0.852492	1.19503	0.0113462	0.672988	0.119722	0.56561
pebi	1.34368	8.66882	-0.110529	0.227823	56	2	0	3	5	8	1	2	11	1	0	3	4	1	1	2	4	0.4	0	0.727273	0.0909091	0.25	0	0.25	0.25	3.11351	0	8.93161	0.477215	1.8256	0.00138982	2.05872	1.03894	0.169874	4.55521e-14	0.572046	0.716065
peeve	NA	NA	NA	NA	84	1	2	11	14	0	3	9	12	0	3	10	13	1	3	10	14	0.0714286	0.142857	0	0.25	0	0.230769	0.0714286	0.214286	0.556199	1.51615	0	1.31237	0.000561454	1.28401	0.58852	0.890994	0.702271	0.547021	0.348546	0.79707
petopi	-1.02646	-2.196	-0.0650594	-1.23703	59	0	1	10	11	1	4	5	10	2	1	9	12	1	2	9	12	0	0.0909091	0.1	0.4	0.166667	0.0833333	0.0833333	0.166667	0	0.964764	1.22806	2.09969	1.21707	0.463969	0.686582	0.692971	0.436703	0.216156	0.678597	0.722957
pibi	NA	NA	NA	NA	118	1	1	11	13	4	2	8	14	2	5	8	15	2	6	7	15	0.0769231	0.0769231	0.285714	0.142857	0.133333	0.333333	0.133333	0.4	0.598974	0.816373	3.50905	0.749953	0.973703	1.85449	1.09859	1.66321	0.823832	0.0200511	0.291748	0.317077
pibo	-0.231358	-0.874627	-0.397999	-0.461552	139	3	4	35	42	2	7	34	43	4	12	30	46	9	10	28	47	0.0714286	0.0952381	0.0465116	0.162791	0.0869565	0.26087	0.191489	0.212766	0.556278	1.01091	0.571324	0.854722	0.634951	1.45136	1.57797	0.884808	0.540473	0.592632	0.274031	0.334803
pifo	-0.0813606	-0.591468	0.0925911	-0.101643	23	0	0	5	5	0	0	5	5	0	0	5	5	0	2	3	5	0	0	0	0	0	0	0	0.4	0	0	0	0	0.00145924	0.00111202	0	1.66255	0.489793	0.394046	0.314516	0.563863
piube	0.164032	-0.853147	0.125451	0.104472	24	0	0	5	5	1	1	3	5	2	0	5	7	1	1	5	7	0	0	0.2	0.2	0.285714	0	0.142857	0.142857	0	0	2.45539	1.04953	2.08603	0.000794439	1.17679	0.593869	0.489793	0.612347	0.301533	0.832272
poarow	-0.190985	-0.699416	0.0139442	-0.814544	16	0	0	3	3	0	0	3	3	0	0	3	3	0	0	4	4	0	0	0	0	0	0	0	0	0	0	0	0	0.0024311	0.00185263	0	0	0.652197	0.57241	0.500003	0.322504
pope	1.92449	1.19367	#NUM!	#NUM!	18	1	0	0	1	1	0	0	1	1	0	0	1	1	0	0	1	1	0	1	0	1	0	1	0	7.76516	0	12.2476	0	7.28603	0.00554682	8.21639	0	0.0337574	0.0035741	0.0430719	0.0269275
prem1	0.396837	0.422119	-0.313715	0.362772	4591	54	61	394	509	56	92	344	492	70	112	358	540	105	153	316	574	0.10609	0.119843	0.113821	0.186992	0.12963	0.207407	0.182927	0.266551	0.826275	1.27216	1.39821	0.981851	0.94638	1.15391	1.5075	1.10854	0.0629506	0.0310297	0.242262	1.78833e-06
puji	NA	NA	NA	NA	6	0	0	1	1	0	1	0	1	0	0	1	1	0	0	1	1	0	0	0	1	0	0	0	0	0	0	0	5.23509	0.00727875	0.00554682	0	0	0.868445	0.119902	0.794877	0.754873
pute	-0.379126	-0.486561	-0.0931798	-0.23768	162	3	3	67	73	3	6	58	67	4	9	72	85	5	15	67	87	0.0410959	0.0410959	0.0447761	0.0895522	0.0470588	0.105882	0.0574713	0.172414	0.32006	0.436227	0.550019	0.4702	0.343631	0.589117	0.473607	0.717021	0.01523	0.0402432	0.00422291	0.0306095
pyelum	NA	NA	NA	NA	254	4	2	106	112	6	20	83	109	18	9	81	108	23	8	83	114	0.0357143	0.0178571	0.0550459	0.183486	0.166667	0.0833333	0.201754	0.0701754	0.278152	0.189554	0.676182	0.963423	1.2168	0.46366	1.66262	0.291842	9.42776e-05	0.569979	0.030437	2.41336e-05
raga	-0.598107	-2.07329	-0.35494	-1.22598	50	0	1	10	11	3	1	8	12	2	2	7	11	2	5	4	11	0	0.0909091	0.25	0.0833333	0.181818	0.181818	0.181818	0.454545	0	0.964764	3.07031	0.437457	1.32768	1.01177	1.49796	1.88988	0.436703	0.083061	0.905948	0.155061
raider	-0.553646	0.675467	-0.292621	-0.0233101	108	2	4	51	57	3	4	53	60	7	5	62	74	31	6	34	71	0.0350877	0.0701754	0.05	0.0666667	0.0945946	0.0675676	0.43662	0.084507	0.273265	0.744894	0.614185	0.350036	0.690667	0.375969	3.59805	0.351438	0.0734254	0.0230745	0.012661	1.58399e-15
reina	NA	NA	NA	NA	5	0	0	1	1	0	0	1	1	0	0	1	1	0	0	1	1	0	0	0	0	0	0	0	0	0	0	0	0	0.00727875	0.00554682	0	0	0.868445	0.831504	0.794877	0.754873
rely	1.8541	-0.32418	-1.82477	-0.991849	14	1	1	4	6	0	1	4	5	1	2	2	5	0	4	1	5	0.166667	0.166667	0	0.2	0.2	0.4	0	0.8	1.29743	1.76833	0	1.04953	1.4607	2.22516	0	3.3251	0.779204	0.801335	0.352997	0.0134547
riiryl	-1.31853	-0.409096	0.9879	-0.952086	308	10	8	67	85	15	12	57	84	34	7	51	92	8	14	62	84	0.117647	0.0941176	0.178571	0.142857	0.369565	0.076087	0.0952381	0.166667	0.916256	0.999051	2.19355	0.750087	2.69803	0.423353	0.784833	0.693119	0.956308	0.00403714	2.69652e-10	0.158191
rijuep	0.114509	-1.72024	-0.333856	-0.398507	14	1	0	1	2	0	0	1	1	0	0	1	1	0	1	0	1	0.5	0	0	0	0	0	0	1	3.88839	0	0	0	0.00727875	0.00554682	0	4.14642	0.281339	0.831504	0.794877	0.206861
rimaar	-0.66047	-1.97626	-0.687271	-0.368919	6	0	0	0	0	0	0	0	0	0	0	0	0	0	0	0	0	#DIV/0!	#DIV/0!	#DIV/0!	#DIV/0!	#DIV/0!	#DIV/0!	#DIV/0!	#DIV/0!	0	0	0	0	2.43353	1.85449	0	0	0.99822	0.99835	0.999113	0.999173
rowi	-0.409927	-1.70495	-0.434828	-0.531513	12	0	1	2	3	0	1	2	3	0	1	2	3	0	1	2	3	0	0.333333	0	0.333333	0	0.333333	0	0.333333	0	3.5349	0	1.74852	0.0024311	1.85449	0	1.3849	0.324027	0.74824	0.668766	0.78905
ruda	-0.551138	-0.223619	0.0343308	0.225475	1294	13	16	152	181	8	32	136	176	26	42	139	207	30	65	110	205	0.0718232	0.0883978	0.0454545	0.181818	0.125604	0.202899	0.146341	0.317073	0.559382	0.938353	0.558368	0.954675	0.917004	1.12883	1.20599	1.31864	0.0644646	0.187869	0.652356	0.00921633
rufefu	0.128181	0.371456	-0.541193	-0.417569	25	0	0	2	2	0	0	2	2	0	2	0	2	2	0	0	2	0	0	0	0	0	1	1	0	0	0	0	0	0.00364483	5.5579	8.2287	0	0.752595	0.689901	0.010475	0.000721045
ruhi	0.712988	0.208168	-0.476852	-0.795929	21	0	1	4	5	0	1	4	5	0	3	2	5	0	1	4	5	0	0.2	0	0.2	0	0.6	0	0.2	0	2.12179	0	1.04953	0.00145924	3.33718	0	0.831274	0.53826	0.801335	0.0454459	0.65585
rulo	-0.449483	-1.21005	-1.61379	-1.58822	80	1	1	21	23	4	7	13	24	4	5	16	25	2	6	17	25	0.0434783	0.0434783	0.166667	0.291667	0.16	0.2	0.08	0.24	0.338584	0.461474	2.04713	1.53129	1.16825	1.11278	0.659204	0.998007	0.291944	0.101196	0.894707	0.810492
ruugu	-0.0316202	-1.53774	-0.549262	-0.150365	16	0	0	6	6	0	1	5	6	0	1	6	7	0	4	2	6	0	0	0	0.166667	0	0.142857	0	0.666667	0	0	0	0.874696	0.00104249	0.795234	0	2.77119	0.424453	0.742577	0.517049	0.046616
ruwi	-0.142145	-2.13495	-0.886175	-1.27121	39	0	0	7	7	1	0	7	8	0	0	7	7	1	1	5	7	0	0	0.125	0	0	0	0.142857	0.142857	0	0	1.53496	0	0.00104249	0.000794439	1.17679	0.593869	0.367829	0.377916	0.19784	0.832272
saahol	-0.832581	-1.81803	-0.504845	-0.820261	41	1	0	6	7	2	2	4	8	3	0	5	8	1	1	5	7	0.142857	0	0.25	0.25	0.375	0	0.142857	0.142857	1.11216	0	3.06993	1.31221	2.73761	0.000695171	1.17679	0.593869	0.695494	0.172351	0.0913674	0.832272
sagyfy	NA	NA	NA	NA	87	4	3	15	22	1	3	17	21	2	2	19	23	5	2	16	23	0.181818	0.136364	0.047619	0.142857	0.0869565	0.0869565	0.217391	0.0869565	1.41589	1.44734	0.584884	0.750007	0.635068	0.483958	1.7913	0.361593	0.558915	0.692702	0.331665	0.127384
sari	-1.85474	-2.37998	0.450983	0.719212	7	1	1	0	2	0	1	0	1	0	0	1	1	1	1	0	2	0.5	0.5	0	1	0	0	0.5	0.5	3.88839	5.2997	0	5.23509	0.00727875	0.00554682	4.11435	2.07632	0.0272859	0.119902	0.794877	0.122482
satulo	0.146294	-1.5142	-0.562774	0.140242	10	0	0	2	2	0	0	1	1	0	0	1	1	1	0	2	3	0	0	0	0	0	0	0.333333	0	0	0	0	0	0.00727875	0.00554682	2.74427	0	0.752595	0.831504	0.794877	0.39935
sawujo	0.338966	-1.04434	-0.709991	-1.51547	535	19	24	132	175	13	43	113	169	27	29	125	181	17	47	112	176	0.108571	0.137143	0.0769231	0.254438	0.149171	0.160221	0.0965909	0.267045	0.845589	1.45579	0.944931	1.33598	1.08906	0.891399	0.795996	1.11059	0.130002	0.105658	0.74274	0.494866
sehoad	-0.0755079	0.696169	0.0821157	0.663503	23	1	1	1	3	0	1	2	3	1	1	1	3	2	1	0	3	0.333333	0.333333	0	0.333333	0.333333	0.333333	0.666667	0.333333	2.59356	3.5349	0	1.74852	2.43353	1.85449	5.48854	1.3849	0.168094	0.74824	0.411205	0.00922444
seko	-0.137792	-0.464225	1.99846	0.232574	10	0	0	2	2	0	0	2	2	0	0	2	2	0	0	2	2	0	0	0	0	0	0	0	0	0	0	0	0	0.00364483	0.00277756	0	0	0.752595	0.689901	0.63043	0.568541
sela	-2.07551	-2.71322	-3.56174	#NUM!	6	0	1	2	3	0	0	3	3	0	1	3	4	0	2	2	4	0	0.333333	0	0	0	0.25	0	0.5	0	3.5349	0	0	0.00182378	1.39121	0	2.07787	0.324027	0.57241	0.71096	0.422329
sema	NA	NA	NA	NA	9	0	0	1	1	0	0	1	1	0	1	0	1	0	1	0	1	0	0	0	0	0	1	0	1	0	0	0	0	0.00727875	5.55236	0	4.14642	0.868445	0.831504	0.102566	0.206861
seufyt	2.32659	-0.198649	-0.959705	0.480639	15	1	0	4	5	1	1	3	5	0	0	4	4	1	0	3	4	0.2	0	0.2	0.2	0	0	0.25	0	1.55676	0	2.45539	1.04953	0.00182378	0.00138982	2.05872	0	0.714368	0.612347	0.396559	0.452701
seuwe	2.96012	-1.71322	-1.97678	#NUM!	8	0	0	0	0	0	0	0	0	0	0	0	0	0	0	0	0	#DIV/0!	#DIV/0!	#DIV/0!	#DIV/0!	#DIV/0!	#DIV/0!	#DIV/0!	#DIV/0!	0	0	0	0	2.43353	1.85449	0	0	0.99822	0.99835	0.999113	0.999173
sido	2.0176	0.701816	0.711278	-1.82835	18	0	2	0	2	0	1	1	2	0	1	1	2	0	1	1	2	0	1	0	0.5	0	0.5	0	0.5	0	10.5994	0	2.62147	0.00364483	2.78034	0	2.07632	6.72102e-05	0.519301	0.469525	0.650122
small	-0.475976	0.499356	-0.468663	-0.72224	63	1	2	20	23	2	5	15	22	3	2	19	24	1	7	14	22	0.0434783	0.0869565	0.0909091	0.227273	0.125	0.0833333	0.0454545	0.318182	0.338584	0.922949	1.1166	1.1932	0.912763	0.463795	0.374542	1.32309	0.459615	0.884202	0.432095	0.450196
soefes	-0.443659	-0.556353	-0.380786	-0.3642	25	1	0	9	10	0	3	7	10	1	3	6	10	1	2	9	12	0.1	0	0	0.3	0.1	0.3	0.0833333	0.166667	0.778612	0	0	1.57477	0.730569	1.66909	0.686582	0.692971	0.549949	0.483459	0.604752	0.722957
sofi	-0.20958	1.21536	-0.0608943	0.0533398	66	1	6	12	19	2	6	12	20	0	4	16	20	1	4	15	20	0.0526316	0.315789	0.1	0.3	0	0.2	0.05	0.2	0.409854	3.35167	1.22825	1.575	0.000364974	1.1128	0.41199	0.831648	0.00356675	0.407238	0.203687	0.505152
soger	1.82496	-1.12826	1.02322	-0.658425	13	1	0	1	2	0	1	1	2	0	1	1	2	0	0	2	2	0.5	0	0	0.5	0	0.5	0	0	3.88839	0	0	2.62147	0.00364483	2.78034	0	0	0.281339	0.519301	0.469525	0.568541
sokiit	-0.239737	-1.00298	-0.608133	-0.31835	19	0	2	6	8	0	3	4	7	1	2	4	7	1	2	4	7	0	0.25	0	0.428571	0.142857	0.285714	0.142857	0.285714	0	2.65283	0	2.24938	1.04354	1.58967	1.17679	1.18774	0.212677	0.235925	0.752858	0.934446
sowu	0.669919	0.0130964	-0.197992	0.466811	6	0	0	2	2	0	0	2	2	0	1	1	2	0	1	1	2	0	0	0	0	0	0.5	0	0.5	0	0	0	0	0.00364483	2.78034	0	2.07632	0.752595	0.689901	0.469525	0.650122
stonor	-1.15319	-1.90587	-1.70537	-1.1683	219	3	9	45	57	2	19	35	56	8	24	31	63	4	21	33	58	0.0526316	0.157895	0.0357143	0.339286	0.126984	0.380952	0.0689655	0.362069	0.409897	1.67601	0.438702	1.78143	0.92713	2.1194	0.568318	1.50572	0.0815466	0.0124873	0.0150429	0.0701864
suda	1.92449	1.41606	1.93011	0.400468	7	0	0	0	0	0	0	0	0	0	0	0	0	0	0	0	0	#DIV/0!	#DIV/0!	#DIV/0!	#DIV/0!	#DIV/0!	#DIV/0!	#DIV/0!	#DIV/0!	0	0	0	0	2.43353	1.85449	0	0	0.99822	0.99835	0.999113	0.999173
sywu	3.7748	0.649733	-0.167663	-0.206862	7	1	0	2	3	0	0	3	3	0	0	2	2	0	0	2	2	0.333333	0	0	0	0	0	0	0	2.59356	0	0	0	0.00364483	0.00277756	0	0	0.519259	0.57241	0.63043	0.568541
TAFT1	NA	NA	NA	NA	694	5	2	18	25	3	6	13	22	6	6	13	25	4	4	17	25	0.2	0.08	0.136364	0.272727	0.24	0.24	0.16	0.16	1.5575	0.849122	1.67491	1.43184	1.75222	1.33529	1.31841	0.665338	0.560459	0.338211	0.181056	0.591742
taname	NA	NA	NA	NA	17	0	1	3	4	0	1	3	4	0	0	4	4	0	1	3	4	0	0.25	0	0.25	0	0	0	0.25	0	2.65183	0	1.31172	0.00182378	0.00138982	0	1.03894	0.46116	0.818279	0.396559	0.754536
taro	NA	NA	NA	NA	6	0	0	2	2	0	0	2	2	0	0	2	2	0	1	1	2	0	0	0	0	0	0	0	0.5	0	0	0	0	0.00364483	0.00277756	0	2.07632	0.752595	0.689901	0.63043	0.650122
tata	0.69727	-0.21595	-0.380148	0.0499712	27	2	0	12	14	0	2	9	11	4	3	7	14	3	2	9	14	0.142857	0	0	0.181818	0.285714	0.214286	0.214286	0.142857	1.1124	0	0	0.954431	2.08596	1.19231	1.76556	0.593996	0.483258	0.600424	0.218381	0.460254
tatu	-0.0189244	-0.391294	-0.424237	0.242039	6	0	0	1	1	0	0	1	1	0	0	1	1	0	0	1	1	0	0	0	0	0	0	0	0	0	0	0	0	0.00727875	0.00554682	0	0	0.868445	0.831504	0.794877	0.754873
tekay	-0.422318	-1.15101	-0.348418	-0.254142	1014	7	18	99	124	8	19	97	124	20	21	97	138	15	41	83	139	0.0564516	0.145161	0.0645161	0.153226	0.144928	0.152174	0.107914	0.294964	0.43966	1.54089	0.792517	0.804539	1.05809	0.846635	0.889302	1.22669	0.01436	0.399351	0.69578	0.318112
teki	-0.68319	3.55545	0.34515	-0.90156	3	0	0	1	1	0	0	2	2	0	0	1	1	1	1	0	2	0	0	0	0	0	0	0.5	0.5	0	0	0	0	0.00727875	0.00554682	4.11435	2.07632	0.868445	0.689901	0.794877	0.122482
teuta	-0.469725	-1.77982	-0.498082	-0.876605	44	1	1	8	10	0	2	7	9	0	3	6	9	1	2	6	9	0.1	0.1	0	0.222222	0	0.333333	0.111111	0.222222	0.778612	1.06121	0	1.16646	0.000810906	1.85449	0.915366	0.923884	0.964307	0.667298	0.298763	0.984401
tisy	0.872025	-1.87672	0.412264	-1.14385	5	0	0	2	2	0	0	2	2	0	0	2	2	0	1	0	1	0	0	0	0	0	0	0	1	0	0	0	0	0.00364483	0.00277756	0	4.14642	0.752595	0.689901	0.63043	0.206861
tituer	0.460211	0.450234	0.110875	-0.233738	8	0	0	4	4	0	1	2	3	1	0	2	3	0	1	2	3	0	0	0	0.333333	0.333333	0	0	0.333333	0	0	0	1.74852	2.43353	0.00185263	0	1.3849	0.565192	0.74824	0.500519	0.78905
tiwe	-0.855727	-1.44715	-0.353769	-0.367259	17	1	1	4	6	0	2	3	5	1	0	4	5	0	2	3	5	0.166667	0.166667	0	0.4	0.2	0	0	0.4	1.29743	1.76833	0	2.09906	1.4607	0.00111202	0	1.66255	0.779204	0.433605	0.564949	0.563863
tiwewi	0.480885	-0.671402	0.530706	-0.102032	88	0	3	12	15	1	2	11	14	2	1	13	16	5	3	9	17	0	0.2	0.0714286	0.142857	0.125	0.0625	0.294118	0.176471	0	2.12263	0.877263	0.749953	0.912858	0.347999	2.42341	0.733788	0.155878	0.883889	0.442562	0.0913058
tojena	-0.0755079	-3.71322	-1.56174	-0.0734627	3	0	0	1	1	1	0	1	2	1	0	1	2	0	0	1	1	0	0	0.5	0	0.5	0	0	0	0	0	6.13296	0	3.64847	0.00277756	0	0	0.868445	0.0894223	0.304069	0.754873
toro	-0.621649	-1.55308	-1.77044	-0.729361	36	0	1	12	13	2	1	9	12	0	9	5	14	0	0	15	15	0	0.0769231	0.166667	0.0833333	0	0.642857	0	0	0	0.816373	2.04687	0.437457	0.000521359	3.57614	0	0	0.356471	0.405976	3.04719e-05	0.0142654
totu	-0.2195	-0.461053	-0.360765	0.136223	66	1	1	25	27	1	2	21	24	5	3	22	30	6	0	23	29	0.037037	0.037037	0.0416667	0.0833333	0.166667	0.1	0.206897	0	0.288429	0.393115	0.511782	0.437512	1.21689	0.556476	1.70487	0	0.177648	0.269704	0.505543	0.00740249
totyru	NA	NA	NA	NA	104	1	3	13	17	0	3	14	17	2	8	8	18	1	9	7	17	0.0588235	0.176471	0	0.176471	0.111111	0.444444	0.0588235	0.529412	0.458064	1.87296	0	0.926448	0.811446	2.47254	0.484682	2.20136	0.393406	0.446685	0.0135267	0.0200926
tufe	-0.548261	0.332886	0.0821157	-0.413976	183	3	1	26	30	4	2	24	30	4	4	24	32	2	8	21	31	0.1	0.0333333	0.133333	0.0666667	0.125	0.125	0.0645161	0.258065	0.778768	0.353808	1.63774	0.350018	0.912716	0.695541	0.531629	1.07315	0.432877	0.163652	0.678648	0.625259
tuku	-1.25608	-0.412668	0.454084	-0.838997	18	0	0	0	0	0	0	0	0	0	0	0	0	0	0	0	0	#DIV/0!	#DIV/0!	#DIV/0!	#DIV/0!	#DIV/0!	#DIV/0!	#DIV/0!	#DIV/0!	0	0	0	0	2.43353	1.85449	0	0	0.99822	0.99835	0.999113	0.999173
tuteh	-0.544357	-0.535357	-0.480695	-0.758133	172	1	3	52	56	4	6	46	56	10	5	45	60	11	16	33	60	0.0178571	0.0535714	0.0714286	0.107143	0.166667	0.0833333	0.183333	0.266667	0.139072	0.568646	0.877404	0.562556	1.21682	0.463691	1.51078	1.10897	0.0187285	0.249298	0.143717	0.246293
ubat	-0.324654	-0.93101	-0.79225	-0.190042	31	0	0	13	13	1	2	9	12	0	1	11	12	1	2	9	12	0	0	0.0833333	0.166667	0	0.0833333	0.0833333	0.166667	0	0	1.02344	0.874915	0.00060823	0.463969	0.686582	0.692971	0.155792	0.978263	0.200072	0.722957
ubel	-0.0343757	0.935104	0.05631	-1.4651	72	4	3	3	10	5	1	6	12	3	1	6	10	2	5	2	9	0.4	0.3	0.416667	0.0833333	0.3	0.1	0.222222	0.555556	3.11445	3.18363	5.11719	0.437457	2.19025	0.556735	1.83073	2.30971	0.00137765	0.000114499	0.301835	0.031571
ubep	-2.93349	-0.634565	-1.84987	-1.13558	9	0	0	0	0	0	0	0	0	0	0	0	0	0	0	0	0	#DIV/0!	#DIV/0!	#DIV/0!	#DIV/0!	#DIV/0!	#DIV/0!	#DIV/0!	#DIV/0!	0	0	0	0	2.43353	1.85449	0	0	0.99822	0.99835	0.999113	0.999173
ubid	-1.24543	-1.04847	-0.0334695	-0.240961	32	0	2	8	10	0	0	10	10	1	2	7	10	1	1	9	11	0	0.2	0	0	0.1	0.2	0.0909091	0.0909091	0	2.12242	0	0	0.730569	1.11291	0.748982	0.377975	0.28966	0.154934	0.93873	0.435163
ubow	0.287347	-0.800365	-0.0571314	-0.594926	438	12	14	64	90	4	24	56	84	11	19	61	91	15	16	60	91	0.133333	0.155556	0.047619	0.285714	0.120879	0.208791	0.164835	0.175824	1.03843	1.65121	0.584946	1.50017	0.882539	1.16162	1.35837	0.731205	0.127356	0.0603496	0.732956	0.216189
udag	NA	NA	NA	NA	105	2	1	21	24	2	5	16	23	5	5	16	26	1	10	13	24	0.0833333	0.0416667	0.0869565	0.217391	0.192308	0.192308	0.0416667	0.416667	0.648957	0.442249	1.06806	1.14133	1.40408	1.06999	0.343334	1.73264	0.502713	0.937124	0.677185	0.0951831
udav	-0.0697037	-1.36144	-0.619779	-2.00565	1047	47	48	306	401	29	88	269	386	61	91	252	404	33	122	244	399	0.117207	0.119701	0.0751295	0.227979	0.15099	0.225248	0.0827068	0.305764	0.912854	1.27065	0.922908	1.19706	1.10233	1.25316	0.681585	1.27162	0.195656	0.168899	0.0257011	0.00200049
udokup	-0.510903	-0.572132	-0.464734	-0.288368	35	0	0	8	8	0	0	8	8	0	1	8	9	1	1	8	10	0	0	0	0	0	0.111111	0.1	0.1	0	0	0	0	0.000810906	0.618574	0.823857	0.415762	0.318759	0.225064	0.363681	0.530718
ufonah	-1.13121	-2.11694	-0.496788	-0.343207	19	0	2	8	10	0	1	10	11	1	3	7	11	0	1	10	11	0	0.2	0	0.0909091	0.0909091	0.272727	0	0.0909091	0	2.12242	0	0.477215	0.664172	1.5174	0	0.377975	0.28966	0.375391	0.692526	0.163674
ugano	NA	NA	NA	NA	5	0	0	1	1	0	0	1	1	0	0	1	1	0	0	1	1	0	0	0	0	0	0	0	0	0	0	0	0	0.00727875	0.00554682	0	0	0.868445	0.831504	0.794877	0.754873
ugog	-2.29052	-1.60631	-1.86986	-0.814544	13	0	0	0	0	0	0	1	1	0	1	2	3	0	0	3	3	#DIV/0!	#DIV/0!	0	0	0	0.333333	0	0	0	0	0	0	0.0024311	1.85449	0	0	0.99822	0.831504	0.668766	0.428202
ugymos	-0.641611	-1.97626	0.336688	-0.184494	123	2	1	10	13	1	5	5	11	3	1	9	13	4	2	9	15	0.153846	0.0769231	0.0909091	0.454545	0.230769	0.0769231	0.266667	0.133333	1.19795	0.816373	1.11645	2.38608	1.68492	0.428287	2.19717	0.554404	0.947496	0.0753392	0.449126	0.186279
uhun	0.198253	-0.42396	-0.197377	-0.294062	15	0	0	2	2	0	0	2	2	0	0	2	2	2	0	1	3	0	0	0	0	0	0	0.666667	0	0	0	0	0	0.00364483	0.00277756	5.48854	0	0.752595	0.689901	0.63043	0.0142139
ujinas	-0.363547	-2.82714	-1.44604	-2.38884	97	2	5	11	18	4	3	12	19	5	9	6	20	3	2	16	21	0.111111	0.277778	0.210526	0.157895	0.25	0.45	0.142857	0.0952381	0.86524	2.9482	2.58576	0.828943	1.82524	2.50346	1.17712	0.396026	0.0284073	0.119936	0.0788337	0.297469
ukov	-0.185691	0.26271	-0.835422	-1.92146	63	1	0	7	8	2	3	4	9	3	1	4	8	5	1	4	10	0.125	0	0.222222	0.333333	0.375	0.125	0.5	0.1	0.973192	0	2.72894	1.74968	2.73761	0.695867	4.11929	0.415762	0.653655	0.125306	0.146903	0.00115673
ulik	-0.636182	-1.93502	-0.171023	-0.376494	38	0	0	6	6	1	3	3	7	0	2	3	5	2	1	3	6	0	0	0.142857	0.428571	0	0.4	0.333333	0.166667	0	0	1.75415	2.24938	0.00145924	2.22516	2.74564	0.692797	0.424453	0.194679	0.352779	0.281067
uloh	0.35052	-1.2278	0.722355	-0.443325	120	4	1	15	20	0	1	19	20	4	4	14	22	3	4	14	21	0.2	0.05	0	0.05	0.181818	0.181818	0.142857	0.190476	1.55746	0.530685	0	0.262501	1.32753	1.01165	1.17712	0.792051	0.539954	0.0801159	0.820941	0.85003
ulon	-3.1344	-2.71322	-4.88367	-0.864876	38	0	0	4	4	0	0	4	4	1	0	2	3	0	0	3	3	0	0	0	0	0.333333	0	0	0	0	0	0	0	2.43353	0.00185263	0	0	0.565192	0.474927	0.500519	0.428202
uluil	-0.227714	-2.59732	-0.544022	-0.763981	5	0	0	0	0	0	0	0	0	0	0	0	0	0	0	1	1	#DIV/0!	#DIV/0!	#DIV/0!	#DIV/0!	#DIV/0!	#DIV/0!	0	0	0	0	0	0	2.43353	1.85449	0	0	0.99822	0.99835	0.999113	0.754873
ulyg	-0.199243	2.93852	0.625645	0.281033	79	0	4	11	15	4	3	10	17	4	7	9	20	4	3	10	17	0	0.266667	0.235294	0.176471	0.2	0.35	0.235294	0.176471	0	2.83018	2.88992	0.926448	1.46026	1.9472	1.93873	0.733788	0.0351019	0.0664894	0.0672633	0.336976
umip	NA	NA	NA	NA	1	0	0	1	1	0	0	1	1	0	0	1	1	0	0	1	1	0	0	0	0	0	0	0	0	0	0	0	0	0.00727875	0.00554682	0	0	0.868445	0.831504	0.794877	0.754873
umojev	-1.25884	-1.00144	-0.999334	-1.14041	14	0	0	3	3	0	0	3	3	0	2	1	3	0	1	2	3	0	0	0	0	0	0.666667	0	0.333333	0	0	0	0	0.0024311	3.70712	0	1.3849	0.652197	0.57241	0.0861758	0.78905
uper	-0.398118	-0.324676	-0.73619	-0.576266	12	0	0	5	5	0	1	4	5	1	1	3	5	2	0	4	6	0	0	0	0.2	0.2	0.2	0.333333	0	0	0	0	1.04953	1.4607	1.11314	2.74564	0	0.489793	0.801335	0.9013	0.15946
upus	-0.995257	-1.06124	0.0130779	-0.314461	23	0	2	2	4	0	1	3	4	0	0	4	4	2	1	1	4	0	0.5	0	0.25	0	0	0.5	0.25	0	5.30367	0	1.31172	0.00182378	0.00138982	4.11743	1.03894	0.0192468	0.818279	0.396559	0.0586409
ures	-1.0497	0.662382	-0.399358	-0.787274	25	0	1	4	5	0	1	4	5	0	1	5	6	0	1	4	5	0	0.2	0	0.2	0	0.166667	0	0.2	0	2.12179	0	1.04953	0.00121616	0.927706	0	0.831274	0.53826	0.801335	0.599534	0.65585
urogor	0.386835	-1.49083	-0.0592402	-0.605958	4	0	0	0	0	0	0	0	0	0	0	0	0	0	0	0	0	#DIV/0!	#DIV/0!	#DIV/0!	#DIV/0!	#DIV/0!	#DIV/0!	#DIV/0!	#DIV/0!	0	0	0	0	2.43353	1.85449	0	0	0.99822	0.99835	0.999113	0.999173
urum	-0.0156364	-1.49258	-0.591074	-1.48217	53	0	1	5	6	1	1	6	8	1	0	7	8	1	2	5	8	0	0.166667	0.125	0.125	0.125	0	0.125	0.25	0	1.76833	1.53496	0.656104	0.913143	0.000695171	1.02974	1.03933	0.568913	0.830164	0.391681	0.996918
usif	1.63746	0.921683	0.473158	0.500995	14	0	1	5	6	0	1	5	6	0	1	5	6	0	0	6	6	0	0.166667	0	0.166667	0	0.166667	0	0	0	1.76833	0	0.874696	0.00121616	0.927706	0	0	0.568913	0.742577	0.599534	0.18294
usuf	-0.271428	-0.302485	-0.394362	-0.192762	7	0	0	1	1	0	0	1	1	0	0	1	1	0	0	1	1	0	0	0	0	0	0	0	0	0	0	0	0	0.00727875	0.00554682	0	0	0.868445	0.831504	0.794877	0.754873
utar	-0.617149	-1.05337	-0.527294	-1.34044	478	19	26	171	216	9	33	168	210	17	42	149	208	11	62	134	207	0.087963	0.12037	0.0428571	0.157143	0.0817308	0.201923	0.0531401	0.299517	0.685086	1.27775	0.526463	0.825114	0.596709	1.1234	0.437924	1.24563	0.112094	0.0378734	0.0627523	0.00415923
uvet	2.50945	2.08675	-2.04717	-1.72881	7	0	0	1	1	0	0	1	1	0	0	1	1	0	1	0	1	0	0	0	0	0	0	0	1	0	0	0	0	0.00727875	0.00554682	0	4.14642	0.868445	0.831504	0.794877	0.206861
uvis	2.062	-0.713222	-0.239812	0.341575	16	0	0	2	2	0	0	2	2	0	2	0	2	0	1	1	2	0	0	0	0	0	1	0	0.5	0	0	0	0	0.00364483	5.5579	0	2.07632	0.752595	0.689901	0.010475	0.650122
uwaf	-0.453456	-1.89944	-0.173723	0.111963	26	1	1	3	5	0	1	3	4	1	1	5	7	0	2	5	7	0.2	0.2	0	0.25	0.142857	0.142857	0	0.285714	1.55676	2.12179	0	1.31172	1.04354	0.795234	0	1.18774	0.607067	0.818279	0.968318	0.615452
uwew	0.33953	-1.11119	-0.310202	-0.506422	15	0	0	2	2	0	0	2	2	0	0	2	2	0	0	2	2	0	0	0	0	0	0	0	0	0	0	0	0	0.00364483	0.00277756	0	0	0.752595	0.689901	0.63043	0.568541
uwub	-0.50469	-1.75021	-0.573034	-1.60126	1117	15	24	322	361	12	63	285	360	29	39	302	370	18	80	267	365	0.0415512	0.066482	0.0333333	0.175	0.0783784	0.105405	0.0493151	0.219178	0.323617	0.70572	0.409474	0.918882	0.572223	0.586429	0.406404	0.911524	2.70037e-07	0.00177474	2.72912e-07	2.39733e-05
uwum	-0.516515	1.13885	1.14861	-0.8808	1076	15	10	97	122	32	14	78	124	47	10	86	143	10	33	90	133	0.122951	0.0819672	0.258065	0.112903	0.328671	0.0699301	0.075188	0.24812	0.957573	0.870085	3.17007	0.592818	2.39949	0.389084	0.619613	1.03188	0.873174	2.91546e-12	1.91742e-11	0.262287
uwuw	NA	NA	NA	NA	10	0	0	1	1	0	0	1	1	0	0	1	1	0	1	0	1	0	0	0	0	0	0	0	1	0	0	0	0	0.00727875	0.00554682	0	4.14642	0.868445	0.831504	0.794877	0.206861
vafim	0.0120487	-1.58235	-0.187155	-0.754665	79	1	2	13	16	4	4	11	19	3	3	10	16	2	2	13	17	0.0625	0.125	0.210526	0.210526	0.1875	0.1875	0.117647	0.117647	0.486687	1.32666	2.58576	1.10526	1.36906	1.0433	0.969364	0.489192	0.695177	0.104675	0.825542	0.473814
vaofen	NA	NA	NA	NA	3	1	1	0	2	2	0	1	3	1	0	1	2	0	0	2	2	0.5	0.5	0.666667	0	0.5	0	0	0	3.88839	5.2997	8.18136	0	3.64847	0.00277756	0	0	0.0272859	0.000991288	0.304069	0.568541
vedi	-0.245326	-1.94155	-0.838548	-2.08839	281	9	22	86	117	8	20	87	115	11	34	69	114	16	26	77	119	0.0769231	0.188034	0.0695652	0.173913	0.0964912	0.298246	0.134454	0.218487	0.599096	1.99599	0.854539	0.913159	0.704488	1.65928	1.10801	0.908636	0.00110397	0.78249	0.00354698	0.809708
vegu	0.422098	0.554013	-1.90491	-0.377541	186	2	7	45	54	10	13	35	58	11	11	33	55	3	15	36	54	0.037037	0.12963	0.172414	0.224138	0.2	0.2	0.0555556	0.277778	0.288445	1.37598	2.11788	1.17684	1.46017	1.11273	0.45781	1.15518	0.108258	0.0236901	0.320075	0.315544
victim	-0.612479	0.364629	-0.257989	-0.225509	86	0	1	35	36	0	3	34	37	4	6	30	40	6	13	21	40	0	0.0277778	0	0.0810811	0.1	0.15	0.15	0.325	0	0.294845	0	0.425706	0.730186	0.834595	1.23606	1.35153	0.0177439	0.0275566	0.651634	0.322609
vodida	2.33953	1.88172	-0.502847	0.493578	14	0	0	3	3	0	0	3	3	0	0	4	4	0	1	3	4	0	0	0	0	0	0	0	0.25	0	0	0	0	0.00182378	0.00138982	0	1.03894	0.652197	0.57241	0.396559	0.754536
volo	1.23995	-0.0693658	-0.429385	0.182376	23	2	1	4	7	0	2	3	5	0	0	5	5	0	1	4	5	0.285714	0.142857	0	0.4	0	0	0	0.2	2.22432	1.51582	0	2.09906	0.00145924	0.00111202	0	0.831274	0.385012	0.433605	0.314516	0.65585
vora	-0.292227	-1.34102	-0.637897	-0.275286	426	12	24	116	152	7	30	112	149	16	24	113	153	16	36	102	154	0.0789474	0.157895	0.0469799	0.201342	0.104575	0.156863	0.103896	0.233766	0.614866	1.67607	0.577104	1.05719	0.763493	0.872718	0.856196	0.972183	0.00874382	0.30496	0.316047	0.757272
votaed	-0.541171	0.63911	-0.358708	-0.39117	479	9	11	161	181	4	24	147	175	22	22	145	189	18	33	136	187	0.0497238	0.0607735	0.0228571	0.137143	0.116402	0.116402	0.0962567	0.176471	0.387265	0.645118	0.28078	0.720097	0.849829	0.647617	0.793243	0.733905	0.00100804	0.0015122	0.0341664	0.039149
vufe	NA	NA	NA	NA	15	0	0	0	0	0	0	0	0	0	0	0	0	0	0	0	0	#DIV/0!	#DIV/0!	#DIV/0!	#DIV/0!	#DIV/0!	#DIV/0!	#DIV/0!	#DIV/0!	0	0	0	0	2.43353	1.85449	0	0	0.99822	0.99835	0.999113	0.999173
vufi	-0.955934	-1.25917	-0.486367	-0.912838	17	0	0	6	6	0	1	4	5	0	0	5	5	0	0	5	5	0	0	0	0.2	0	0	0	0	0	0	0	1.04953	0.00145924	0.00111202	0	0	0.424453	0.801335	0.314516	0.242897
vuijon	0.617311	0.264372	-0.546994	0.546927	568	10	12	72	94	6	21	61	88	13	18	63	94	11	22	62	95	0.106383	0.12766	0.0681818	0.238636	0.138298	0.191489	0.115789	0.231579	0.828532	1.3551	0.837538	1.25299	1.0097	1.06537	0.954196	0.963075	0.475349	0.494346	0.952817	0.957708
vuna	NA	NA	NA	NA	11	0	0	0	0	0	0	0	0	0	0	0	0	0	0	0	0	#DIV/0!	#DIV/0!	#DIV/0!	#DIV/0!	#DIV/0!	#DIV/0!	#DIV/0!	#DIV/0!	0	0	0	0	2.43353	1.85449	0	0	0.99822	0.99835	0.999113	0.999173
vusu	-0.482498	-1.70152	-0.535981	-1.81048	105	2	2	6	10	0	3	5	8	1	0	8	9	0	4	5	9	0.2	0.2	0	0.375	0.111111	0	0	0.444444	1.55722	2.12242	0	1.96831	0.811717	0.000617956	0	1.84777	0.368956	0.333314	0.330173	0.253578
waepo	0.261527	5.14378	0.370241	-0.0819243	35	0	0	2	2	1	0	2	3	0	0	2	2	0	0	2	2	0	0	0.333333	0	0	0	0	0	0	0	4.09068	0	0.00364483	0.00277756	0	0	0.752595	0.231457	0.63043	0.568541
wamenu	-0.0628211	-0.292793	-0.215639	0.50599	71	0	0	30	30	1	5	23	29	2	5	21	28	5	4	22	31	0	0	0.0344828	0.172414	0.0714286	0.178571	0.16129	0.129032	0	0	0.423553	0.905217	0.521675	0.993567	1.32907	0.536576	0.0136592	0.606233	0.588503	0.323619
wawo	#NUM!	2.02374	0.175225	0.493578	37	0	0	2	2	0	1	1	2	0	1	1	2	0	1	1	2	0	0	0	0.5	0	0.5	0	0.5	0	0	0	2.62147	0.00364483	2.78034	0	2.07632	0.752595	0.519301	0.469525	0.650122
wawu	-0.653275	0.44463	1.30862	-0.85107	12	0	0	5	5	2	0	3	5	2	0	3	5	2	1	2	5	0	0	0.4	0	0.4	0	0.4	0.2	0	0	4.91078	0	2.91994	0.00111202	3.29444	0.831274	0.489793	0.0259931	0.176049	0.158904
weaniv	0.576164	1.17424	-0.0838074	0.463204	22	0	0	7	7	0	1	6	7	0	1	6	7	2	1	6	9	0	0	0	0.142857	0	0.142857	0.222222	0.111111	0	0	0	0.749793	0.00104249	0.795234	1.83073	0.461942	0.367829	0.666742	0.517049	0.498446
weki	0.602564	-1.49083	-1.82477	-2.24339	6	0	0	1	1	0	0	1	1	0	0	1	1	0	0	1	1	0	0	0	0	0	0	0	0	0	0	0	0	0.00727875	0.00554682	0	0	0.868445	0.831504	0.794877	0.754873
wemu	-0.880112	-1.31619	0.304193	-0.273059	12	0	0	3	3	0	0	3	3	0	0	3	3	0	1	2	3	0	0	0	0	0	0	0	0.333333	0	0	0	0	0.0024311	0.00185263	0	1.3849	0.652197	0.57241	0.500003	0.78905
wihov	1.66482	3.80351	1.66977	-1.66293	155	2	0	15	17	1	3	11	15	4	4	11	19	3	4	12	19	0.117647	0	0.0666667	0.2	0.210526	0.210526	0.157895	0.210526	0.916127	0	0.818791	1.04995	1.53711	1.17136	1.30101	0.875412	0.395415	0.976519	0.561671	0.868712
wiolus	-1.39469	-2.21526	-1.85117	-2.01237	42	0	2	5	7	1	2	5	8	0	4	4	8	0	2	6	8	0	0.285714	0.125	0.25	0	0.5	0	0.25	0	3.03164	1.53496	1.31221	0.000912231	2.78138	0	1.03933	0.16042	0.797047	0.0485096	0.568758
wiru	0.762136	-0.394869	-0.0619736	-0.0679184	35	0	1	2	3	0	0	3	3	0	0	3	3	0	0	3	3	0	0.333333	0	0	0	0	0	0	0	3.5349	0	0	0.0024311	0.00185263	0	0	0.324027	0.57241	0.500003	0.428202
witi	2.24642	0.0237436	0.175225	-0.506422	10	0	0	0	0	0	0	0	0	0	0	0	0	0	0	0	0	#DIV/0!	#DIV/0!	#DIV/0!	#DIV/0!	#DIV/0!	#DIV/0!	#DIV/0!	#DIV/0!	0	0	0	0	2.43353	1.85449	0	0	0.99822	0.99835	0.999113	0.999173
wiwa	-0.353315	-0.088313	-0.386239	0.993915	170	2	0	20	22	4	4	14	22	2	2	19	23	1	5	17	23	0.0909091	0	0.181818	0.181818	0.0869565	0.0869565	0.0434783	0.217391	0.707945	0	2.23321	0.954561	0.635068	0.483958	0.35826	0.903983	0.246374	0.224346	0.331665	0.456971
wugaab	NA	NA	NA	NA	4	0	0	0	0	0	0	0	0	0	0	0	0	0	0	0	0	#DIV/0!	#DIV/0!	#DIV/0!	#DIV/0!	#DIV/0!	#DIV/0!	#DIV/0!	#DIV/0!	0	0	0	0	2.43353	1.85449	0	0	0.99822	0.99835	0.999113	0.999173
wuge	NA	NA	NA	NA	57	0	1	5	6	2	1	4	7	1	3	5	9	2	2	5	9	0	0.166667	0.285714	0.142857	0.111111	0.333333	0.222222	0.222222	0	1.76833	3.5083	0.749793	0.811717	1.85449	1.83073	0.923884	0.568913	0.141517	0.486721	0.649118
wuwe	0.993571	-0.29622	-0.559776	-0.332571	97	1	1	17	19	1	3	16	20	1	6	41	48	6	3	40	49	0.0526316	0.0526316	0.05	0.15	0.0208333	0.125	0.122449	0.0612245	0.409854	0.558611	0.614124	0.787502	0.152238	0.695505	1.00905	0.254609	0.464674	0.757628	0.0226198	0.0112062
wuywu	-1.45402	0.815157	-1.1329	-0.621899	5	0	0	1	1	0	1	0	1	0	0	1	1	0	0	1	1	0	0	0	1	0	0	0	0	0	0	0	5.23509	0.00727875	0.00554682	0	0	0.868445	0.119902	0.794877	0.754873
wyly	-0.0755079	NA	-0.239812	-1.92146	9	0	1	0	1	0	1	0	1	1	1	0	2	0	1	0	1	0	1	0	1	0.5	0.5	0	1	0	10.5835	0	5.23509	3.64847	2.78034	0	4.14642	0.00822597	0.119902	0.109058	0.206861
xilon-diguus	-0.210924	-1.41058	-0.329524	0.447408	2636	20	18	240	278	26	42	203	271	56	53	202	311	58	74	173	305	0.0719424	0.0647482	0.095941	0.154982	0.180064	0.170418	0.190164	0.242623	0.560314	0.687314	1.17856	0.813768	1.31459	0.948122	1.56713	1.00903	0.00235493	0.264824	0.087048	0.000779397
ydut	1.73185	0.696169	-1.65485	0.0785404	21	0	1	3	4	1	0	3	4	1	2	1	4	0	3	1	4	0	0.25	0.25	0	0.25	0.5	0	0.75	0	2.65183	3.06878	0	1.8256	2.78103	0	3.11681	0.46116	0.339335	0.152967	0.0565521
yemi	0.104586	-2.43018	-1.796	-1.1166	40	3	1	6	10	3	3	4	10	1	3	4	8	0	2	5	7	0.3	0.1	0.3	0.3	0.125	0.375	0	0.285714	2.33584	1.06121	3.68419	1.57477	0.913143	2.08621	0	1.18774	0.258856	0.0184908	0.350156	0.615452
yfages	-0.827335	-0.562095	0.0755643	0.166827	19	0	0	5	5	1	0	5	6	1	0	6	7	3	2	5	10	0	0	0.166667	0	0.142857	0	0.3	0.2	0	0	2.04636	0	1.04354	0.000794439	2.47157	0.831523	0.489793	0.412885	0.456629	0.223301
ypel	-0.0856321	-0.632302	-0.891889	-1.05896	5	0	0	2	2	0	0	2	2	0	0	2	2	0	0	2	2	0	0	0	0	0	0	0	0	0	0	0	0	0.00364483	0.00277756	0	0	0.752595	0.689901	0.63043	0.568541
yraj	0.864012	-1.51985	-0.938804	-1.12002	933	33	53	288	374	20	68	278	366	50	70	254	374	26	90	256	372	0.0882353	0.141711	0.0546448	0.185792	0.13369	0.187166	0.0698925	0.241935	0.687211	1.50429	0.671269	0.97555	0.976026	1.0413	0.575982	1.00617	0.0010685	0.152671	0.926304	0.00832354
yrer	-0.75358	-1.09851	-0.210065	-0.228437	20	1	0	4	5	0	0	5	5	1	0	4	5	0	2	3	5	0.2	0	0	0	0.2	0	0	0.4	1.55676	0	0	0	1.4607	0.00111202	0	1.66255	0.714368	0.394046	0.564949	0.563863
yreud	-0.376735	-0.203611	-0.419678	-0.350852	335	9	6	61	76	6	14	56	76	13	16	53	82	7	17	57	81	0.118421	0.0789474	0.0789474	0.184211	0.158537	0.195122	0.0864198	0.209877	0.922281	0.838016	0.969776	0.967214	1.15746	1.08558	0.712163	0.872815	0.856916	0.98556	0.759726	0.432996
ytar	2.62493	2.5156	1.34515	2.24847	16	0	0	1	1	0	1	0	1	0	1	1	2	0	1	1	2	0	0	0	1	0	0.5	0	0.5	0	0	0	5.23509	0.00364483	2.78034	0	2.07632	0.868445	0.119902	0.469525	0.650122
ytub	-0.953517	-1.15683	-1.04187	-1.54949	20	0	0	3	3	1	1	2	4	0	0	3	3	0	0	3	3	0	0	0.25	0.25	0	0	0	0	0	0	3.06878	1.31172	0.0024311	0.00185263	0	0	0.652197	0.414859	0.500003	0.428202
yvoj	#NUM!	3.73799	-0.239812	#NUM!	11	0	0	5	5	0	0	4	4	0	2	2	4	2	1	1	4	0	0	0	0	0	0.5	0.5	0.25	0	0	0	0	0.00182378	2.78103	4.11743	1.03894	0.489793	0.474927	0.220317	0.0586409
ywely	-0.539404	-1.28948	-0.308272	-1.1513	98	1	0	34	35	1	3	30	34	2	4	35	41	0	8	30	38	0.0285714	0	0.0294118	0.0882353	0.0487805	0.097561	0	0.210526	0.222508	0	0.361272	0.463265	0.356278	0.542872	0	0.875481	0.0212202	0.12853	0.060509	0.0470327
ywuv	-0.0508458	-1.03982	-0.88834	-1.60952	13	0	0	2	2	0	0	2	2	0	1	2	3	1	0	1	2	0	0	0	0	0	0.333333	0.5	0	0	0	0	0	0.0024311	1.85449	4.11435	0	0.752595	0.689901	0.668766	0.234202
ywyt	-0.235483	-0.19408	-0.368524	0.0260113	195	2	0	26	28	3	2	22	27	2	4	21	27	2	9	16	27	0.0714286	0	0.111111	0.0740741	0.0740741	0.148148	0.0740741	0.333333	0.556259	0	1.36477	0.388905	0.540994	0.82433	0.61038	1.38613	0.124547	0.287797	0.52674	0.459961
Zm00030	NA	NA	NA	NA	332	0	3	10	13	2	5	8	15	0	8	7	15	5	6	7	18	0	0.230769	0.133333	0.333333	0	0.533333	0.277778	0.333333	0	2.44912	1.63758	1.74992	0.000486608	2.96695	2.2888	1.38606	0.119821	0.236026	0.00116199	0.049063
Zm00118	NA	NA	NA	NA	234	10	14	105	129	8	21	97	126	13	21	96	130	7	33	88	128	0.0775194	0.108527	0.0634921	0.166667	0.1	0.161538	0.0546875	0.257812	0.603742	1.15202	0.779938	0.875112	0.730098	0.898734	0.450672	1.07218	0.211884	0.556524	0.346894	0.0694313
Zm00197	NA	NA	NA	NA	97	0	2	18	20	1	2	15	18	0	3	16	19	1	6	12	19	0	0.1	0.0555556	0.111111	0	0.157895	0.0526316	0.315789	0	1.06137	0.682348	0.583325	0.000384181	0.878595	0.433671	1.31312	0.227636	0.601949	0.187063	0.552045
Zm00257	NA	NA	NA	NA	281	5	11	127	143	6	29	108	143	12	37	147	196	9	48	139	196	0.034965	0.0769231	0.041958	0.202797	0.0612245	0.188776	0.0459184	0.244898	0.272318	0.816544	0.515415	1.06483	0.447005	1.05026	0.378409	1.01848	0.00199859	0.224031	0.00832044	0.00462175
Zm00266	NA	NA	NA	NA	161	4	4	82	90	3	20	70	93	9	16	69	94	5	21	63	89	0.0444444	0.0444444	0.0322581	0.215054	0.0957447	0.170213	0.0561798	0.235955	0.346142	0.471775	0.396255	1.12917	0.699048	0.947	0.462964	0.981272	0.00920974	0.208952	0.456351	0.14965
Zm00268	NA	NA	NA	NA	649	3	7	38	48	1	18	27	46	6	14	32	52	5	12	34	51	0.0625	0.145833	0.0217391	0.391304	0.115385	0.269231	0.0980392	0.235294	0.486748	1.54797	0.267033	2.05453	0.842467	1.49787	0.807898	0.978498	0.22381	0.00149404	0.241254	0.861308
Zm00299	NA	NA	NA	NA	201	9	14	60	83	10	12	60	82	15	14	59	88	7	16	59	82	0.108434	0.168675	0.121951	0.146341	0.170455	0.159091	0.0853659	0.195122	0.844501	1.79047	1.49803	0.768382	1.24446	0.885129	0.703478	0.811456	0.0651927	0.287168	0.621888	0.297379
Zm00346	NA	NA	NA	NA	147	17	2	21	40	1	3	17	21	2	1	17	20	1	4	15	20	0.425	0.05	0.047619	0.142857	0.1	0.05	0.05	0.2	2.83575	0.531474	0.584884	0.750007	0.730314	0.278409	0.41199	0.831648	2.02296e-05	0.692702	0.236342	0.505152
Zm00364	NA	NA	NA	NA	360	2	4	31	37	2	9	26	37	4	12	24	40	4	14	23	41	0.0540541	0.108108	0.0540541	0.243243	0.1	0.3	0.097561	0.341463	0.420963	1.14751	0.663963	1.27712	0.730186	1.66905	0.803945	1.42	0.39815	0.633211	0.133805	0.314538
Zm00460	NA	NA	NA	NA	196	6	4	73	83	2	18	63	83	8	19	61	88	4	29	53	86	0.0722892	0.0481928	0.0240964	0.216867	0.0909091	0.215909	0.0465116	0.337209	0.563	0.511562	0.295997	1.13869	0.66375	1.20122	0.383291	1.40236	0.0815482	0.15254	0.364944	0.0249675
Zm00473	NA	NA	NA	NA	500	14	13	120	147	12	21	110	143	26	39	102	167	9	49	99	157	0.0952381	0.0884354	0.0839161	0.146853	0.155689	0.233533	0.0573248	0.312102	0.741742	0.938748	1.03083	0.77108	1.13664	1.29926	0.472408	1.29796	0.449871	0.412631	0.110943	0.0131173
Zm00555	NA	NA	NA	NA	207	4	10	90	104	6	15	82	103	8	20	75	103	3	33	65	101	0.0384615	0.0961538	0.0582524	0.145631	0.0776699	0.194175	0.029703	0.326733	0.299547	1.02067	0.71557	0.764657	0.56709	1.08031	0.244776	1.3588	0.0224707	0.298425	0.215693	0.00634558
Zm00614	NA	NA	NA	NA	105	0	2	10	12	0	3	8	11	0	3	10	13	3	4	7	14	0	0.166667	0	0.272727	0	0.230769	0.214286	0.285714	0	1.76877	0	1.43165	0.000561454	1.28401	1.76556	1.18799	0.32352	0.526003	0.348546	0.464046
Zm00628	NA	NA	NA	NA	314	2	5	17	24	2	8	13	23	0	3	22	25	6	2	24	32	0.0833333	0.208333	0.0869565	0.347826	0	0.12	0.1875	0.0625	0.648957	2.21124	1.06806	1.82613	0.000291988	0.667757	1.54505	0.259905	0.146184	0.146738	0.0694303	0.0499125
Zm00665	NA	NA	NA	NA	400	0	1	8	9	3	0	9	12	2	1	10	13	1	3	6	10	0	0.111111	0.25	0	0.153846	0.0769231	0.1	0.3	0	1.17908	3.07031	0	1.12347	0.428287	0.823857	1.24728	0.51554	0.0390966	0.627654	0.901337
Zm00673	NA	NA	NA	NA	125	1	2	5	8	1	1	5	7	0	3	6	9	2	4	5	11	0.125	0.25	0.142857	0.142857	0	0.333333	0.181818	0.363636	0.973192	2.65283	1.75415	0.749793	0.000810906	1.85449	1.49796	1.5119	0.316223	0.814416	0.298763	0.447626
Zm00743	NA	NA	NA	NA	387	7	20	105	132	11	32	88	131	19	31	83	133	16	34	82	132	0.0530303	0.151515	0.0839695	0.244275	0.142857	0.233083	0.121212	0.257576	0.413015	1.60834	1.03148	1.28261	1.04297	1.29676	0.998892	1.0712	0.00525634	0.276052	0.244155	0.895704
Zm00754	NA	NA	NA	NA	105	4	4	30	38	5	5	28	38	6	6	25	37	1	13	23	37	0.105263	0.105263	0.131579	0.131579	0.162162	0.162162	0.027027	0.351351	0.819773	1.11731	1.61623	0.69084	1.18398	0.902259	0.222713	1.4611	0.89817	0.392392	0.88773	0.0992912
Zm00796	NA	NA	NA	NA	125	6	11	34	51	2	11	37	50	5	17	28	50	6	13	31	50	0.117647	0.215686	0.04	0.22	0.1	0.34	0.12	0.26	0.916235	2.28944	0.491343	1.15511	0.730161	1.89157	0.988866	1.08124	0.0120348	0.52435	0.0125652	0.948361
Zm00800	NA	NA	NA	NA	49	1	4	18	23	3	5	16	24	1	8	14	23	0	8	14	22	0.0434783	0.173913	0.125	0.208333	0.0434783	0.347826	0	0.363636	0.338584	1.8459	1.53535	1.09378	0.317693	1.93511	0	1.51211	0.241282	0.695636	0.0717553	0.131582
Zm00850	NA	NA	NA	NA	252	0	5	30	35	0	7	25	32	2	6	28	36	5	9	24	38	0	0.142857	0	0.21875	0.0555556	0.166667	0.131579	0.236842	0	1.51634	0	1.1485	0.405757	0.92732	1.08426	0.984916	0.0590573	0.239093	0.325235	0.98141
Zm00851	NA	NA	NA	NA	60	4	1	5	10	1	0	6	7	2	2	5	9	4	1	6	11	0.4	0.1	0.142857	0	0.222222	0.222222	0.363636	0.0909091	3.11445	1.06121	1.75415	0	1.62262	1.23653	2.99593	0.377975	0.0343973	0.403131	0.675873	0.0389095
Zm00884	NA	NA	NA	NA	66	0	4	20	24	3	9	13	25	5	3	17	25	3	4	17	24	0	0.166667	0.12	0.36	0.2	0.12	0.125	0.166667	0	1.76899	1.47394	1.89006	1.46023	0.667757	1.03	0.693057	0.104619	0.0573039	0.542861	0.693882
Zm01310	NA	NA	NA	NA	132	3	1	22	26	2	5	16	23	3	2	19	24	1	7	17	25	0.115385	0.0384615	0.0869565	0.217391	0.125	0.0833333	0.04	0.28	0.898564	0.408233	1.06806	1.14133	0.912763	0.463795	0.329602	1.16434	0.59188	0.937124	0.432095	0.450824
Zm01468	NA	NA	NA	NA	41	2	2	11	15	2	0	13	15	4	1	12	17	0	5	8	13	0.133333	0.133333	0.133333	0	0.235294	0.0588235	0	0.384615	1.03825	1.41509	1.63758	0	1.71791	0.327532	0	1.59919	0.867314	0.153511	0.273223	0.257951
Zm01472	NA	NA	NA	NA	11	0	0	4	4	0	1	3	4	0	0	4	4	0	0	4	4	0	0	0	0.25	0	0	0	0	0	0	0	1.31172	0.00182378	0.00138982	0	0	0.565192	0.818279	0.396559	0.322504
Zm01654	NA	NA	NA	NA	59	2	5	31	38	1	9	26	36	2	6	31	39	3	9	25	37	0.0526316	0.131579	0.0277778	0.25	0.0512821	0.153846	0.0810811	0.243243	0.409886	1.39664	0.341203	1.31259	0.374547	0.855993	0.668139	1.01153	0.311297	0.378542	0.22918	0.749528
Zm01980	NA	NA	NA	NA	193	3	2	27	32	4	4	25	33	3	8	21	32	0	10	22	32	0.09375	0.0625	0.121212	0.121212	0.09375	0.25	0	0.3125	0.730099	0.663394	1.48887	0.636403	0.684594	1.39091	0	1.29952	0.663306	0.469418	0.509384	0.0956535
Zm02039	NA	NA	NA	NA	117	3	7	32	42	2	11	27	40	3	11	28	42	1	10	29	40	0.0714286	0.166667	0.05	0.275	0.0714286	0.261905	0.025	0.25	0.556278	1.76909	0.61417	1.44386	0.521607	1.45712	0.206011	1.03964	0.181267	0.342919	0.233285	0.169805
Zm02066	NA	NA	NA	NA	41	0	0	7	7	0	1	6	7	0	2	7	9	0	4	5	9	0	0	0	0.142857	0	0.222222	0	0.444444	0	0	0	0.749793	0.000810906	1.23653	0	1.84777	0.367829	0.666742	0.486969	0.253578
Zm02084	NA	NA	NA	NA	122	2	8	34	44	4	8	31	43	6	9	29	44	3	5	34	42	0.0454545	0.181818	0.0930233	0.186047	0.136364	0.204545	0.0714286	0.119048	0.353996	1.92992	1.14265	0.976825	0.995632	1.13803	0.588604	0.495067	0.0512082	0.961321	0.910143	0.068284
Zm02117	NA	NA	NA	NA	274	1	1	21	23	4	10	11	25	4	16	9	29	12	9	16	37	0.0434783	0.0434783	0.16	0.4	0.137931	0.551724	0.324324	0.243243	0.338584	0.461474	1.96525	2.10007	1.00712	3.06937	2.67255	1.01153	0.291944	0.0052159	7.43479e-07	0.000548172
Zm02275	NA	NA	NA	NA	8	0	1	1	2	0	1	1	2	0	0	2	2	0	0	2	2	0	0.5	0	0.5	0	0	0	0	0	5.2997	0	2.62147	0.00364483	0.00277756	0	0	0.138733	0.519301	0.63043	0.568541
Zm02569	NA	NA	NA	NA	53	2	1	9	12	0	1	9	10	1	2	7	10	1	2	8	11	0.166667	0.0833333	0	0.1	0.1	0.2	0.0909091	0.181818	1.29775	0.884387	0	0.524922	0.730569	1.11291	0.748982	0.755951	0.921404	0.438999	0.93873	0.828046
Zm02656	NA	NA	NA	NA	68	1	4	14	19	2	2	14	18	5	2	8	15	1	4	10	15	0.0526316	0.210526	0.111111	0.111111	0.333333	0.133333	0.0666667	0.266667	0.409854	2.23445	1.3647	0.583325	2.43353	0.742017	0.549293	1.10881	0.163745	0.653462	0.0864778	0.806192
Zm02661	NA	NA	NA	NA	250	0	0	7	7	1	3	4	8	2	4	7	13	1	6	6	13	0	0	0.125	0.375	0.153846	0.307692	0.0769231	0.461538	0	0	1.53496	1.96831	1.12347	1.71187	0.63378	1.91903	0.367829	0.334469	0.446994	0.174743
Zm02703	NA	NA	NA	NA	301	2	6	18	26	1	10	15	26	1	9	16	26	3	7	18	28	0.0769231	0.230769	0.0384615	0.384615	0.0384615	0.346154	0.107143	0.25	0.599043	2.4494	0.472419	2.01931	0.28104	1.9258	0.882874	1.0396	0.0516536	0.0377965	0.0492445	0.971424
Zm02731	NA	NA	NA	NA	186	0	0	5	5	0	1	4	5	0	0	6	6	0	0	9	9	0	0	0	0.2	0	0	0	0	0	0	0	1.04953	0.00121616	0.000926779	0	0	0.489793	0.801335	0.249447	0.0781569
Zm02785	NA	NA	NA	NA	297	0	2	22	24	1	4	19	24	3	3	22	28	6	10	18	34	0	0.0833333	0.0416667	0.166667	0.107143	0.107143	0.176471	0.294118	0	0.884497	0.511782	0.875024	0.782382	0.59622	1.45417	1.22309	0.156574	0.715706	0.488586	0.38883
Zm02947	NA	NA	NA	NA	316	1	2	6	9	1	0	8	9	1	2	8	11	5	3	9	17	0.111111	0.222222	0.111111	0	0.0909091	0.181818	0.294118	0.176471	0.865095	2.35817	1.36447	0	0.664172	1.01177	2.42341	0.733788	0.42107	0.344798	0.904223	0.0913058
Zm03238	NA	NA	NA	NA	170	1	0	23	24	5	12	11	28	4	19	11	34	14	8	21	43	0.0416667	0	0.178571	0.428571	0.117647	0.558824	0.325581	0.186047	0.324478	0	2.19339	2.2501	0.859031	3.10888	2.68294	0.773688	0.096585	0.0351532	4.78549e-08	0.000222389
Zm03556	NA	NA	NA	NA	514	1	11	49	61	4	18	38	60	3	17	57	77	11	20	51	82	0.0163934	0.180328	0.0666667	0.3	0.038961	0.220779	0.134146	0.243902	0.127673	1.91414	0.818913	1.57516	0.284522	1.22832	1.10547	1.01432	0.00448411	0.0962922	0.0390253	0.928379
Zm03723	NA	NA	NA	NA	78	2	3	21	26	0	8	17	25	3	9	16	28	1	9	16	26	0.0769231	0.115385	0	0.32	0.107143	0.321429	0.0384615	0.346154	0.599043	1.2247	0	1.68005	0.782382	1.78826	0.316927	1.43944	0.707952	0.115554	0.147991	0.259231
Zm03788	NA	NA	NA	NA	24	0	1	4	5	0	2	3	5	0	0	4	4	2	0	4	6	0	0.2	0	0.4	0	0	0.333333	0	0	2.12179	0	2.09906	0.00182378	0.00138982	2.74564	0	0.53826	0.433605	0.396559	0.15946
Zm04488	NA	NA	NA	NA	55	0	1	1	2	0	0	2	2	0	0	2	2	2	0	2	4	0	0.5	0	0	0	0	0.5	0	0	5.2997	0	0	0.00364483	0.00277756	4.11743	0	0.138733	0.689901	0.63043	0.0548356
Zm04817	NA	NA	NA	NA	45	0	3	5	8	1	3	5	9	0	3	5	8	1	1	7	9	0	0.375	0.111111	0.333333	0	0.375	0.111111	0.111111	0	3.97924	1.36447	1.74968	0.000912231	2.08621	0.915366	0.461942	0.0186691	0.488842	0.242799	0.635152
Zm05382	NA	NA	NA	NA	77	0	0	22	22	9	1	13	23	5	4	14	23	0	7	14	21	0	0	0.391304	0.0434783	0.217391	0.173913	0	0.333333	0	0	4.80628	0.228266	1.58719	0.967673	0	1.38609	0.0429432	2.289e-07	0.527893	0.18951
Zm05901	NA	NA	NA	NA	5	0	0	1	1	0	0	1	1	0	0	1	1	0	0	1	1	0	0	0	0	0	0	0	0	0	0	0	0	0.00727875	0.00554682	0	0	0.868445	0.831504	0.794877	0.754873
Zm05916	NA	NA	NA	NA	69	0	3	15	18	4	2	14	20	2	1	16	19	2	4	13	19	0	0.166667	0.2	0.1	0.105263	0.0526316	0.105263	0.210526	0	1.76892	2.45649	0.525001	0.768745	0.29306	0.867341	0.875412	0.183974	0.114339	0.279762	0.91665
Zm06094	NA	NA	NA	NA	11	0	0	4	4	1	0	3	4	1	1	2	4	0	2	2	4	0	0	0.25	0	0.25	0.25	0	0.5	0	0	3.06878	0	1.8256	1.39121	0	2.07787	0.565192	0.339335	0.71151	0.422329
Zm06136	NA	NA	NA	NA	84	1	2	35	38	1	2	36	39	3	3	33	39	3	10	27	40	0.0263158	0.0526316	0.025641	0.0512821	0.0769231	0.0769231	0.075	0.25	0.204943	0.558656	0.314958	0.269251	0.561727	0.428068	0.618032	1.03964	0.0912577	0.0236434	0.089183	0.667751
Zm06455	NA	NA	NA	NA	110	6	2	33	41	3	2	34	39	4	3	32	39	4	10	24	38	0.146341	0.0487805	0.0769231	0.0512821	0.102564	0.0769231	0.105263	0.263158	1.13969	0.517781	0.944875	0.269251	0.748908	0.428068	0.86741	1.09435	0.594488	0.0788589	0.156807	0.920857
Zm06456	NA	NA	NA	NA	78	0	3	4	7	0	4	3	7	0	4	4	8	1	3	5	9	0	0.428571	0	0.571429	0	0.5	0.111111	0.333333	0	4.54746	0	2.99917	0.000912231	2.78138	0.915366	1.38583	0.00827963	0.0339639	0.0485096	0.807744
Zm06948	NA	NA	NA	NA	38	1	3	14	18	0	6	11	17	1	6	9	16	2	2	14	18	0.0555556	0.166667	0	0.352941	0.0625	0.375	0.111111	0.111111	0.43262	1.76892	0	1.8529	0.456657	2.08625	0.915519	0.462019	0.417466	0.142807	0.111785	0.403195
Zm08014	NA	NA	NA	NA	18	1	0	1	2	2	0	1	3	1	0	1	2	1	1	0	2	0.5	0	0.666667	0	0.5	0	0.5	0.5	3.88839	0	8.18136	0	3.64847	0.00277756	4.11435	2.07632	0.281339	0.000991288	0.304069	0.122482
Zm08178	NA	NA	NA	NA	139	4	3	26	33	1	5	26	32	1	6	24	31	1	8	23	32	0.121212	0.0909091	0.03125	0.15625	0.0322581	0.193548	0.03125	0.25	0.943969	0.964939	0.383849	0.82036	0.235715	1.07687	0.257508	1.03962	0.989241	0.473066	0.235905	0.289814
Zm08670	NA	NA	NA	NA	54	0	0	6	6	0	1	4	5	0	1	5	6	0	0	5	5	0	0	0	0.2	0	0.166667	0	0	0	0	0	1.04953	0.00121616	0.927706	0	0	0.424453	0.801335	0.599534	0.242897
Zm08959	NA	NA	NA	NA	14	0	2	4	6	0	2	4	6	0	2	3	5	0	2	3	5	0	0.333333	0	0.333333	0	0.4	0	0.4	0	3.53666	0	1.74939	0.00145924	2.22516	0	1.66255	0.105022	0.559515	0.352779	0.563863
Zm09546	NA	NA	NA	NA	60	0	4	14	18	1	4	13	18	4	3	13	20	2	2	15	19	0	0.222222	0.0555556	0.222222	0.2	0.15	0.105263	0.105263	0	2.35856	0.682348	1.16665	1.46026	0.834672	0.867341	0.437706	0.065809	0.885308	0.700814	0.338721
Zm09664	NA	NA	NA	NA	141	1	1	7	9	0	2	5	7	2	2	4	8	2	1	5	8	0.111111	0.111111	0	0.285714	0.25	0.25	0.25	0.125	0.865095	1.17908	0	1.49959	1.82537	1.39104	2.05949	0.519663	0.976127	0.636434	0.506597	0.463634
Zm09941	NA	NA	NA	NA	101	3	3	41	47	1	12	32	45	0	5	40	45	1	16	31	48	0.0638298	0.0638298	0.0222222	0.266667	0	0.111111	0.0208333	0.333333	0.497104	0.677529	0.272967	1.40012	0.000162224	0.618244	0.171678	1.3862	0.282186	0.189622	0.00632616	0.0572337
Zm10163	NA	NA	NA	NA	20	0	2	4	6	1	0	5	6	3	0	3	6	0	4	2	6	0	0.333333	0.166667	0	0.5	0	0	0.666667	0	3.53666	2.04636	0	3.64968	0.000926779	0	2.77119	0.105022	0.412885	0.028091	0.046616
Zm10271	NA	NA	NA	NA	113	3	6	23	32	3	3	25	31	8	3	19	30	2	11	17	30	0.09375	0.1875	0.0967742	0.0967742	0.266667	0.1	0.0666667	0.366667	0.730099	1.99018	1.18869	0.508093	1.94687	0.556476	0.549348	1.52476	0.182882	0.410831	0.0882824	0.226932
Zm10339	NA	NA	NA	NA	64	0	4	8	12	2	2	7	11	2	1	10	13	1	2	9	12	0	0.333333	0.181818	0.181818	0.153846	0.0769231	0.0833333	0.166667	0	3.53755	2.2329	0.954431	1.12347	0.428287	0.686582	0.692971	0.0110326	0.473448	0.627654	0.722957
Zm10582IC	NA	NA	NA	NA	80	5	1	25	31	0	5	23	28	0	4	24	28	1	7	19	27	0.16129	0.0322581	0	0.178571	0	0.142857	0.037037	0.259259	1.25608	0.342396	0	0.937542	0.000260707	0.794893	0.30519	1.0781	0.45913	0.268083	0.0712069	0.406203
Zm10723	NA	NA	NA	NA	27	0	0	10	10	2	1	8	11	1	1	9	11	0	4	6	10	0	0	0.181818	0.0909091	0.0909091	0.0909091	0	0.4	0	0	2.2329	0.477215	0.664172	0.506137	0	1.66305	0.239384	0.37994	0.623406	0.317707
Zm11868	NA	NA	NA	NA	17	1	0	2	3	0	0	2	2	0	0	2	2	1	1	1	3	0.333333	0	0	0	0	0	0.333333	0.333333	2.59356	0	0	0	0.00364483	0.00277756	2.74427	1.3849	0.519259	0.689901	0.63043	0.436712
Zm12110	NA	NA	NA	NA	21	1	2	5	8	0	0	7	7	0	1	6	7	0	2	5	7	0.125	0.25	0	0	0	0.142857	0	0.285714	0.973192	2.65283	0	0	0.00104249	0.795234	0	1.18774	0.316223	0.271261	0.517049	0.615452
Zm12576	NA	NA	NA	NA	48	1	1	20	22	0	3	19	22	3	1	21	25	1	6	15	22	0.0454545	0.0454545	0	0.136364	0.12	0.04	0.0454545	0.272727	0.353972	0.482448	0	0.71592	0.876257	0.222734	0.374542	1.13408	0.329124	0.261665	0.15991	0.547666
Zm12720	NA	NA	NA	NA	14	0	0	1	1	0	0	1	1	0	0	1	1	1	0	1	2	0	0	0	0	0	0	0.5	0	0	0	0	0	0.00727875	0.00554682	4.11435	0	0.868445	0.831504	0.794877	0.234202
Zm13526	NA	NA	NA	NA	105	3	3	19	25	6	6	12	24	3	3	18	24	4	6	16	26	0.12	0.12	0.25	0.25	0.125	0.125	0.153846	0.230769	0.934502	1.27368	3.07069	1.31254	0.912763	0.695577	1.26771	0.959627	0.904698	0.00513415	0.747772	0.879018
Zm13585	NA	NA	NA	NA	24	0	0	3	3	0	0	3	3	2	0	3	5	0	2	1	3	0	0	0	0	0.4	0	0	0.666667	0	0	0	0	2.91994	0.00111202	0	2.76981	0.652197	0.57241	0.176049	0.216041
Zm14108	NA	NA	NA	NA	17	0	0	4	4	0	0	4	4	1	0	3	4	0	0	4	4	0	0	0	0	0.25	0	0	0	0	0	0	0	1.8256	0.00138982	0	0	0.565192	0.474927	0.572046	0.322504
Zm14377	NA	NA	NA	NA	86	2	3	20	25	1	4	21	26	3	2	22	27	0	6	20	26	0.08	0.12	0.0384615	0.153846	0.111111	0.0740741	0	0.230769	0.623002	1.27368	0.472419	0.807722	0.811356	0.412268	0	0.959627	0.722928	0.607477	0.287643	0.144934
Zm14961	NA	NA	NA	NA	9	0	0	2	2	0	1	1	2	1	0	1	2	0	0	2	2	0	0	0	0.5	0.5	0	0	0	0	0	0	2.62147	3.64847	0.00277756	0	0	0.752595	0.519301	0.304069	0.568541
Zm15241	NA	NA	NA	NA	25	0	1	3	4	0	0	4	4	0	1	3	4	0	3	1	4	0	0.25	0	0	0	0.25	0	0.75	0	2.65183	0	0	0.00182378	1.39121	0	3.11681	0.46116	0.474927	0.71096	0.0565521
Zm15648	NA	NA	NA	NA	22	0	0	0	0	0	0	0	0	0	0	0	0	0	0	0	0	#DIV/0!	#DIV/0!	#DIV/0!	#DIV/0!	#DIV/0!	#DIV/0!	#DIV/0!	#DIV/0!	0	0	0	0	2.43353	1.85449	0	0	0.99822	0.99835	0.999113	0.999173
Zm15816	NA	NA	NA	NA	12	0	1	1	2	0	0	1	1	0	0	2	2	0	0	2	2	0	0.5	0	0	0	0	0	0	0	5.2997	0	0	0.00364483	0.00277756	0	0	0.138733	0.831504	0.63043	0.568541
Zm16884	NA	NA	NA	NA	23	3	0	6	9	2	5	4	11	2	1	8	11	0	4	6	10	0.333333	0	0.181818	0.454545	0.181818	0.0909091	0	0.4	2.59529	0	2.2329	2.38608	1.32768	0.506137	0	1.66305	0.139952	0.0247334	0.713455	0.317707
Zm17123	NA	NA	NA	NA	2	0	0	2	2	0	1	1	2	0	0	2	2	0	1	1	2	0	0	0	0.5	0	0	0	0.5	0	0	0	2.62147	0.00364483	0.00277756	0	2.07632	0.752595	0.519301	0.63043	0.650122
Zm17242	NA	NA	NA	NA	70	0	1	15	16	0	1	15	16	1	1	16	18	2	3	12	17	0	0.0625	0	0.0625	0.0555556	0.0555556	0.117647	0.176471	0	0.663331	0	0.328113	0.405926	0.309338	0.969364	0.733788	0.252822	0.16219	0.171408	0.813375
Zm17860	NA	NA	NA	NA	35	1	0	2	3	0	0	2	2	2	0	2	4	2	2	0	4	0.333333	0	0	0	0.5	0	0.5	0.5	2.59356	0	0	0	3.64938	0.00138982	4.11743	2.07787	0.519259	0.689901	0.0924209	0.0150026
Zm17880	NA	NA	NA	NA	10	0	1	0	1	0	0	1	1	0	0	1	1	0	1	0	1	0	1	0	0	0	0	0	1	0	10.5835	0	0	0.00727875	0.00554682	0	4.14642	0.00822597	0.831504	0.794877	0.206861
Zm18028	NA	NA	NA	NA	26	0	0	12	12	0	1	11	12	0	0	12	12	0	2	12	14	0	0	0	0.0833333	0	0	0	0.142857	0	0	0	0.437457	0.00060823	0.000463506	0	0.593996	0.179775	0.319389	0.0620853	0.191798
Zm18059	NA	NA	NA	NA	13	0	0	6	6	0	1	5	6	0	0	6	6	0	1	5	6	0	0	0	0.166667	0	0	0	0.166667	0	0	0	0.874696	0.00121616	0.000926779	0	0.692797	0.424453	0.742577	0.249447	0.543492
Zm18165	NA	NA	NA	NA	34	2	1	10	13	1	5	6	12	2	3	8	13	0	3	10	13	0.153846	0.0769231	0.0833333	0.416667	0.153846	0.230769	0	0.230769	1.19795	0.816373	1.02344	2.18729	1.12347	1.28401	0	0.959516	0.947496	0.129845	0.859265	0.380904
Zm19206IC	NA	NA	NA	NA	13	0	0	3	3	1	1	1	3	1	0	2	3	0	1	2	3	0	0	0.333333	0.333333	0.333333	0	0	0.333333	0	0	4.09068	1.74852	2.43353	0.00185263	0	1.3849	0.652197	0.191507	0.500519	0.78905
Zm19358	NA	NA	NA	NA	10	1	0	2	3	0	1	1	2	0	0	2	2	0	1	1	2	0.333333	0	0	0.5	0	0	0	0.5	2.59356	0	0	2.62147	0.00364483	0.00277756	0	2.07632	0.519259	0.519301	0.63043	0.650122
Zm19831	NA	NA	NA	NA	63	0	2	17	19	0	4	15	19	2	4	13	19	2	6	11	19	0	0.105263	0	0.210526	0.105263	0.210526	0.105263	0.315789	0	1.11722	0	1.10526	0.768745	1.17136	0.867341	1.31312	0.246718	0.431001	0.887138	0.743296
Zm19950	NA	NA	NA	NA	51	1	1	17	19	1	3	14	18	3	1	16	20	1	5	13	19	0.0526316	0.0526316	0.0555556	0.166667	0.15	0.05	0.0526316	0.263158	0.409854	0.558611	0.682348	0.874987	1.09529	0.278409	0.433671	1.09426	0.464674	0.877447	0.317314	0.65631
Zm20218	NA	NA	NA	NA	44	2	1	11	14	0	2	10	12	1	2	10	13	0	1	12	13	0.142857	0.0714286	0	0.166667	0.0769231	0.153846	0	0.0769231	1.1124	0.758073	0	0.874915	0.562015	0.856147	0	0.319839	0.950804	0.550799	0.767009	0.0966442
Zm20301	NA	NA	NA	NA	14	0	3	0	3	0	1	2	3	0	0	3	3	2	1	1	4	0	1	0	0.333333	0	0	0.5	0.25	0	10.6047	0	1.74852	0.0024311	0.00185263	4.11743	1.03894	5.49135e-07	0.74824	0.500003	0.0586409
Zm20615	NA	NA	NA	NA	42	0	1	2	3	0	0	3	3	1	0	2	3	2	1	2	5	0	0.333333	0	0	0.333333	0	0.4	0.2	0	3.5349	0	0	2.43353	0.00185263	3.29444	0.831274	0.324027	0.57241	0.500519	0.158904
Zm21089	NA	NA	NA	NA	15	1	0	1	2	0	1	0	1	0	0	1	1	0	0	1	1	0.5	0	0	1	0	0	0	0	3.88839	0	0	5.23509	0.00727875	0.00554682	0	0	0.281339	0.119902	0.794877	0.754873
Zm21197	NA	NA	NA	NA	28	0	1	15	16	0	4	12	16	1	2	13	16	0	3	13	16	0	0.0625	0	0.25	0.0625	0.125	0	0.1875	0	0.663331	0	1.31245	0.456657	0.695649	0	0.779641	0.252822	0.447255	0.520871	0.23601
Zm22051IC	NA	NA	NA	NA	11	0	0	4	4	0	1	3	4	1	0	4	5	0	0	4	4	0	0	0	0.25	0.2	0	0	0	0	0	0	1.31172	1.4607	0.00111202	0	0	0.565192	0.818279	0.564949	0.322504
Zm22805IC	NA	NA	NA	NA	242	3	8	68	79	12	9	59	80	10	14	59	83	4	27	48	79	0.0379747	0.101266	0.15	0.1125	0.120482	0.168675	0.0506329	0.341772	0.295753	1.07493	1.84258	0.590693	0.879645	0.938448	0.417252	1.42133	0.0556285	0.0275134	0.854744	0.0343482
Zm22986	NA	NA	NA	NA	6	0	0	1	1	0	0	1	1	0	0	1	1	0	0	1	1	0	0	0	0	0	0	0	0	0	0	0	0	0.00727875	0.00554682	0	0	0.868445	0.831504	0.794877	0.754873
Zm23554	NA	NA	NA	NA	7	0	0	1	1	0	0	1	1	0	0	1	1	0	1	0	1	0	0	0	0	0	0	0	1	0	0	0	0	0.00727875	0.00554682	0	4.14642	0.868445	0.831504	0.794877	0.206861
Zm25163	NA	NA	NA	NA	25	0	2	5	7	0	0	7	7	1	0	7	8	0	1	6	7	0	0.285714	0	0	0.125	0	0	0.142857	0	3.03164	0	0	0.913143	0.000695171	0	0.593869	0.16042	0.271261	0.391681	0.438257
Zm25481IC	NA	NA	NA	NA	7	1	1	2	4	0	2	2	4	1	2	1	4	1	0	4	5	0.25	0.25	0	0.5	0.25	0.5	0.2	0	1.94565	2.65183	0	2.62343	1.8256	2.78103	1.64722	0	0.388675	0.269494	0.152967	0.435796
Zm25996	NA	NA	NA	NA	33	0	0	9	9	0	4	5	9	0	2	7	9	0	1	8	9	0	0	0	0.444444	0	0.222222	0	0.111111	0	0	0	2.33291	0.000810906	1.23653	0	0.461942	0.276235	0.125696	0.486969	0.272296
Zm26908	NA	NA	NA	NA	25	0	0	2	2	0	0	2	2	0	1	2	3	0	2	1	3	0	0	0	0	0	0.333333	0	0.666667	0	0	0	0	0.0024311	1.85449	0	2.76981	0.752595	0.689901	0.668766	0.216041
Zm27731	NA	NA	NA	NA	17	1	1	3	5	1	0	4	5	0	0	4	4	1	0	4	5	0.2	0.2	0.2	0	0	0	0.2	0	1.55676	2.12179	2.45539	0	0.00182378	0.00138982	1.64722	0	0.607067	0.396233	0.396559	0.435796
Zm27984	NA	NA	NA	NA	12	0	0	3	3	0	0	3	3	1	0	3	4	0	2	2	4	0	0	0	0	0.25	0	0	0.5	0	0	0	0	1.8256	0.00138982	0	2.07787	0.652197	0.57241	0.572046	0.422329
Zm28013	NA	NA	NA	NA	5	0	0	0	0	0	0	0	0	0	0	0	0	0	0	0	0	#DIV/0!	#DIV/0!	#DIV/0!	#DIV/0!	#DIV/0!	#DIV/0!	#DIV/0!	#DIV/0!	0	0	0	0	2.43353	1.85449	0	0	0.99822	0.99835	0.999113	0.999173
Zm28681	NA	NA	NA	NA	6	0	0	0	0	0	0	0	0	0	0	0	0	0	0	0	0	#DIV/0!	#DIV/0!	#DIV/0!	#DIV/0!	#DIV/0!	#DIV/0!	#DIV/0!	#DIV/0!	0	0	0	0	2.43353	1.85449	0	0	0.99822	0.99835	0.999113	0.999173
Zm29517	NA	NA	NA	NA	35	2	0	6	8	0	0	6	6	0	1	5	6	0	1	5	6	0.25	0	0	0	0	0.166667	0	0.166667	1.94638	0	0	0	0.00121616	0.927706	0	0.692797	0.431329	0.326939	0.599534	0.543492
Zm30706	NA	NA	NA	NA	8	0	1	0	1	0	1	0	1	0	0	1	1	0	0	1	1	0	1	0	1	0	0	0	0	0	10.5835	0	5.23509	0.00727875	0.00554682	0	0	0.00822597	0.119902	0.794877	0.754873
Zm31138	NA	NA	NA	NA	18	1	2	9	12	0	2	9	11	0	2	9	11	0	7	4	11	0.0833333	0.166667	0	0.181818	0	0.181818	0	0.636364	0.648876	1.76877	0	0.954431	0.000663509	1.01177	0	2.64583	0.64705	0.600424	0.406952	0.00744132
Zm32353	NA	NA	NA	NA	6	1	0	0	1	0	0	0	0	0	0	0	0	0	0	0	0	1	0	#DIV/0!	#DIV/0!	#DIV/0!	#DIV/0!	#DIV/0!	#DIV/0!	7.76516	0	0	0	2.43353	1.85449	0	0	0.0337574	0.99835	0.999113	0.999173
Zm32512	NA	NA	NA	NA	147	2	2	11	15	0	4	10	14	4	4	8	16	2	2	12	16	0.133333	0.133333	0	0.285714	0.25	0.25	0.125	0.125	1.03825	1.41509	0	1.49991	1.82526	1.39095	1.02994	0.51976	0.867314	0.404761	0.256818	0.548371
Zm33202	NA	NA	NA	NA	20	1	0	4	5	0	2	3	5	0	0	5	5	1	1	3	5	0.2	0	0	0.4	0	0	0.2	0.2	1.55676	0	0	2.09906	0.00145924	0.00111202	1.64722	0.831274	0.714368	0.433605	0.314516	0.860286
Zm33203	NA	NA	NA	NA	15	1	0	5	6	2	0	3	5	2	0	4	6	1	3	1	5	0.166667	0	0.4	0	0.333333	0	0.2	0.6	1.29743	0	4.91078	0	2.43353	0.000926779	1.64722	2.49382	0.720274	0.0259931	0.250449	0.108224
Zm33205	NA	NA	NA	NA	45	4	1	9	14	0	1	8	9	1	0	9	10	1	4	5	10	0.285714	0.0714286	0	0.111111	0.1	0	0.1	0.4	2.2248	0.758073	0	0.583228	0.730569	0.000556179	0.823857	1.66305	0.212027	0.509958	0.274952	0.497768
Zm33206	NA	NA	NA	NA	2	0	0	1	1	0	0	1	1	0	0	1	1	0	0	1	1	0	0	0	0	0	0	0	0	0	0	0	0	0.00727875	0.00554682	0	0	0.868445	0.831504	0.794877	0.754873
Zm33207	NA	NA	NA	NA	26	2	0	5	7	0	0	5	5	0	1	4	5	0	1	4	5	0.285714	0	0	0	0	0.2	0	0.2	2.22432	0	0	0	0.00145924	1.11314	0	0.831274	0.359914	0.394046	0.672283	0.65585
Zm33208	NA	NA	NA	NA	11	0	0	3	3	0	0	3	3	1	0	2	3	0	1	2	3	0	0	0	0	0.333333	0	0	0.333333	0	0	0	0	2.43353	0.00185263	0	1.3849	0.652197	0.57241	0.500519	0.78905
Zm33209	NA	NA	NA	NA	2	0	0	0	0	0	0	0	0	0	0	0	0	0	0	0	0	#DIV/0!	#DIV/0!	#DIV/0!	#DIV/0!	#DIV/0!	#DIV/0!	#DIV/0!	#DIV/0!	0	0	0	0	2.43353	1.85449	0	0	0.99822	0.99835	0.999113	0.999173
Zm33210IC	NA	NA	NA	NA	14	1	2	3	6	0	0	5	5	0	0	5	5	0	0	5	5	0.166667	0.333333	0	0	0	0	0	0	1.29743	3.53666	0	0	0.00145924	0.00111202	0	0	0.116097	0.394046	0.314516	0.242897
Zm33211	NA	NA	NA	NA	11	0	0	3	3	0	0	3	3	0	0	4	4	0	1	2	3	0	0	0	0	0	0	0	0.333333	0	0	0	0	0.00182378	0.00138982	0	1.3849	0.652197	0.57241	0.396559	0.78905
Zm33212	NA	NA	NA	NA	12	0	0	3	3	0	2	1	3	0	2	1	3	0	0	3	3	0	0	0	0.666667	0	0.666667	0	0	0	0	0	3.49704	0.0024311	3.70712	0	0	0.652197	0.107757	0.0861758	0.428202
Zm33213	NA	NA	NA	NA	3	0	1	1	2	0	1	1	2	0	0	2	2	0	0	2	2	0	0.5	0	0.5	0	0	0	0	0	5.2997	0	2.62147	0.00364483	0.00277756	0	0	0.138733	0.519301	0.63043	0.568541
Zm33216	NA	NA	NA	NA	1	0	0	0	0	0	0	0	0	0	0	0	0	0	0	0	0	#DIV/0!	#DIV/0!	#DIV/0!	#DIV/0!	#DIV/0!	#DIV/0!	#DIV/0!	#DIV/0!	0	0	0	0	2.43353	1.85449	0	0	0.99822	0.99835	0.999113	0.999173
Zm33220	NA	NA	NA	NA	3	1	0	1	2	0	1	0	1	0	1	1	2	2	0	0	2	0.5	0	0	1	0	0.5	1	0	3.88839	0	0	5.23509	0.00364483	2.78034	8.2287	0	0.281339	0.119902	0.469525	0.000721045
Zm33221	NA	NA	NA	NA	13	0	0	0	0	0	0	0	0	0	0	1	1	0	1	0	1	#DIV/0!	#DIV/0!	#DIV/0!	#DIV/0!	0	0	0	1	0	0	0	0	0.00727875	0.00554682	0	4.14642	0.99822	0.99835	0.794877	0.206861
Zm33222	NA	NA	NA	NA	24	0	0	6	6	0	0	6	6	1	0	5	6	1	2	3	6	0	0	0	0	0.166667	0	0.166667	0.333333	0	0	0	0	1.21737	0.000926779	1.37282	1.38559	0.424453	0.326939	0.518628	0.779952
Zm33223	NA	NA	NA	NA	7	0	1	3	4	0	2	2	4	0	2	2	4	0	0	4	4	0	0.25	0	0.5	0	0.5	0	0	0	2.65183	0	2.62343	0.00182378	2.78103	0	0	0.46116	0.269494	0.220317	0.322504
Zm33224	NA	NA	NA	NA	15	0	2	4	6	0	2	4	6	1	1	4	6	0	0	5	5	0	0.333333	0	0.333333	0.166667	0.166667	0	0	0	3.53666	0	1.74939	1.21737	0.927706	0	0	0.105022	0.559515	0.976803	0.242897
Zm33225IC	NA	NA	NA	NA	5	0	0	0	0	0	0	0	0	0	0	0	0	0	0	0	0	#DIV/0!	#DIV/0!	#DIV/0!	#DIV/0!	#DIV/0!	#DIV/0!	#DIV/0!	#DIV/0!	0	0	0	0	2.43353	1.85449	0	0	0.99822	0.99835	0.999113	0.999173
Zm33226	NA	NA	NA	NA	6	0	0	2	2	0	0	2	2	0	0	2	2	0	0	2	2	0	0	0	0	0	0	0	0	0	0	0	0	0.00364483	0.00277756	0	0	0.752595	0.689901	0.63043	0.568541
Zm33227IC	NA	NA	NA	NA	3	0	0	1	1	0	1	0	1	0	0	1	1	1	0	1	2	0	0	0	1	0	0	0.5	0	0	0	0	5.23509	0.00727875	0.00554682	4.11435	0	0.868445	0.119902	0.794877	0.234202
Zm33228	NA	NA	NA	NA	3	0	0	0	0	0	0	0	0	0	0	0	0	0	0	0	0	#DIV/0!	#DIV/0!	#DIV/0!	#DIV/0!	#DIV/0!	#DIV/0!	#DIV/0!	#DIV/0!	0	0	0	0	2.43353	1.85449	0	0	0.99822	0.99835	0.999113	0.999173
Zm33229	NA	NA	NA	NA	74	1	2	25	28	1	1	23	25	3	4	20	27	0	7	18	25	0.0357143	0.0714286	0.04	0.04	0.111111	0.148148	0	0.28	0.278129	0.758154	0.491314	0.210007	0.811356	0.82433	0	1.16434	0.285631	0.0925687	0.813829	0.177575
Zm33230IC	NA	NA	NA	NA	2	0	0	1	1	0	0	1	1	0	0	1	1	0	0	1	1	0	0	0	0	0	0	0	0	0	0	0	0	0.00727875	0.00554682	0	0	0.868445	0.831504	0.794877	0.754873
Zm33232IC	NA	NA	NA	NA	3	0	0	2	2	0	1	1	2	0	0	2	2	0	0	2	2	0	0	0	0.5	0	0	0	0	0	0	0	2.62147	0.00364483	0.00277756	0	0	0.752595	0.519301	0.63043	0.568541
Zm33233	NA	NA	NA	NA	3	0	0	2	2	0	1	1	2	0	0	2	2	0	0	2	2	0	0	0	0.5	0	0	0	0	0	0	0	2.62147	0.00364483	0.00277756	0	0	0.752595	0.519301	0.63043	0.568541
						2913	2128	17553
