# Supplementary material for: Transposable Elements Contribute to Activation of Maize Genes in Response to Abiotic Stress
Source: PLoS Genet. 2015 Jan 8;11(1):e1004915. doi: 10.1371/journal.pgen.1004915 (PMC4287451; doi:10.1371/journal.pgen.1004915)
Supplement: S4 Table — TE families enriched for genes up-regulated in response to abiotic stress. (XLSX) [file pgen.1004915.s009.xlsx]

## Sheet: Table_S4
Table S4. TE families enriched for genes up-regulated in response to abiotic stress.
			Cold Stress									Heat Stress									High Salt Stress									UV Stress
TE family	Family	All genes	Log2 Cold/ Control	Up/ Cold	Down/ Cold	ND/ Cold	% Up/ Cold	% Down/ Cold	F.E. Up/ Cold	F.E. Down/ Cold	p-value Cold	Log2 Heat/ Control	Up/Heat	Down/Heat	ND/Heat	% Up/Heat	% Down/Heat	F.E. Up/ Heat	F.E. Down/ Heat	p-value Heat	Log2Salt/ Control	Up/ High Salt	Down/ High Salt	ND/ High Salt	% Up/High Salt	% Down/ High Salt	F.E. Up/ High Salt	F.E. Down/ High Salt	p-value High Salt	LogUV/ Control	Up/ UV	Down/ UV	ND/ UV	% Up/ UV	% Down/ UV	F.E. Up/ UV	F.E. Down/ UV	p-value UV
joemon	LTR_unknown	185	2.44355	59	0	9	0.867647	0	6.75733	0	7.32406e-73	1.07752	3	2	7	0.25	0.166667	3.07031	0.874915	0.101623	0.723577	4	3	4	0.363636	0.272727	2.6547	1.5174	0.0428449	1.09	7	1	5	0.538462	0.0769231	4.43646	0.319839	2.26229e-05
naiba	LTR_unknown	1490	2.54	456	7	90	0.824593	0.0126582	6.42227	0.13437	0	1.91907	48	26	75	0.322148	0.174497	3.95728	0.916228	4.77189e-26	1.08	70	26	69	0.424242	0.157576	3.09721	0.876684	4.31034e-26	0.84	36	29	99	0.219512	0.176829	1.80898	0.735395	0.000320653
gyma	LTR_Gypsy	3052	2.6429	594	22	277	0.665174	0.0246361	5.18066	0.261518	0	1.04964	109	62	264	0.250575	0.142529	3.07812	0.748385	5.63415e-37	0.77676	208	58	248	0.404669	0.11284	2.95432	0.62779	1.78715e-68	0.440458	104	114	272	0.212245	0.232653	1.74911	0.967566	3.7892e-09
etug	LTR_unknown	33	1.12468	14	0	10	0.583333	0	4.5427	0	1.72674e-10	4.27083	18	0	6	0.75	0	9.21208	0	5.71302e-32	2.22059	13	1	7	0.619048	0.047619	4.51911	0.265154	1.0101e-09	-0.631725	2	0	19	0.0952381	0	0.784749	0	0.023474
Zm00346	TIR	147	NA	17	2	21	0.425	0.05	2.83575	0.531474	2.02296e-05	NA	1	3	17	0.047619	0.142857	0.584884	0.750007	0.692702	NA	2	1	17	0.1	0.05	0.730314	0.278409	0.236342	NA	1	4	15	0.05	0.2	0.41199	0.831648	0.505152
pebi	LTR_Gypsy	56	1.34368	2	0	3	0.4	0	3.11351	0	0.169874	8.66882	8	1	2	0.727273	0.0909091	8.93161	0.477215	4.55521e-14	-0.110529	1	0	3	0.25	0	1.8256	0.00138982	0.572046	0.227823	1	1	2	0.25	0.25	2.05872	1.03894	0.716065
ubel	LTR_unknown	72	-0.0343757	4	3	3	0.4	0.3	3.11445	3.18363	0.00137765	0.935104	5	1	6	0.416667	0.0833333	5.11719	0.437457	0.000114499	0.05631	3	1	6	0.3	0.1	2.19025	0.556735	0.301835	-1.4651	2	5	2	0.222222	0.555556	1.83073	2.30971	0.031571
Zm05382	TIR	77	NA	0	0	22	0	0	0	0	0.0429432	NA	9	1	13	0.391304	0.0434783	4.80628	0.228266	2.289e-07	NA	5	4	14	0.217391	0.173913	1.58719	0.967673	0.527893	NA	0	7	14	0	0.333333	0	1.38609	0.18951
alaw	LTR_unknown	30	1.44479	2	0	7	0.222222	0	1.73019	0	0.480996	-0.348882	3	0	5	0.375	0	4.60489	0	0.00637193	0.830197	8	1	2	0.727273	0.0909091	5.30873	0.506137	8.7286e-08	0.601062	1	4	4	0.111111	0.444444	0.915366	1.84777	0.3509
jeli	LTR_unknown	121	-0.488519	3	3	25	0.0967742	0.0967742	0.753648	1.02719	0.870658	-1.29324	10	10	16	0.277778	0.277778	3.41203	1.45843	1.31769e-05	-0.209132	7	9	16	0.21875	0.28125	1.59708	1.56475	0.0833437	-1.21396	4	4	26	0.117647	0.117647	0.969449	0.489235	0.224393
uwum	LTR_unknown	1076	-0.516515	15	10	97	0.122951	0.0819672	0.957573	0.870085	0.873174	1.13885	32	14	78	0.258065	0.112903	3.17007	0.592818	2.91546e-12	1.14861	47	10	86	0.328671	0.0699301	2.39949	0.389084	0.0191742	-0.8808	10	33	90	0.075188	0.24812	0.619613	1.03188	0.262287
nihep	LINE	249	NA	4	2	23	0.137931	0.0689655	1.07416	0.732013	0.893363	NA	7	10	12	0.241379	0.344828	2.96487	1.81043	0.000238553	NA	7	3	24	0.205882	0.0882353	1.50314	0.491014	0.248109	NA	6	10	18	0.176471	0.294118	1.45417	1.22309	0.38883
riiryl	LTR_Gypsy	308	-1.31853	10	8	67	0.117647	0.0941176	0.916256	0.999051	0.956308	-0.409096	15	12	57	0.178571	0.142857	2.19355	0.750087	0.00403714	0.9879	34	7	51	0.369565	0.076087	2.69803	0.423353	2.69652e-10	-0.952086	8	14	62	0.0952381	0.166667	0.784833	0.693119	0.158191
Zm03238	TIR	170	NA	1	0	23	0.0416667	0	0.324478	0	0.096585	NA	5	12	11	0.178571	0.428571	2.19339	2.2501	0.0351532	NA	4	19	11	0.117647	0.558824	0.859031	3.10888	4.78549e-08	NA	14	8	21	0.325581	0.186047	2.68294	0.773688	0.000222389
odoj	LTR_unknown	774	NA	8	4	57	0.115942	0.057971	0.90297	0.615353	0.533927	NA	13	13	47	0.178082	0.178082	2.18753	0.935035	0.0102938	NA	11	10	52	0.150685	0.136986	1.10014	0.762162	0.62719	NA	20	17	40	0.25974	0.220779	2.14045	0.918155	0.000922504
toro	LTR_unknown	36	-0.621649	0	1	12	0	0.0769231	0	0.816373	0.356471	-1.55308	2	1	9	0.166667	0.0833333	2.04687	0.437457	0.405976	-1.77044	0	9	5	0	0.642857	0.000521359	3.57614	3.04719e-05	-0.729361	0	0	15	0	0	0	0	0.0142654
Zm02117	TIR	274	NA	1	1	21	0.0434783	0.0434783	0.338584	0.461474	0.291944	NA	4	10	11	0.16	0.4	1.96525	2.10007	0.0052159	NA	4	16	9	0.137931	0.551724	1.00712	3.06937	7.43479e-07	NA	12	9	16	0.324324	0.243243	2.67255	1.01153	0.000548172
flip	LTR_Gypsy	1084	0.055605	19	8	91	0.161017	0.0677966	1.25404	0.719663	0.395153	-0.896539	11	25	70	0.103774	0.235849	1.27475	1.23836	0.291344	0.205332	18	25	92	0.133333	0.185185	0.973444	1.03029	0.982215	1.00395	46	35	69	0.306667	0.233333	2.5272	0.970382	1.42889e-11
dagaf	LTR_Gypsy	476	0.0102049	12	11	57	0.15	0.1375	1.16822	1.45955	0.314104	0.614574	7	18	56	0.0864198	0.222222	1.06157	1.1668	0.739099	0.16582	14	16	54	0.166667	0.190476	1.21681	1.05973	0.672016	1.01802	24	20	48	0.26087	0.217391	2.14977	0.904071	0.00021218
ipiki	LTR_unknown	67	NA	1	2	28	0.0322581	0.0645161	0.251216	0.684791	0.206871	NA	2	2	32	0.0555556	0.0555556	0.682405	0.291687	0.081617	NA	23	3	10	0.638889	0.0833333	4.66408	0.463737	2.1848e-17	NA	27	5	8	0.675	0.125	5.56229	0.519819	9.24612e-26
raider	LTR_Copia	108	-0.553646	2	4	51	0.0350877	0.0701754	0.273265	0.744894	0.0734254	0.675467	3	4	53	0.05	0.0666667	0.614185	0.350036	0.0230745	-0.292621	7	5	62	0.0945946	0.0675676	0.690667	0.375969	0.012661	-0.0233101	31	6	34	0.43662	0.084507	3.59805	0.351438	1.58399e-15
