# Supplementary material for: Transposable Elements Contribute to Activation of Maize Genes in Response to Abiotic Stress
Source: PLoS Genet. 2015 Jan 8;11(1):e1004915. doi: 10.1371/journal.pgen.1004915 (PMC4287451; doi:10.1371/journal.pgen.1004915)
Supplement: S5 Table — List of TE influenced and non-TE influenced genes activated in response to abiotic stress. (XLSX) [file pgen.1004915.s010.xlsx]

## Sheet: Table S5
Table S5. List of TE influenced and non-TE influenced genes activated in response to abiotic stress in B73
Gene	Gene_set	Gene Size	Exons	Tissue_Count	TE_Total_call	Maize Homeologous Location/Gene	Sorghum Orthologous Location/Gene	Rice Orthologous Location/Gene	B73_Control	B73_Cold	B73_Heat	Log2(B73Cold/Control)	Log2(B73Heat/Control)	p-value_B_cold	p-value_B_Heat	B_cold_Call_DE	B_heat_Call_DE	B73_salt	B73_UV	Bsalt/control_log	BUV/control_log	Bsalt_call	BUV_call	Mo17_control_ave	Mo17_cold_ave	Mo17_heat_ave	Log2Mo17_cold/control	Log2Mo17_heat/control	p-valueMo17_Cold	p-value_Mo17_Heat	Mo17_cold_call	Mo17_heat_call	Mo17_salt	Mo17_UV	Msalt/control_log	MUV/control_log	Msalt_call	MUV_call	Oh43_control	O_chill	O_heat	O_salt	O_UV	Ohchill/control_log	Ohheat/control_log	Ohsalt/control_log	OhUV/control_log	Ohchill_call	Ohheat_call
GRMZM2G004528	filtered_set	5013	10	70	non-TE influenced	GRMZM2G155242	Sb01g044290	Os03g09250	161.167	30.5927	160.058	-2.39726	-0.00996527	6.63e-20	0.00109362	Down	ND	395.998	44.1302	1.41385	-1.75177	Up	Down	155.367	13.557	89.8761	-3.51848	-0.789663	3.17717e-246	0.0667504	Down	ND	627.15	46.5575	2.13554	-1.61616	Up	Down	58.0924	13.404	51.3743	261.855	43.3073	-2.11561	-0.177299	2.17233	-0.423731	Down	ND
GRMZM2G025281	filtered_set	6351	11	70	non-TE influenced	GRMZM2G077823	Sb02g039740	Os07g43050	8.57762	3.97465	9.83879	-1.10955	0.197883	0.000508102	0.000136013	Down	ND	23.5855	5.67133	1.58591	-0.470041	Up	ND	8.45818	3.94358	11.1288	-1.10065	0.395833	8.4241e-26	1.0984e-15	Down	ND	16.8269	9.9328	1.02018	0.259743	Up	ND	8.62609	3.88955	8.10901	21.3576	8.52774	-1.1489	-0.0891718	1.30787	-0.0165425	Down	ND
GRMZM2G025598	filtered_set	6727	22	70	non-TE influenced	too big a gap	Sb04g019560	Os02g28830	14.7612	5.65357	23.9843	-1.38442	0.700243	2.17e-06	2.88672e-08	Down	ND	63.5254	22.5873	2.22781	0.736024	Up	ND	10.4934	4.53438	22.8428	-1.21033	1.12218	1.35108e-30	2.44279e-55	Down	Up	55.5445	22.106	2.25251	0.923344	Up	ND	8.55723	4.03275	13.6342	57.6281	17.1153	-1.08519	0.671947	2.75141	0.999985	Down	ND
GRMZM2G077942	filtered_set	3323	4	70	non-TE influenced	GRMZM2G147775	Sb01g041340	Os03g13950	8.49046	2.0609	8.11474	-2.04204	-0.0652902	6.31e-13	0.000603572	Down	ND	18.4424	2.42023	1.04332	-1.88597	Up	Down	9.82239	1.55756	6.39359	-2.65601	-0.619368	4.02089e-34	1	Down	ND	18.1746	5.37235	0.670752	-1.08735	ND	Down	12.1534	2.62799	10.1753	21.4087	5.806	-2.2089	-0.256269	0.816782	-1.06562	Down	ND
GRMZM2G106250	filtered_set	1876	4	70	non-TE influenced	GRMZM2G005841	Sb03g037040	Os01g58380	9.05272	4.28591	6.60288	-1.07857	-0.455195	0.00127739	0.185726	Down	ND	22.6316	3.46023	1.35038	-1.35866	Up	Down	5.26868	3.05344	3.48709	-0.786808	-0.59528	7.22225e-07	1	ND	ND	23.1826	5.87763	2.03359	0.0540409	Up	ND	14.4142	4.50415	10.8305	29.5789	9.6876	-1.67794	-0.412354	1.03703	-0.573227	Down	ND
GRMZM2G113967	filtered_set	2629	2	70	non-TE influenced	chr2:151961653-152269768	Sb05g001050	Os11g03820	8.37982	1.51816	15.0269	-2.46381	0.842478	6.58e-21	1.31656e-10	Down	ND	34.9118	32.3393	2.58693	2.47651	Up	Up	6.13755	0.387472	9.28997	-3.98202	0.597931	2.42935e-42	6.19828e-06	Off	ND	19.2888	94.5112	1.29347	3.58613	Up	Up	23.6214	6.39739	137.212	69.4405	188.326	-1.88437	2.53819	1.55564	2.99501	Down	Up
GRMZM2G155242	filtered_set	4210	10	70	non-TE influenced	GRMZM2G004528	Sb01g044290	Os03g09250	29.4228	4.40297	69.2175	-2.74011	1.23417	1.03e-23	2.17175e-17	Down	Up	836.62	17.8751	4.87798	-0.670493	Up	ND	81.7786	6.91878	120.709	-3.56294	0.561733	4.11981e-241	1.02823e-22	Down	ND	2035.42	46.1373	4.87231	-0.590912	Up	ND	70.3962	8.9022	106.483	1718.75	50.8638	-2.98312	0.597045	4.6097	-0.468851	Down	ND
GRMZM5G819302	filtered_set	1719	1	70	non-TE influenced	too big a gap	chr3:13441249-13863903	no synteny	99.7156	47.1728	207.363	-1.07985	1.05626	0.00233589	3.58474e-12	Down	Up	144.954	63.3276	0.813674	-0.381	ND	ND	129.309	66.6295	288.025	-0.956584	1.15536	1.62689e-11	4.41381e-25	ND	Up	155.245	202.012	0.283034	0.662922	ND	ND	107.544	44.7807	104.16	175.94	173.563	-1.26396	-0.0461292	0.710154	0.690533	Down	ND
GRMZM5G867185	filtered_set	1388	4	70	non-TE influenced	chr2:213155606-213272429	Sb02g040350	Os07g43950	10.5124	4.63454	34.6146	-1.18142	1.7192	0.0736658	9.13251e-09	Down	Up	83.2649	12.0852	3.06152	0.27715	Up	ND	7.84873	3.38768	44.4456	-1.21192	2.50136	3.32114e-22	3.48994e-129	Down	Up	79.2365	24.8321	3.20743	1.53351	Up	Up	7.78014	3.14582	41.4158	98.3822	31.6192	-1.30609	2.41216	3.66036	2.02279	Down	Up
GRMZM2G002898	filtered_set	4761	2	69	non-TE influenced	chr5:22306616-22605822	Sb01g017226	Os10g36950	10.6967	5.27177	14.3563	-1.02067	0.424489	0.00135191	3.68079e-07	Down	ND	22.2373	8.22898	1.2259	-0.20819	Up	ND	9.06107	7.08646	14.5331	-0.354572	0.681529	2.21536e-05	1.54091e-24	ND	ND	24.426	11.3515	1.63455	0.529085	Up	ND	9.48458	6.77649	14.7965	23.0804	15.0685	-0.484986	0.641542	1.28292	0.66782	ND	ND
GRMZM2G014914	filtered_set	3806	3	69	non-TE influenced	GRMZM2G092125	Sb02g010760	too big a gap	142.176	48.5881	53.3712	-1.54898	-1.41353	2.62e-08	0.210658	Down	ND	315.806	156.052	1.22306	0.206053	Up	ND	80.2896	43.2438	74.255	-0.892705	-0.112722	1.6418e-20	0.000201664	ND	ND	361.638	189.318	2.13886	1.20513	Up	Up	117.66	64.3517	196.74	602.596	257.197	-0.870566	0.74166	2.35655	1.12824	ND	ND
GRMZM2G039886	filtered_set	2482	3	69	non-TE influenced	GRMZM2G119316	Sb09g028410	Os05g48810	6.00229	2.6687	311.246	-1.16907	5.69616	0.00656747	6.33923e-118	Down	Up	77.3802	12.8224	3.75092	1.15771	Up	Up	5.6024	1.44833	395.083	-1.95092	6.13971	6.75667e-68	0	Down	Up	82.8047	17.8156	3.96158	1.74507	Up	Up	5.88368	1.14024	362.264	100.276	19.6588	-2.36636	5.94394	4.09088	1.74021	Down	Up
GRMZM2G154223	filtered_set	1013	2	69	non-TE influenced	GRMZM2G020840	Sb06g015160	Os04g33110	45.6365	8.04054	51.1458	-2.50468	0.164424	4.2e-20	0.00011086	Down	ND	136.002	34.7625	1.55405	-0.413948	Up	ND	5.8378	0.518231	5.96364	-3.49122	0.030763	1.50184e-50	0.0124592	Off	ND	15.1928	7.77495	1.17766	0.211272	Up	ND	12.7403	3.11304	11.6656	110.492	58.6323	-2.03265	-0.12713	3.11637	2.20221	Down	ND
GRMZM2G022711	filtered_set	4819	5	68	non-TE influenced	GRMZM2G064580	Sb03g010110	Os01g15630	6.7487	2.88853	10.6597	-1.22399	0.659405	0.000119086	2.90142e-07	Down	ND	22.359	3.57622	1.86277	-0.781246	Up	ND	7.94323	2.5938	13.0193	-1.61429	0.712782	6.40458e-43	2.28439e-22	Down	ND	23.3784	5.59577	1.64188	-0.420689	Up	ND	8.07691	2.56723	7.13516	26.1412	5.10357	-1.65321	-0.178833	1.69433	-0.662194	Down	ND
GRMZM2G088396	filtered_set	2154	2	68	non-TE influenced	chr4:236135271-236417952	Sb04g004560	Os02g07160	11.8181	5.00599	9.43459	-1.23911	-0.324941	0.00574751	0.0762175	Down	ND	94.7	12.908	2.97178	0.0967813	Up	ND	20.3094	6.70911	12.8741	-1.59781	-0.65763	2.10916e-43	0.796144	Down	ND	71.5503	33.4305	1.81604	0.718276	Up	ND	28.4092	6.2878	24.7586	105.976	42.0489	-2.17555	-0.198419	1.89927	0.565695	Down	ND
GRMZM2G102365	filtered_set	2541	4	68	non-TE influenced	GRMZM2G102382	Sb01g036620	Os03g21000	17.0984	2.93741	22.2007	-2.54083	0.376726	6.15e-21	5.65078e-07	Down	ND	81.5286	7.86746	2.2801	-1.09307	Up	Down	23.6533	1.28636	34.7836	-4.19962	0.556347	2.14323e-250	1.54476e-21	Down	ND	121.629	23.5716	2.40599	0.0386672	Up	ND	32.1905	4.63008	38.9602	124.035	33.7531	-2.79726	0.27536	1.94601	0.0683815	Down	ND
GRMZM2G154442	filtered_set	2419	3	68	non-TE influenced	chr2:227995300-229337024	chr5:57253089-57686512	chr11:22990024-23415363	8.00497	1.34072	3.29136	-2.577	-1.28196	3.36e-19	0.426939	Down	ND	5.11423	18.9508	-0.576284	1.31318	ND	Up	0.786038	0.453078	0.662307	-0.793493	-0.246757	0.0136986	0.828727	NE	NE	0.643375	1.93804	-0.370787	1.21858	NE	On	3.0608	1.52092	1.35524	3.24257	6.07028	-1.00849	-1.17477	0.0831999	0.987621	Down	Down
GRMZM2G324973	filtered_set	6189	6	68	non-TE influenced	no synteny	no synteny	no synteny	26.178	12.9838	79.4363	-1.01158	1.60141	0.00186994	1.57745e-20	Down	Up	47.7943	23.6783	1.02025	0.00701075	Up	ND	26.0114	13.4909	65.2033	-0.947105	1.32577	7.88606e-23	4.67232e-69	ND	Up	48.6657	24.7548	0.876959	-0.0982087	ND	ND	22.9383	11.6474	24.9022	36.0111	23.0929	-0.977684	0.118509	0.650658	0.00969327	ND	ND
AC225205.3_FG003	filtered_set	1712	3	67	non-TE influenced	GRMZM2G137558	Sb02g027450	Os09g29890	7.71907	3.45877	6.20656	-1.15794	-0.314587	0.000161658	0.183411	Down	ND	17.6105	11.2409	1.44264	0.795008	Up	ND	7.69943	3.98366	9.38845	-0.950484	0.286101	6.41597e-15	1.53181e-07	ND	ND	14.4188	13.1661	1.18396	1.05285	Up	Up	6.52995	4.03824	10.5098	14.4481	13.0195	-0.69321	0.686501	1.14562	0.995422	ND	ND
GRMZM2G090087	filtered_set	7535	15	67	non-TE influenced	chr8:135991409-136098706	Sb09g026810	Os05g45960	4.7693	1.75951	2.24819	-1.43808	-1.08467	1.07e-06	1	Down	ND	13.5315	3.05718	1.47518	-0.670511	Up	ND	2.82371	2.17404	2.32765	-0.377063	-0.278611	0.000384143	0.182744	ND	ND	8.68067	4.85797	1.61987	0.782546	Up	ND	2.40413	1.3092	2.87861	13.983	4.74959	-0.876326	0.259761	2.53959	0.981993	ND	ND
GRMZM2G132593	filtered_set	2324	3	67	non-TE influenced	chr5:62061984-62166736	Sb10g030420	Os06g50850	4.15544	1.55004	4.04027	-1.42211	-0.0405379	1.97e-05	0.00545724	Down	ND	7.69072	2.3977	1.1192	-0.561856	Up	ND	2.40968	1.00615	2.83587	-1.25916	0.23486	3.53546e-11	0.000168101	Down	ND	5.3388	2.64664	1.08049	0.0684118	Up	ND	1.63703	0.626277	2.59164	4.80365	3.59839	-1.38479	0.662459	1.55247	1.13579	Off	ND
GRMZM2G159538	filtered_set	4322	4	67	non-TE influenced	GRMZM2G343688	Sb01g031330	no synteny	3.28876	1.14075	2.99902	-1.52674	-0.133007	1.82e-06	0.0090376	Down	ND	6.97574	2.68489	1.10247	-0.274685	Up	ND	3.36993	1.01874	3.91631	-1.72494	0.216719	7.12818e-38	5.08972e-07	Down	ND	7.95207	3.93966	1.42379	0.410717	Up	ND	3.43977	1.20672	3.02527	7.12433	3.92313	-1.51045	-0.185192	1.05022	0.189641	Down	ND
GRMZM2G162688	filtered_set	7157	7	67	non-TE influenced	GRMZM2G063850	Sb04g033510	Os02g43020	6.8913	3.32837	46.6787	-1.04974	2.75974	0.00185642	5.83538e-46	Down	Up	23.2356	16.7675	1.73426	1.26361	Up	Up	4.33301	2.62933	42.2573	-0.72046	3.28546	5.24218e-12	1.16978e-221	ND	Up	24.6388	10.5749	2.45719	1.23698	Up	Up	3.31211	2.45165	51.4411	23.5962	16.8966	-0.433844	3.95669	2.83236	2.35056	ND	Up
GRMZM5G866099	filtered_set	2120	1	67	non-TE influenced	chr2:227995300-229337024	chr5:57253089-57686512	chr11:22990024-23415363	9.07048	1.49361	3.67348	-2.60157	-1.3038	1.77e-19	0.401792	Down	ND	5.80553	21.461	-0.574922	1.31111	ND	Up	0.890395	0.494718	0.623106	-0.846546	-0.514274	0.0117924	1	NE	NE	0.713723	2.17599	-0.411436	1.19544	NE	On	3.46488	1.71635	1.5284	3.66547	6.91089	-1.01304	-1.18026	0.0811704	0.995859	Down	Down
GRMZM2G024104	filtered_set	3382	13	66	non-TE influenced	chr5:10749047-10908704	Sb01g010270	Os03g50490	2.93244	1.3528	1.22921	-1.11557	-1.25369	0.00808737	1	Down	ND	15.5817	2.92156	2.21555	-0.199089	Up	ND	2.67753	1.35662	0.976196	-0.980361	-1.45472	0.00406574	0.0380304	ND	Off	14.5084	4.42473	2.13847	0.425469	Up	ND	1.60084	2.49846	5.82735	20.0212	6.32776	0.641884	1.86336	3.6438	1.98219	ND	Up
GRMZM2G150193	filtered_set	4698	9	66	non-TE influenced	chr5:69408138-70076469	chr4:142624-1144481	Os02g02524	4.60089	2.09625	11.6337	-1.13373	1.33814	0.0669728	6.00994e-08	Down	Up	8.77321	3.70501	0.893746	-0.349657	ND	ND	3.72079	2.20142	24.6382	-0.756903	2.72689	3.32344e-05	2.69576e-55	ND	Up	11.2265	9.99492	1.60627	1.43864	Up	Up	2.08681	1.42855	11.5951	9.70696	6.28622	-0.546429	2.47358	2.21718	1.59043	ND	Up
GRMZM2G101282	filtered_set	2475	4	65	non-TE influenced	chr8:125062947-125231212	Sb09g026390	Os05g45320	5.85823	2.04413	4.71429	-1.51852	-0.313365	1.64e-05	0.0402238	Down	ND	13.0424	3.17984	1.17819	-0.857655	Up	ND	4.66295	1.73104	3.9103	-1.42908	-0.253904	7.13256e-24	0.25873	Down	ND	14.0261	4.74304	1.73696	0.172927	Up	ND	6.21958	1.81321	5.39073	14.4899	5.68019	-1.77771	-0.206302	1.22002	-0.130856	Down	ND
GRMZM2G117388	filtered_set	7791	8	65	non-TE influenced	GRMZM2G143817	Sb09g005900	too big a gap	4.3942	1.83341	9.82557	-1.26061	1.16076	2.9e-05	4.59356e-17	Down	Up	13.0869	2.47008	1.56282	-0.8422	Up	ND	4.19021	1.72204	9.50287	-1.28241	1.18115	1.52899e-14	5.2009e-19	Down	Up	13.7945	6.18101	1.70283	0.544787	Up	ND	3.99292	1.81106	6.67873	18.3326	5.56971	-1.14018	0.741984	2.19862	0.480055	Down	ND
GRMZM2G137582	filtered_set	3009	2	65	non-TE influenced	GRMZM2G171616	Sb10g023670	Os06g40360	10.6714	5.22058	5.6532	-1.03133	-0.916496	0.000867503	0.947392	Down	ND	4.07973	20.0269	-1.28423	1.01088	Down	Up	13.6568	9.97132	6.02929	-0.453723	-1.17943	3.6343e-05	3.81417e-05	ND	Down	4.72684	45.5443	-1.61226	1.65579	Down	Up	18.7223	5.79102	7.08181	5.43178	47.5967	-1.6927	-1.40244	-1.78507	1.34606	Down	Down
AC209208.3_FG002	filtered_set	2849	4	64	non-TE influenced	GRMZM2G392975	Sb04g032430	Os02g44630	143.977	70.5603	579.76	-1.0289	2.00961	0.00920166	1.28814e-22	Down	Up	348.336	121.627	1.30671	-0.2113	Up	ND	75.5318	66.4907	302.605	-0.183929	2.00227	0.0886391	9.85125e-70	ND	Up	264.926	106.13	1.82888	0.50913	Up	ND	78.8279	66.1292	187.43	359.999	164.596	-0.253415	1.24956	2.1912	1.06214	ND	Up
AC233887.1_FG006	filtered_set	4713	7	64	non-TE influenced	chr10:114820039-115007604	Sb06g016250	Os04g34000	6.74736	2.53104	69.546	-1.41424	3.36538	3.12e-06	7.30027e-58	Down	Up	22.4233	2.9497	1.80238	-1.12356	Up	Down	15.278	1.99509	74.6291	-2.9363	2.28821	2.36916e-164	2.70168e-136	Down	Up	38.1128	6.22296	1.534	-1.08041	Up	Down	6.94216	1.31248	33.162	24.5772	3.2344	-2.4022	2.25591	1.82371	-1.10165	Down	Up
GRMZM2G144146	filtered_set	2281	1	64	non-TE influenced	GRMZM2G370815	Sb04g036760	Os02g56480	5.12861	2.1504	3.73286	-1.25357	-0.458184	0.000293011	0.660662	Down	ND	6.45539	15.0856	0.495364	1.71983	ND	Up	2.27935	1.11706	9.17657	-1.02825	2.00885	4.1681e-12	7.47187e-63	Down	Up	5.55316	11.7234	1.41305	2.49092	Up	Up	1.65506	1.27617	4.57909	3.23082	6.07669	-0.374813	1.46762	0.964586	1.87576	ND	Up
GRMZM2G174807	filtered_set	2006	4	64	non-TE influenced	GRMZM2G392975	Sb06g025150	Os04g47220	400.64	179.953	161.084	-1.15468	-1.31449	0.000116599	0.56264	Down	ND	988.728	263.719	1.30401	-0.602557	Up	ND	174.012	103.666	169.823	-0.747237	-0.0351519	2.38484e-16	5.19177e-06	ND	ND	965.871	215.12	2.48705	0.320367	Up	ND	232.283	104.782	242.574	1137.47	605.972	-1.14848	0.062542	2.29187	1.38336	Down	ND
GRMZM2G700972	filtered_set	473	1	64	non-TE influenced	chr9:16679787-16853212	chr10:3848506-4291844	chr6:3137784-3501295	6.46497	3.13136	27.6419	-1.04561	2.09597	0.093772	1.4817e-18	Down	Up	36.7784	3.64351	2.29771	-1.03739	Up	Down	5.86361	4.2132	2.70002	-0.476776	-1.11853	0.063799	0.394466	ND	ND	13.4355	5.70899	1.2495	0.0149016	Up	ND	9.09508	4.95755	4.91613	33.6288	2.29701	-0.875329	-0.88743	1.88642	-1.98486	ND	ND
GRMZM2G036908	filtered_set	3784	3	63	non-TE influenced	GRMZM2G477741	Sb09g002460	Os05g03780	14.2399	6.33152	7.87774	-1.16919	-0.854001	7.68e-05	0.91843	Down	ND	28.4495	5.85998	1.09808	-1.18116	Up	Down	9.73354	5.60503	7.97097	-0.796134	-0.288177	1.26208e-13	0.127873	ND	ND	28.4933	14.0643	1.64235	0.623816	Up	ND	11.0286	6.64567	6.5179	40.156	11.4589	-0.730671	-0.758676	1.86427	0.0552249	ND	ND
GRMZM2G118979	filtered_set	4866	6	62	non-TE influenced	GRMZM2G158197	Sb01g038620	Os03g17900	5.97288	1.51213	7.37433	-1.98114	0.304039	5.12e-12	2.06946e-05	Down	ND	12.81	2.1014	1.20036	-1.40692	Up	Down	7.49803	1.7255	8.93397	-2.11885	0.252757	5.78395e-72	3.10439e-11	Down	ND	14.0728	4.79409	0.927825	-0.625558	ND	ND	3.44013	1.24629	1.5903	5.27071	2.61848	-1.46408	-1.11268	0.615391	-0.393602	Down	Down
GRMZM2G122057	filtered_set	2199	4	62	non-TE influenced	chr3:167024142-167417586	chr3:69136018-70155859	chr1:38501982-39432235	7.47206	2.02312	46.3655	-1.88441	2.63331	3.46e-11	9.90717e-40	Down	Up	30.429	6.45255	2.19613	-0.0412001	Up	ND	0.27174	0.129646	0.631475	-1.06186	1.21348	0.0144793	1.00304e-05	NE	NE	0.825699	0.341109	1.31416	0.0412537	NE	NE	3.22063	0.772189	15.3417	14.3011	4.64137	-2.0589	2.25169	2.15036	0.527073	Off	Up
GRMZM2G038898	filtered_set	2726	4	61	non-TE influenced	chr5:33088726-33222465	Sb01g021260	Os10g30080	26.1023	12.7335	9.34907	-1.03549	-1.48118	0.000685861	0.112956	Down	ND	66.1958	14.1402	1.45387	-0.772982	Up	ND	3.74992	2.38847	7.94402	-0.650558	1.08281	0.000965209	6.0119e-26	ND	Up	8.34176	4.70531	0.781908	-0.0440197	ND	ND	3.99363	4.95359	3.35614	11.9646	7.12584	0.310706	-0.250829	1.58276	0.835202	ND	ND
GRMZM2G088235	filtered_set	5123	4	61	non-TE influenced	chr4:236135271-236417952	Sb04g004550	Os02g07150	2.25263	1.05208	1.50474	-1.09763	-0.581773	0.0153522	0.255911	Down	ND	15.321	2.0184	2.71364	-0.209966	Up	ND	3.5199	1.41672	2.17625	-1.31237	-0.693436	1.45745e-21	0.734092	Down	ND	9.96605	5.00016	1.41379	0.418886	Up	ND	5.20409	1.16009	3.98836	17.3761	6.60661	-2.16444	-0.383763	1.73919	0.344207	Down	ND
GRMZM2G125268	filtered_set	3264	9	61	non-TE influenced	chr5:204541974-204874148	Sb04g029040	Os02g49720	5.5045	2.31953	2.09194	-1.24642	-1.39534	0.000117856	0.483421	Down	ND	1.42256	16.1567	-1.96952	1.53512	Down	Up	2.74671	2.47021	2.8313	-0.153014	0.0437407	0.194386	0.00183634	ND	ND	1.24502	34.1497	-1.16693	3.60959	Down	Up	3.37123	2.40299	4.91684	2.17957	32.9137	-0.488273	0.544323	-0.628998	3.28696	ND	ND
GRMZM2G159134	filtered_set	4904	5	61	non-TE influenced	GRMZM5G883126	Sb03g037740	Os01g59760	5.23649	1.34879	2.67645	-1.95614	-0.968015	1.09e-11	0.958521	Down	ND	11.0506	2.19054	1.1762	-1.15804	Up	Down	3.7033	1.76555	1.25647	-1.06827	-1.55867	2.81445e-16	1.8071e-09	Down	Down	10.2084	2.89852	1.64839	-0.167616	Up	ND	3.26428	0.659537	1.22818	4.61984	1.51057	-2.30549	-1.40951	0.50095	-1.11115	Off	Down
GRMZM2G092125	filtered_set	3511	3	60	non-TE influenced	GRMZM2G014914	Sb02g010760	too big a gap	34.1794	13.1689	16.5766	-1.37593	-1.04394	1.44e-06	1	Down	ND	74.6204	36.8466	1.16474	0.14672	Up	ND	28.1837	12.5303	18.7837	-1.16938	-0.585355	2.36522e-32	0.844534	Down	ND	91.1291	34.4391	1.78814	0.384305	Up	ND	35.875	16.4091	31.6492	57.9088	63.0063	-1.12844	-0.180807	0.690788	0.8125	Down	ND
GRMZM2G114592	filtered_set	1413	1	60	non-TE influenced	GRMZM2G029974	Sb09g029530	Os05g50290	3.90176	1.67444	12.7583	-1.21996	1.70898	0.00106835	2.19557e-19	Down	Up	5.06416	4.02488	0.618335	0.287032	ND	ND	3.14856	2.065	11.9132	-0.608308	1.91947	0.0748019	6.16611e-13	ND	Up	4.52811	4.00795	0.643392	0.46739	ND	ND	3.00315	1.37341	5.04491	4.18272	4.54363	-1.12815	0.748161	0.477833	0.597207	Down	ND
GRMZM2G137546	filtered_set	2348	2	60	non-TE influenced	too big a gap	no synteny	no synteny	6.34527	2.4476	2.12752	-1.37395	-1.57606	2.24e-05	0.0519896	Down	Down	4.03631	14.5083	-0.572512	1.273	ND	Up	5.54648	4.27507	3.00356	-0.375548	-0.884676	0.0555653	0.459295	ND	ND	5.17375	26.5633	-0.306983	2.05294	ND	Up	6.21946	1.75631	1.93198	4.02428	22.9822	-1.82365	-1.68619	-0.627934	1.88548	Down	Down
GRMZM2G162640	filtered_set	2271	2	60	non-TE influenced	chr2:15291633-15532327	Sb06g026230	Os04g49060	3.44439	1.34929	0.496205	-1.3514	-2.79275	0.00759141	1.0234e-06	Down	Off	1.23234	6.77919	-1.11508	1.34367	Down	Up	1.39634	1.17724	1.19565	-0.246052	-0.223684	0.34112	0.532423	ND	ND	0.875666	3.50112	-0.666862	1.33127	ND	Up	0.863392	0.801116	1.47713	1.02813	6.11794	-0.107876	0.774019	0.25167	2.82352	NE	ND
GRMZM2G329325	filtered_set	1464	1	60	non-TE influenced	chr3:168293628-168536514	Sb03g042510	Os01g67040	3.48951	1.35378	24.5368	-1.36538	2.8135	0.00513013	1.91441e-24	Down	Up	7.82039	2.58978	1.24508	-0.348957	Up	ND	2.3077	1.85256	36.1032	-0.316783	3.96701	0.361489	2.14463e-36	ND	Up	10.3649	3.04855	2.34526	0.580085	Up	ND	2.43876	0.773244	21.0129	8.32322	3.98054	-1.65588	3.10654	1.77058	0.706588	Off	Up
GRMZM2G010973	filtered_set	1089	1	59	non-TE influenced	chr4:156341174-156446268	Sb04g031670	Os02g45880	12.7054	6.05031	16.0871	-1.07024	0.340432	0.000593965	8.36758e-06	Down	ND	30.8392	5.80263	1.2468	-1.16299	Up	Down	28.9551	5.78347	19.637	-2.32361	-0.560219	9.23708e-77	1	Down	ND	44.8589	5.44148	0.692319	-2.35077	ND	Down	14.0817	5.19757	16.8373	39.9667	5.29079	-1.43773	0.257824	1.50492	-1.41209	Down	ND
GRMZM2G018275	filtered_set	1513	2	59	non-TE influenced	chr10:121695334-121804666	Sb06g018700	Os04g38390	21.2319	10.1411	5.30862	-1.06595	-1.99962	0.0242369	0.033076	Down	Down	53.3692	12.3397	1.16333	-0.949283	Up	ND	19.1879	9.24427	6.92778	-1.05348	-1.4696	2.32181e-18	4.51292e-11	Down	Down	57.0892	21.5164	1.62462	0.216881	Up	ND	21.2574	13.5745	8.08762	99.4411	29.9644	-0.647022	-1.39407	2.22583	0.495266	ND	Down
GRMZM2G125969	filtered_set	4019	3	59	non-TE influenced	chr2:233432667-233600914	Sb02g004370	Os07g08140	4.1768	1.94349	9.25661	-1.10335	1.1479	0.000752283	5.51461e-16	Down	Up	4.69249	6.86093	0.18214	0.730093	ND	ND	3.53993	1.22988	13.7791	-1.52443	1.96038	9.03637e-26	1.06148e-59	Down	Up	4.67917	10.5917	0.336717	1.51516	ND	Up	1.16507	0.865128	9.22888	2.23307	5.78358	-0.429004	2.98466	0.938022	2.31056	ND	Up
GRMZM2G021885	filtered_set	3779	3	58	non-TE influenced	GRMZM2G002559	Sb06g029080	Os04g53350	5.89378	2.47413	1.09663	-1.25194	-2.42505	0.000104491	1.48848e-08	Down	Down	6.04247	12.4347	0.214277	1.25532	ND	Up	1.00534	1.09558	1.91589	0.123882	0.92964	1	0.000167531	ND	ND	3.95819	3.70186	2.02235	1.92579	On	On	2.33873	1.67966	1.17013	1.3033	10.3415	-0.477312	-0.998438	-0.843072	2.14417	ND	ND
GRMZM2G147882	filtered_set	4245	11	57	non-TE influenced	chr3:7227771-7458837	Sb03g003240	Os01g09300	7.19916	2.92886	16.5884	-1.2972	1.20416	1.64e-05	6.9445e-17	Down	Up	9.65699	10.1359	0.540171	0.609998	ND	ND	8.42105	5.91353	6.74596	-0.509906	-0.319933	1.81474e-06	0.0629952	ND	ND	8.19815	20.8331	0.0139541	1.35936	ND	Up	18.9724	6.46684	32.4088	10.167	16.9544	-1.55262	0.772457	-0.899937	-0.16223	Down	ND
GRMZM2G160417	filtered_set	2479	1	57	non-TE influenced	GRMZM2G393897	Sb09g028860	Os05g49290	9.97234	3.48161	5.73609	-1.51791	-0.797758	8.4e-07	1	Down	ND	16.7546	30.1713	0.686712	1.5353	ND	Up	12.0588	8.01324	6.29565	-0.589569	-0.93755	1.28439e-07	0.00259416	ND	ND	21.0488	27.7013	0.877956	1.27415	ND	Up	8.8303	3.14761	3.22922	16.1883	13.467	-1.48791	-1.451	0.874346	0.60884	Down	Down
GRMZM2G011932	filtered_set	4944	13	56	non-TE influenced	chr8:71931471-72228944	Sb09g028990	Os05g49420	10.0566	4.2277	5.029	-1.25	-0.99966	2.54e-05	0.642255	Down	ND	28.7474	7.21561	1.73836	-0.255729	Up	ND	8.88873	4.73475	3.18774	-0.908547	-1.47915	2.90716e-17	1.46799e-12	ND	Down	22.56	14.2692	1.42943	0.7686	Up	ND	8.28113	4.86562	6.43817	25.5762	14.9835	-0.767082	-0.363128	1.62678	0.8554	ND	ND
GRMZM2G085303	filtered_set	3045	4	56	non-TE influenced	chr2:229933265-230991271	chr5:58868109-59571565	chr11:25708564-25959495	5.80693	1.07472	23.6972	-2.43272	2.02868	7.61e-18	1.07081e-30	Down	Up	18.5909	3.8486	1.69878	-0.573107	Up	ND	5.01598	1.01184	30.3501	-2.30841	2.59686	4.19101e-53	3.12964e-92	Down	Up	18.4141	6.77428	1.83416	0.39162	Up	ND	3.3542	0.955972	17.0257	16.546	5.67652	-1.80985	2.34333	2.3021	0.758863	Off	Up
GRMZM2G097726	filtered_set	7841	6	56	non-TE influenced	chr2:232916577-233022262	Sb02g004890	Os07g08880	3.09174	1.3608	4.59395	-1.18338	0.571163	0.000144922	5.15159e-08	Down	ND	7.0574	2.03673	1.46448	-0.327901	Up	ND	2.73647	1.307	7.67661	-1.06548	1.48782	9.0262e-23	4.51005e-64	Down	Up	8.50179	4.27138	1.63786	0.644965	Up	ND	2.75445	1.38701	9.76704	7.74226	6.15983	-0.989268	1.82578	1.49065	1.16084	ND	Up
GRMZM2G171912	filtered_set	824	3	56	non-TE influenced	GRMZM2G039828	Sb03g004290	Os01g07880	4.43256	1.20234	4.83987	-1.88142	0.126801	2.4e-06	0.000836829	Down	ND	19.2593	4.88012	2.17659	0.19625	Up	ND	7.26686	1.99951	6.10041	-1.86116	-0.252389	1.47311e-22	0.472491	Down	ND	25.8128	11.3334	1.83287	0.645431	Up	ND	3.97778	1.32476	2.91452	18.7726	10.3886	-1.58551	-0.448572	2.23831	1.38474	Down	ND
GRMZM5G871336	filtered_set	4541	11	55	non-TE influenced	chr8:14745573-14887282	Sb03g005990	Os01g05830	3.52374	1.16666	1.70803	-1.5939	-1.04434	1.13e-07	0.655425	Down	ND	6.87744	2.59336	1.12472	-0.28198	Up	ND	2.3824	0.77799	1.36143	-1.61335	-0.806844	1.00603e-15	0.839393	Off	ND	8.50154	2.9733	1.58756	0.0722125	Up	ND	1.60472	1.15742	2.10706	9.79351	6.3368	-0.471057	0.392698	2.60876	1.98076	ND	ND
GRMZM2G088689	filtered_set	3659	9	54	non-TE influenced	chr3:137632471-137837259	Sb08g005180	too big a gap	31.288	11.9968	106.496	-1.38289	1.76708	8.09e-07	2.69883e-26	Down	Up	45.1186	41.2437	0.640793	0.511248	ND	ND	24.7551	15.5274	89.6045	-0.672879	1.8558	9.90539e-15	1.62785e-100	ND	Up	39.4268	105.975	0.907974	2.33443	ND	Up	45.1654	21.7783	80.2721	58.8568	114.968	-1.05229	0.829667	0.381983	1.34792	Down	ND
GRMZM2G036286	filtered_set	1478	2	53	non-TE influenced	GRMZM2G016948	Sb04g027740	Os02g51550	2.23937	1.07765	1.02311	-1.05451	-1.12937	0.0153987	0.767461	Down	ND	13.7067	0.932817	2.57551	-1.30019	Up	Off	0.706082	0.611341	0.600257	-0.207542	-0.233897	0.530735	0.797082	NE	NE	10.7639	0.431382	4.25294	-0.384951	On	NE	0.79202	0.601794	0.180542	11.947	1.33656	-0.395691	-2.12705	3.91326	0.75417	NE	NE
AC234203.1_FG011	filtered_set	1898	1	52	non-TE influenced	chr4:199167589-199292939	Sb07g027790	Os08g39830	3.04912	1.28398	2.63099	-1.24712	-0.21271	0.000791828	0.170152	Down	ND	1.87667	5.78092	-0.536222	1.08638	ND	Up	2.835	1.81365	2.08107	-0.644166	-0.445839	0.000106675	0.957261	ND	ND	1.82218	6.75799	-0.427197	1.46315	ND	Up	2.71373	1.95971	2.61097	1.46084	6.95598	-0.469435	-0.0556726	-0.893021	1.35765	ND	ND
GRMZM2G018820	filtered_set	3375	8	52	non-TE influenced	chr4:95858529-96361805	Sb04g021010	Os02g31030	29.3646	10.9872	127.186	-1.41817	2.11475	6.25e-05	3.90191e-18	Down	Up	1.16846	33.0719	-4.19861	0.623126	Down	ND	30.9608	21.6999	66.4303	-0.512736	1.10138	7.87937e-09	1.56769e-52	ND	Up	1.84453	252.989	-4.07768	3.02122	Down	Up	27.817	8.16978	60.4952	3.76176	92.0013	-1.76748	1.12082	-2.88616	1.72565	Down	Up
GRMZM2G082508	filtered_set	1550	1	52	non-TE influenced	too big a gap	too big a gap	too big a gap	2.57336	1.21632	7.20577	-1.0805	1.48514	0.0193077	1.42163e-17	Down	Up	8.10461	4.33625	1.60542	0.703278	Up	ND	2.35831	1.08882	8.09068	-1.11427	1.77808	1.51328e-06	3.09053e-25	Down	Up	8.4789	4.04085	1.63359	0.564562	Up	ND	2.058	0.730342	7.67321	9.01474	4.12079	-1.49333	1.89808	2.1305	1.00133	Off	Up
GRMZM2G100988	filtered_set	1017	1	52	non-TE influenced	chr1:34267118-34443387	Sb01g041020	Os03g14570	29.2681	12.3864	20.8399	-1.24051	-0.48996	0.000117167	0.148658	Down	ND	91.2496	7.45612	1.75383	-1.85931	Up	Down	43.68	18.2557	21.7624	-1.25858	-1.00511	2.63307e-31	0.00114249	Down	Down	137.473	21.2417	1.82863	-0.865484	Up	ND	53.3794	11.6479	19.7535	93.3051	26.7405	-2.19612	-1.43413	0.805663	-0.99723	Down	Down
GRMZM2G162127	filtered_set	1175	3	52	non-TE influenced	GRMZM2G162868	Sb09g023810	Os05g40850	8.46287	3.77732	3.24051	-1.16357	-1.38465	0.00130562	0.644412	Down	ND	19.0817	1.66227	1.23173	-2.28844	Up	Down	1.88999	0.950244	0.316757	-0.991251	-2.57314	0.00252735	8.12243e-07	Off	Off	6.80662	2.52161	1.67775	0.245515	Up	ND	3.11331	1.06665	2.14122	13.3511	4.79146	-1.54447	-0.53981	2.10008	0.621854	Down	ND
GRMZM2G028393	filtered_set	866	2	51	non-TE influenced	GRMZM2G096680	too big a gap	too big a gap	49.2407	7.3478	16.1272	-2.7443	-1.6103	8.27e-19	0.20069	Down	ND	58.9051	110.713	0.417805	1.32815	ND	Up	38.3535	3.68712	6.91574	-3.37844	-2.47123	4.97233e-125	5.56986e-40	Down	Down	8.83594	818.005	-2.01317	4.51925	Down	Up	146.731	126.144	370.417	131.944	863.889	-0.2181	1.33597	-0.153247	2.55766	ND	Up
GRMZM2G039443	filtered_set	3820	6	51	non-TE influenced	chr4:223058180-224675263	chr4:11155896-12223798	chr2:8533613-9023872	9.13765	3.82516	50.4435	-1.25608	2.46464	4.75e-05	5.46159e-37	Down	Up	43.6332	18.0609	2.38168	1.10917	Up	Up	0.430558	0.0155694	0.0385468	-4.70296	-3.44792	0.119354	0.439393	NE	NE	0	0	-9.6449	-9.6449	NE	NE	0	0	0	0.0286513	0.0172376	0	0	4.89002	4.18884	NE	NE
GRMZM2G119316	filtered_set	2567	3	51	non-TE influenced	GRMZM2G039886	Sb09g028410	Os05g48810	8.8947	4.36598	78.2085	-1.02647	3.13616	0.00149975	1.82418e-54	Down	Up	50.1264	7.45209	2.55826	-0.19143	Up	ND	9.5823	3.21213	154.078	-1.57654	4.00701	6.4913e-29	2.72806e-150	Down	Up	40.2335	15.0633	2.2488	0.831501	Up	ND	12.0845	4.14219	111.791	49.0462	15.8655	-1.54447	3.20947	2.02089	0.392701	Down	Up
GRMZM2G396856	filtered_set	5214	11	51	non-TE influenced	GRMZM2G000052	Sb06g028970	Os04g53190	5.5224	2.41194	19.3361	-1.19476	1.80774	9.26e-05	6.26817e-28	Down	Up	14.9682	15.8654	1.37039	1.45437	Up	Up	5.45319	2.12205	21.5034	-1.36122	1.9792	5.77856e-21	3.98423e-50	Down	Up	14.3938	19.7954	1.53509	1.99478	Up	Up	9.12641	2.85349	10.2648	29.2967	31.181	-1.67697	0.169568	1.68251	1.77244	Down	ND
GRMZM5G862101	filtered_set	5698	6	51	non-TE influenced	GRMZM2G047860	Sb10g008020	Os06g12220	4.09324	1.69583	6.80993	-1.27075	0.734254	1.41e-05	2.67087e-11	Down	ND	11.4307	1.25014	1.50004	-1.69169	Up	Down	5.80107	1.24527	7.95292	-2.21895	0.455099	1.3264e-82	1.93457e-16	Down	ND	16.5399	3.45561	1.52866	-0.729946	Up	ND	4.0472	1.35522	8.59677	13.0615	3.05085	-1.57768	1.08668	1.69008	-0.407593	Down	Up
GRMZM2G024550	filtered_set	2773	4	50	non-TE influenced	chr4:133272419-133506364	Sb04g025195	Os02g39040	5.74017	1.39169	10.7508	-2.04347	0.905158	1.31e-12	1.06093e-12	Down	ND	16.5036	2.13377	1.59896	-1.35176	Up	Down	6.55248	1.39263	11.8924	-2.23341	0.859823	7.54811e-70	1.75758e-25	Down	ND	17.1335	4.17923	1.52073	-0.514513	Up	ND	6.47991	1.60377	10.8188	16.8928	7.61059	-2.01383	0.739406	1.38222	0.232001	Down	ND
GRMZM2G037685	filtered_set	1350	2	50	non-TE influenced	GRMZM2G345086	Sb02g030180	Os09g34890	5.22407	2.40845	10.2296	-1.11675	0.969374	0.000267258	1.0686e-12	Down	ND	64.4068	6.34034	3.70146	0.357081	Up	ND	1.44283	0.267145	1.51069	-2.42881	0.0662651	0.0012723	0.505673	Off	ND	7.01307	0.722317	1.61539	-1.66216	Up	Off	1.75591	0.808593	3.84025	76.1271	7.43834	-1.11777	1.12854	5.43732	2.08214	Off	Up
GRMZM2G083347	filtered_set	1878	2	50	non-TE influenced	too big a gap	Sb08g014060	Os12g29330	5.87499	2.03695	5.91437	-1.52772	0.00963554	9.68e-05	0.00624117	Down	ND	28.0435	9.60492	2.43006	0.884344	Up	ND	3.25681	1.00083	3.35323	-1.70127	0.0420795	1.30977e-07	0.131157	Down	ND	4.07451	11.3833	0.0839054	1.5659	ND	Up	5.81251	1.52849	5.21665	16.9203	17.2859	-1.92636	-0.156009	1.54136	1.5722	Down	ND
GRMZM2G089836	filtered_set	3298	3	50	non-TE influenced	GRMZM2G463871	Sb04g000620	Os02g01590	95.2824	19.781	61.1069	-2.26804	-0.640866	1.24e-18	0.423639	Down	ND	578.807	71.2937	2.76021	-0.261013	Up	ND	38.4292	11.9403	22.8989	-1.68628	-0.746895	1.24367e-60	0.10485	Down	ND	721.81	63.9676	4.29697	0.800789	Up	ND	47.669	17.1256	28.0411	926.424	111.629	-1.47684	-0.765488	4.28052	1.22758	Down	ND
GRMZM2G103841	filtered_set	3765	4	50	non-TE influenced	GRMZM2G480356	Sb06g000400	chr4:268-232985	5.50971	1.27556	4.90966	-2.10998	-0.166321	4.46e-14	0.0717563	Down	ND	24.1415	1.9225	2.16447	-1.4853	Up	Down	7.4468	1.90124	4.02793	-1.96911	-0.886416	4.07165e-56	0.015177	Down	ND	24.492	5.01061	1.88542	-0.403597	Up	ND	6.54482	1.38524	3.39183	19.4574	3.33173	-2.2394	-0.948084	1.57175	-0.973868	Down	ND
GRMZM5G855304	filtered_set	215	1	50	non-TE influenced	too big a gap	chr9:6881199-7220391	too big a gap	6.68954	3.03033	81.9837	-1.14217	3.61516	0.0165586	3.32438e-47	Down	Up	81.3563	9.35168	3.79095	0.670133	Up	ND	0.311417	0	0.0125982	-8.28733	-4.52199	0.269384	0.624658	NE	NE	0	0	-7.34374	-7.34374	NE	NE	0	0.188045	0	0.339373	0	7.56258	0	8.41097	0	NE	NE
GRMZM2G398055	filtered_set	2039	1	49	non-TE influenced	GRMZM2G471600	Sb09g020340	Os05g34110	7.42725	2.48627	2.66674	-1.57846	-1.47741	2.34e-07	0.16653	Down	ND	15.8157	4.95856	1.1968	-0.476359	Up	ND	3.56533	1.88552	1.73712	-0.918709	-1.03691	1.62242e-07	0.0117243	ND	Down	7.08153	4.08342	1.01376	0.219623	Up	ND	7.39163	2.30007	2.67346	16.2463	9.73666	-1.68379	-1.46684	1.13604	0.397487	Down	Down
GRMZM2G304010	filtered_set	1780	1	48	non-TE influenced	chr4:35223430-35398213	Sb07g002980	Os08g04470	4.44595	1.53637	3.89196	-1.53235	-0.191949	3.27e-06	0.013486	Down	ND	9.88034	4.00186	1.34814	0.0444647	Up	ND	4.39905	1.65113	3.42122	-1.41319	-0.362585	9.23257e-18	0.944604	Down	ND	13.4065	7.94345	1.94116	1.18614	Up	Up	4.07739	1.38551	3.3837	12.8714	7.4356	-1.55654	-0.268973	1.65821	0.866644	Down	ND
GRMZM2G007347	filtered_set	4750	3	47	non-TE influenced	GRMZM2G081729	Sb01g043810	chr3:4885870-5324800	3.91637	1.62543	2.09024	-1.26818	-0.905525	3.29e-05	0.883946	Down	ND	8.97177	1.60849	1.24111	-1.23784	Up	Down	2.93823	1.31233	2.24114	-1.16221	-0.390561	1.54582e-18	0.597595	Down	ND	9.09221	3.03197	1.7377	0.153643	Up	ND	3.77674	1.46398	2.39956	10.868	3.95779	-1.36664	-0.654152	1.52462	0.0675346	Down	ND
GRMZM2G071739	filtered_set	3100	8	47	non-TE influenced	chr8:171277284-171379563	Sb03g037500	Os01g59160	3.11199	1.39474	14.7466	-1.15727	2.24411	0.000823194	3.65151e-34	Down	Up	19.5537	2.22372	2.6963	-0.439523	Up	ND	1.43954	1.10113	20.7613	-0.386314	3.84928	0.00142547	7.41604e-221	ND	Up	18.5476	2.2382	3.75049	0.70023	Up	ND	1.53878	4.60376	9.60381	26.5029	4.57747	1.5804	2.64103	4.10541	1.57214	Up	Up
AC189750.4_FG004	filtered_set	2689	3	46	non-TE influenced	GRMZM2G087254	Sb02g034370	Os07g32570	63.2777	21.8299	156.149	-1.53535	1.30314	1.88e-08	3.79833e-19	Down	Up	61.4888	10.5749	-0.0663537	-2.60593	ND	Down	72.0098	51.5381	107.033	-0.482545	0.571783	2.38906e-08	6.03973e-25	ND	ND	26.2699	12.6225	-1.33881	-2.39616	Down	Down	80.8083	51.706	65.5513	31.015	14.3009	-0.644161	-0.301875	-1.38151	-2.49832	ND	ND
AC233979.1_FG008	filtered_set	314	1	46	non-TE influenced	GRMZM2G322817	Sb06g026710	no synteny	27.7207	3.08001	158.268	-3.16954	2.51329	7.64e-05	1.90354e-07	Down	Up	49.9326	24.6981	0.776441	-0.239109	ND	ND	29.9545	6.64146	55.7373	-2.17303	0.895848	7.81885e-25	1.84985e-12	Down	ND	43.2312	108.931	0.523904	1.85716	ND	Up	21.2498	4.37773	25.1301	40.3168	59.3467	-2.27894	0.241957	0.923897	1.48167	Down	ND
GRMZM2G048434	filtered_set	10722	11	46	non-TE influenced	GRMZM2G462081	Sb01g019160	Os10g33920	2.40473	1.17173	2.4838	-1.0366	0.0466587	0.00488943	0.000211639	Down	ND	5.0009	3.95939	1.04085	0.704014	Up	ND	2.56326	1.37721	3.63157	-0.895743	0.502447	2.0621e-15	1.70871e-17	ND	ND	4.02798	4.84115	0.622697	0.887929	ND	ND	2.68851	0.938909	2.42473	7.78514	4.8486	-1.51675	-0.148923	1.53357	0.850525	Off	ND
GRMZM2G167957	filtered_set	7948	11	46	non-TE influenced	chr1:29492664-29734832	Sb01g042010	Os03g12840	6.98107	3.00492	4.1173	-1.21585	-0.761605	2.34e-05	0.787011	Down	ND	21.3393	4.40169	1.81211	-0.46501	Up	ND	5.36897	2.77555	4.2205	-0.951619	-0.347158	3.98288e-20	0.397096	ND	ND	32.6247	3.91659	2.64521	-0.412762	Up	ND	3.8625	2.40095	4.23504	15.6662	6.22189	-0.685698	0.132808	2.01977	0.687677	ND	ND
GRMZM2G136364	filtered_set	1180	2	45	non-TE influenced	chr10:114722072-114862323	Sb06g016170	Os04g33930	8.16447	2.63173	7.17508	-1.63297	-0.186339	0.000269986	0.0317212	Down	ND	61.0993	3.94333	2.74875	-1.20458	Up	Down	7.37906	3.27526	3.15156	-1.17158	-1.22711	0.00238957	0.272811	Down	ND	47.7742	10.9336	2.34795	0.220596	Up	ND	3.94335	4.38559	4.71656	72.4087	23.4652	0.153311	0.258252	4.19832	2.57272	ND	ND
GRMZM5G844703	filtered_set	1552	2	45	non-TE influenced	AC197047.3_FG001	Sb07g020070	Os08g31510	24.2932	6.36173	28.8109	-1.9329	0.246053	1.29e-12	1.84637e-06	Down	ND	69.7943	9.58667	1.44088	-1.42299	Up	Down	31.6702	5.50363	25.8385	-2.52445	-0.293594	1.01065e-46	0.579026	Down	ND	94.2341	16.2876	1.88599	-0.646416	Up	ND	45.3308	6.98141	27.7059	108.155	11.6888	-2.69873	-0.710279	1.25452	-1.95527	Down	ND
GRMZM5G851266	filtered_set	2276	2	45	non-TE influenced	GRMZM2G319062	Sb07g005410	chr8:5301302-5710148	9.57274	3.55643	0.723925	-1.42825	-3.72318	0.000496321	5.71826e-15	Down	Off	3.50726	38.188	-1.10823	2.33609	Down	Up	0.396303	0.854407	1.42417	1.10637	1.84282	0.555791	0.0555714	NE	On	0.227933	86.8083	-0.418612	8.14817	NE	On	1.42725	6.57248	2.19408	0.43279	109.302	2.20241	0.620024	-1.71918	6.25794	Up	ND
GRMZM5G898471	filtered_set	4405	7	45	non-TE influenced	chr1:45390321-45555717	Sb01g038380	Os03g18200	7.6238	1.77794	88.1427	-2.09968	3.53109	1.08e-12	3.71002e-61	Down	Up	29.2904	4.16011	1.92621	-0.889232	Up	ND	8.00922	1.78477	104.762	-2.1653	3.70915	4.74514e-93	1.78943e-281	Down	Up	31.0617	8.65039	2.02873	0.184548	Up	ND	9.83255	2.267	81.2768	40.1433	13.9095	-2.11629	3.04708	2.02941	0.500386	Down	Up
GRMZM2G015886	filtered_set	4404	3	44	non-TE influenced	chr3:129175451-129349131	Sb08g017750	Os12g36890	2.79473	1.08997	0.0804568	-1.35761	-5.10104	0.00152723	2.90686e-25	Down	Off	0.231084	5.28284	-3.20702	1.30185	Off	Up	0.00577048	0.0458681	0.417941	2.79128	5.95134	0.283061	0.00357264	NE	NE	0.0196327	0	4.36686	0	NE	NE	0	0.43147	0.259674	0.00828398	1.06905	8.75646	8.0261	3.21474	10.0635	NE	NE
GRMZM2G052507	filtered_set	3295	10	44	non-TE influenced	chr4:22658958-22889026	Sb05g019090	Os11g31980	7.8902	1.69278	0.827433	-2.22	-3.25179	1.47e-14	2.39142e-17	Down	Off	1.25474	21.7231	-2.46583	1.64686	Down	Up	1.66787	0.785341	1.1141	-1.08565	-0.581705	2.78323e-09	1	Off	ND	0.367367	8.03595	-2.04284	2.40459	Off	Up	1.22567	0.62577	0.983372	0.476101	21.0233	-0.968742	-0.317473	-1.36238	4.09924	ND	ND
GRMZM2G069092	filtered_set	3696	4	44	non-TE influenced	chr2:226993217-227656428	Sb05g022830	too big a gap	3.13608	1.56331	5.22667	-1.00389	0.736749	0.00799115	3.71542e-09	Down	ND	15.2303	2.17599	2.34318	-0.46345	Up	ND	5.03811	1.81909	3.52038	-1.46916	-0.517029	2.77796e-27	0.683039	Down	ND	19.9196	4.23148	1.96826	-0.266422	Up	ND	5.8752	2.34089	6.93093	13.4046	3.08215	-1.32721	0.238375	1.18988	-0.930476	Down	ND
GRMZM2G072892	filtered_set	5101	5	44	non-TE influenced	chr9:131115796-131428888	Sb01g036190	Os03g21690	2.73326	1.24896	8.60534	-1.12927	1.65425	0.00116048	1.57589e-22	Down	Up	16.7462	3.96412	2.74395	0.665464	Up	ND	1.93769	1.40908	14.905	-0.459302	2.94275	6.1295e-06	2.15428e-163	ND	Up	22.4335	2.9998	3.64724	0.744947	Up	ND	1.72114	1.49798	6.83786	16.2852	4.5697	-0.200221	1.98955	3.24138	1.40821	ND	Up
GRMZM2G443728	filtered_set	4659	9	44	non-TE influenced	GRMZM2G146760	Sb10g024660	Os06g42030	14.8224	4.1534	10.7461	-1.83516	-0.46393	1.14e-11	0.438204	Down	ND	31.366	8.79137	1.09051	-0.74441	Up	ND	23.8669	6.27187	12.1249	-1.92788	-0.976983	5.12634e-73	0.00293568	Down	ND	58.0221	21.4613	1.221	-0.213828	Up	ND	9.59173	3.44507	6.43108	18.5193	8.99592	-1.47699	-0.576655	0.949095	-0.0925092	Down	ND
GRMZM5G822352	filtered_set	350	1	44	non-TE influenced	chr5:5384419-5538308	chr1:5369226-5766595	chr3:31856382-32198842	3.25795	1.2147	22.7949	-1.42262	2.80629	0.00200833	5.48999e-33	Down	Up	18.9909	5.58047	2.1864	0.41973	Up	ND	0.162707	0.0245593	0.0206291	-2.67919	-2.92007	0.90113	1	NE	NE	0	0	-8.63545	-8.63545	NE	NE	0.334459	0.115513	2.9407	1.35507	0.846612	-1.52564	3.13244	2.01522	1.33727	NE	On
GRMZM2G020772	filtered_set	2519	3	43	non-TE influenced	GRMZM2G079458	Sb03g006450	Os01g04930	3.86029	1.79053	4.44127	-1.10789	0.202216	0.000965332	7.12906e-05	Down	ND	8.73664	4.56102	1.16296	0.225386	Up	ND	2.35676	1.7258	1.98036	-0.449319	-0.250923	0.0188852	0.173219	ND	ND	4.8397	5.0473	0.841366	0.901949	ND	ND	7.27272	3.93222	6.9612	17.7996	7.61992	-0.886982	-0.0631496	1.29116	0.0672726	ND	ND
GRMZM2G465685	filtered_set	1449	2	42	non-TE influenced	chr2:194750978-195099612	Sb02g030490	Os09g35790	12.1205	3.41949	42.017	-1.82529	1.79345	0.0359791	7.07824e-05	Down	Up	38.3654	13.8362	1.84	0.368711	Up	ND	13.4738	1.80448	67.2271	-2.89981	2.3188	1.27035e-28	1.36969e-23	Down	Up	50.3618	44.7522	1.93187	1.7615	Up	Up	13.5924	3.06919	66.2696	89.0791	64.1208	-2.14651	2.28546	2.71219	2.2379	Down	Up
GRMZM5G868047	filtered_set	3816	8	42	non-TE influenced	GRMZM2G006219	Sb04g032690	Os02g42940	5.74221	2.34901	8.48407	-1.28919	0.563069	2.67e-05	1.32174e-08	Down	ND	17.785	2.46885	1.65208	-1.19616	Up	Down	6.18811	3.94003	27.5828	-0.65116	2.15602	2.21906e-11	1.81589e-116	ND	Up	25.6827	9.92661	2.03689	0.665555	Up	ND	6.84847	3.59163	5.15461	23.6143	6.72971	-0.930953	-0.40985	1.78566	-0.0252339	ND	ND
GRMZM5G872392	filtered_set	3188	5	42	non-TE influenced	GRMZM2G168365	Sb04g021000	Os02g30910	6.60068	1.45932	20.7387	-2.17655	1.65149	0.00883703	0.000225754	Down	Up	48.7219	3.09935	3.11822	-0.855882	Up	ND	2.54254	0.806186	6.92646	-1.65587	1.44549	1.30515e-30	3.7087e-45	Off	Up	19.2425	3.2705	2.89212	0.335773	Up	ND	0.174416	0.545318	3.01326	11.6268	1.9209	1.63896	4.10295	6.05066	3.45368	NE	On
GRMZM2G165272	filtered_set	1890	2	41	non-TE influenced	chr2:194750978-194957777	Sb02g030490	Os09g35790	9.7038	2.74079	34.7738	-1.82358	1.84127	0.0356203	4.49382e-05	Down	Up	30.6755	10.9117	1.8443	0.353179	Up	ND	10.7882	1.45736	56.8947	-2.88717	2.39873	6.63056e-30	7.50583e-26	Down	Up	40.0518	35.6396	1.92823	1.75985	Up	Up	10.777	2.41722	53.8724	70.7454	51.1277	-2.15607	2.32148	2.71457	2.24604	Down	Up
GRMZM2G166692	filtered_set	1540	2	41	non-TE influenced	GRMZM2G051752	Sb02g023170	Os09g20240	38.6936	9.20678	50.3297	-2.07121	0.379305	1.27e-14	1.26482e-07	Down	ND	99.5803	7.75894	1.26286	-2.4189	Up	Down	49.977	11.2031	33.2036	-2.15727	-0.589911	2.77551e-87	1	Down	ND	130.508	25.9612	1.39092	-0.93874	Up	ND	45.627	10.685	35.0012	143.562	9.12887	-2.0942	-0.382473	1.65369	-2.32125	Down	ND
GRMZM2G301885	filtered_set	2275	3	41	non-TE influenced	GRMZM2G138589	Sb01g044000	Os03g10100	19.825	9.86046	14.4397	-1.00752	-0.457254	0.00111081	0.107931	Down	ND	44.1466	5.45421	1.27409	-1.74254	Up	Down	20.9796	1.9183	29.0122	-3.4504	0.467655	4.18895e-100	3.67237e-10	Down	ND	33.3878	7.02289	0.782745	-1.46628	ND	Down	36.0829	4.69161	36.5953	54.4914	16.4981	-2.94289	0.0203418	0.594699	-1.12897	Down	ND
GRMZM2G021406	filtered_set	2799	7	40	non-TE influenced	chr8:62507105-62708611	Sb09g027020	Os05g46360	15.2593	7.19934	11.6165	-1.08365	-0.393482	0.000475643	0.037737	Down	ND	40.7109	8.68155	1.51191	-0.717347	Up	ND	7.08481	2.62871	6.10511	-1.43003	-0.214679	4.72613e-15	0.392019	Down	ND	22.1794	10.1835	1.67775	0.55485	Up	ND	7.18297	3.03331	8.10342	27.4369	11.8568	-1.24342	0.173927	1.93332	0.722983	Down	ND
GRMZM2G065244	filtered_set	2708	4	40	non-TE influenced	GRMZM2G386209	Sb07g026640	Os08g41280	9.31028	2.39254	6.55832	-1.95983	-0.505433	1.05e-07	0.223628	Down	ND	18.215	5.43064	1.06784	-0.677913	Up	ND	14.5394	2.24161	10.5813	-2.69681	-0.458404	2.43994e-104	0.682361	Down	ND	23.4994	8.76684	0.5995	-0.822892	ND	ND	15.5728	3.18003	10.6421	19.0227	11.7689	-2.29155	-0.549199	0.28868	-0.404013	Down	ND
GRMZM2G092137	filtered_set	2413	2	40	non-TE influenced	AC203957.3_FG004	Sb02g020760	too big a gap	10.5947	4.39363	11.871	-1.26966	0.164094	6.44e-05	0.000161421	Down	ND	26.8341	2.92825	1.2583	-1.93722	Up	Down	14.6861	5.68628	7.9229	-1.36874	-0.890271	1.44482e-33	0.0571239	Down	ND	68.654	7.27405	2.33334	-0.904998	Up	ND	8.53819	4.67462	7.06162	75.1878	2.56514	-0.86894	-0.273895	3.13835	-1.7345	ND	ND
GRMZM2G145914	filtered_set	7545	7	40	non-TE influenced	too big a gap	too big a gap	Os05g33310	2.94745	1.44749	3.25093	-1.02541	0.141343	0.00486802	5.20509e-05	Down	ND	13.0289	3.60893	2.22438	0.372598	Up	ND	2.81629	1.29794	1.89772	-1.11698	-0.569284	1.72294e-20	1	Down	ND	16.3413	3.99157	2.59686	0.563632	Up	ND	3.43269	1.91297	2.65755	16.503	2.96292	-0.843189	-0.369122	2.26499	-0.212251	ND	ND
GRMZM2G082670	filtered_set	1041	1	39	non-TE influenced	GRMZM2G352023	Sb06g022350	Os04g43310	4.40801	1.71029	4.19208	-1.36537	-0.072446	0.000293747	0.0128423	Down	ND	10.9065	4.91133	1.3374	0.186559	Up	ND	6.8272	0.865624	5.45717	-2.97803	-0.323087	1.0253e-49	0.514029	Off	ND	15.6978	11.3127	1.30901	0.836431	Up	ND	7.6466	0.932095	4.61396	10.1282	9.58301	-3.03491	-0.728689	0.405444	0.325621	Off	ND
GRMZM2G096365	filtered_set	13754	9	39	non-TE influenced	GRMZM2G072955	Sb06g017570	chr4:21788567-22163817	4.98918	2.17693	2.47584	-1.19613	-1.01059	7e-05	0.558528	Down	ND	9.91268	2.74408	1.16051	-0.692064	Up	ND	7.83428	3.08411	3.057	-1.34466	-1.3574	2.86658e-40	5.3932e-12	Down	Down	9.99844	4.92194	0.490488	-0.53184	ND	ND	8.28122	3.02179	3.22056	9.19625	4.0694	-1.45414	-1.36226	0.151186	-1.02485	Down	Down
GRMZM2G101818	filtered_set	1017	2	39	non-TE influenced	GRMZM2G443332	Sb04g004370	Os02g06710	33.7104	10.0205	31.8509	-1.75014	-0.0818595	3.11e-10	0.00109142	Down	ND	102.226	13.4436	1.6907	-1.23598	Up	Down	60.5835	19.7433	51.8884	-1.61752	-0.22351	2.34044e-50	0.0138226	Down	ND	219.302	84.1924	1.81594	0.434794	Up	ND	27.1645	10.0577	34.7092	80.6062	15.9601	-1.43333	0.353584	1.56913	-0.767213	Down	ND
GRMZM5G856297	filtered_set	3186	6	39	non-TE influenced	GRMZM2G144483	Sb09g022260	Os05g38040	4.66834	1.35742	1.18618	-1.78129	-1.97568	1.02e-09	0.00139096	Down	Down	1.24776	15.1278	-1.64159	1.95714	Down	Up	3.02201	1.05734	1.03342	-1.51418	-1.54717	3.35051e-13	0.000577132	Down	Down	1.65543	27.6284	-0.990474	3.06958	ND	Up	5.98897	1.49739	3.35017	3.06885	39.0828	-1.99913	-0.837885	-0.964383	2.70595	Down	ND
GRMZM2G126900	filtered_set	3126	10	38	non-TE influenced	chr6:104708262-104903528	Sb10g022160	Os06g36560	37.8456	6.78699	6.72457	-2.4791	-2.49243	5.41e-21	7.02656e-09	Down	Down	1.94317	123.584	-4.2481	1.74211	Down	Up	31.9339	7.55706	2.33286	-2.07905	-3.77434	1.85328e-07	4.91466e-13	Down	Down	1.4521	424.756	-4.68186	3.5095	Down	Up	50.4791	17.8351	50.7415	5.99874	406.418	-1.50092	0.00747996	-3.07274	3.00918	Down	ND
GRMZM5G874697	filtered_set	653	2	38	non-TE influenced	GRMZM2G064626	Sb04g031520	Os02g46180	3.92776	1.25906	1.9238	-1.64058	-1.02937	0.000338143	1	Down	ND	11.2503	0.70378	1.38743	-2.60935	Up	Off	4.13711	2.44307	3.36571	-0.759688	-0.297633	0.00658575	1	ND	ND	11.5857	3.10148	1.83691	-0.0640639	Up	ND	2.50972	1.17636	1.40105	5.41932	2.31929	-1.09255	-0.840567	1.11028	-0.113797	Down	ND
GRMZM2G702923	filtered_set	588	1	37	non-TE influenced	chr10:142468569-142601792	chr6:56902936-57477695	chr4:30670551-31211129	4.44378	1.66272	1.97958	-1.4177	-1.16619	0.00891001	0.292996	Down	ND	4.75962	10.8444	0.0845704	1.27243	ND	Up	0.143492	0.0885475	0.110629	-0.69026	-0.372272	0.834143	1	NE	NE	0.0735225	0.318919	0.312015	2.41397	NE	NE	4.03142	2.40653	2.59321	5.77021	5.87925	-0.744095	-0.636353	0.517228	0.544232	ND	ND
GRMZM2G081172	filtered_set	1519	3	36	non-TE influenced	chr5:197638110-197763893	Sb04g031540	Os02g46140	11.7639	3.88091	25.8634	-1.59965	1.13648	0.00126014	6.32555e-07	Down	Up	20.6017	6.2022	0.860109	-0.871643	ND	ND	10.9598	3.88266	35.349	-1.49686	1.68936	3.15032e-31	5.78946e-54	Down	Up	31.6479	14.0489	1.52273	0.351133	Up	ND	12.9661	5.24334	25.3214	30.7665	17.7515	-1.30602	0.965564	1.24655	0.453175	Down	ND
GRMZM2G144997	filtered_set	1100	1	36	non-TE influenced	chr9:133345005-133472077	Sb01g036770	Os03g20730	7.38835	1.30343	103.87	-2.50203	3.81321	0.0341136	9.69156e-08	Down	Up	227.333	2.82008	4.74541	-1.58702	Up	Down	7.88828	0.693427	116.5	-3.506	3.8843	4.8905e-10	1.69876e-13	Off	Up	343.217	21.0709	5.18487	1.15914	Up	Up	12.4244	1.35991	52.7444	411.491	25.9499	-3.19065	2.08576	5.0495	1.0625	Down	Up
GRMZM2G037265	filtered_set	4033	13	35	non-TE influenced	chr4:197726079-198038391	Sb07g028615	Os08g38710	81.1974	15.2501	46.3987	-2.41254	-0.807335	5.77e-21	1	Down	ND	4.10843	146.841	-4.00515	1.15403	Down	Up	242.784	38.6741	77.765	-2.6502	-1.64247	6.34998e-151	4.31458e-24	Down	Down	20.474	707.804	-3.51816	1.59326	Down	Up	157.885	24.7209	95.1916	4.19736	349.933	-2.67502	-0.729963	-5.23292	1.1482	Down	ND
GRMZM2G088469	filtered_set	2132	3	35	non-TE influenced	chr2:231930386-232045227	Sb02g006070	Os07g10420	28.3139	10.5403	32.6397	-1.42551	0.205113	1.75e-06	5.64895e-05	Down	ND	71.9593	4.60754	1.38713	-2.57769	Up	Down	7.78303	2.19862	10.6389	-1.82327	0.450892	5.21153e-33	4.68972e-08	Down	ND	28.3071	4.16917	1.99882	-0.76422	Up	ND	31.0496	10.5625	17.2005	92.0622	5.97632	-1.55553	-0.852082	1.568	-2.37705	Down	ND
GRMZM5G895899	filtered_set	772	1	35	non-TE influenced	chr2:227995300-229337024	chr5:57253089-57686512	chr11:22990024-23415363	7.37883	1.34042	29.8347	-2.45983	2.01538	9.59e-15	2.05862e-26	Down	Up	34.4806	19.0495	2.09428	1.23828	Up	Up	0.130046	0.0128401	0.0140288	-3.24316	-3.12427	0.406926	0.607484	NE	NE	0	0	-7.49857	-7.49857	NE	NE	0	0.05237	0	0	0	5.73796	0	0	0	NE	NE
GRMZM2G447785	filtered_set	1225	2	34	non-TE influenced	chr10:125059749-125177592	chr6:49099388-49618378	chr4:23275935-23683030	48.7735	17.5228	26.2789	-1.47681	-0.892166	0.000192934	0.866895	Down	ND	104.885	31.8884	1.18545	-0.532216	Up	ND	46.5749	16.0943	27.3309	-1.53294	-0.768996	1.38144e-27	0.528182	Down	ND	78.6985	61.7223	0.622595	0.272057	ND	ND	54.039	14.3236	46.4599	120.288	122.53	-1.91553	-0.21801	1.15441	1.18105	Down	ND
GRMZM2G031954	filtered_set	3447	6	33	non-TE influenced	chr1:202251599-202600282	Sb07g023740	Os08g45010	9.63144	3.21442	24.1548	-1.58289	1.3264	9.19e-09	5.94256e-18	Down	Up	38.5012	3.51642	2.07721	-1.37514	Up	Down	12.5375	2.59045	24.7717	-2.27454	0.982383	2.86481e-46	4.15334e-20	Down	ND	43.5071	6.96349	1.72605	-0.917148	Up	ND	14.6708	3.19027	13.9232	47.1829	6.42812	-2.20084	-0.0754493	1.68525	-1.19035	Down	ND
GRMZM2G098890	filtered_set	1738	2	33	non-TE influenced	GRMZM2G030821	Sb01g007620	Os03g55040	3.56343	1.63897	3.75986	-1.12001	0.0773903	0.0114142	0.00417892	Down	ND	4.35506	6.54448	0.467107	1.05458	ND	Up	2.17946	1.40952	2.34984	-0.628403	0.108549	0.000984724	0.0341478	ND	ND	5.74592	8.09225	1.77558	2.26951	Up	Up	1.70068	0.907224	1.82047	0.734691	5.5315	-0.905838	0.0981425	-1.20979	1.70097	ND	ND
GRMZM2G105348	filtered_set	1535	2	33	non-TE influenced	chr4:228399242-228975376	Sb04g008300	Os02g13800	9.38167	3.91874	9.75309	-1.25924	0.0560086	0.0010855	0.00233588	Down	ND	153.856	4.60317	4.1956	-0.8669	Up	ND	9.14337	3.31474	28.4737	-1.46355	1.63872	2.7427e-36	6.4035e-62	Down	Up	172.249	4.3491	4.39512	-0.912191	Up	ND	5.98648	2.21244	15.4467	170.102	8.87978	-1.43566	1.36737	4.82831	0.568736	Down	Up
GRMZM2G155911	filtered_set	2056	1	33	non-TE influenced	GRMZM2G113794	Sb02g034170	Os07g32620	12.2173	3.91717	105.072	-1.64079	3.10428	0.0703438	1.52171e-09	Down	Up	38.4079	8.13073	1.5841	-0.65571	Up	ND	12.1024	3.64775	159.507	-1.72994	3.72014	2.54334e-24	6.23865e-98	Down	Up	36.5026	18.041	1.78359	0.766916	Up	ND	14.234	5.44699	63.1318	54.0319	16.1576	-1.38565	2.14895	1.92439	0.182863	Down	Up
GRMZM2G166971	filtered_set	1448	2	33	non-TE influenced	chr7:170807597-170924277	Sb02g041680	Os07g46420	15.0817	2.73281	18.2209	-2.4639	0.272785	5.79e-05	0.0264457	Down	ND	40.5882	4.28465	1.41857	-1.82495	Up	Down	13.3808	2.03723	27.8706	-2.71489	1.05852	1.7932e-30	7.03746e-11	Down	Up	55.8602	20.4101	1.93835	0.485862	Up	ND	35.6921	7.95749	33.4078	91.7105	36.1753	-2.16508	-0.0954202	1.36146	0.0193964	Down	ND
GRMZM2G467435	filtered_set	2749	7	33	non-TE influenced	GRMZM2G098912	Sb03g013310	Os01g22590	2.41958	1.07791	2.21521	-1.16577	-0.127255	0.0211962	0.0549462	Down	ND	4.43089	1.71356	1.19067	-0.179411	Up	ND	2.68869	1.13839	2.91336	-1.23918	0.115739	2.58643e-06	0.112338	Down	ND	6.51063	2.49669	1.28883	-0.0935973	Up	ND	2.33142	1.01479	2.10777	3.34435	2.55103	-1.19923	-0.145424	0.520333	0.129818	Down	ND
GRMZM2G106344	filtered_set	2910	3	32	non-TE influenced	chr3:189296898-189406653	Sb03g036980	Os01g58194	3.21173	1.49395	4.89298	-1.1037	0.607208	0.000537291	3.55559e-08	Down	ND	100.174	1.28316	5.13188	-1.15367	Up	Down	2.14784	0.5056	0.925024	-2.08464	-1.21443	0.00274316	0.710037	Off	ND	44.7317	0.90218	3.90079	-1.72938	Up	Off	2.71532	1.08368	2.29245	111.767	1.91207	-1.32438	-0.244136	5.36271	-0.505765	Down	ND
GRMZM5G899308	filtered_set	1827	1	32	non-TE influenced	chr4:239027796-239149446	chr4:2184130-2613800	chr2:1432599-1785954	6.42303	1.60463	5.75786	-2.00034	-0.157696	3.18e-11	0.0390697	Down	ND	15.5968	5.12518	1.40575	-0.199642	Up	ND	7.55669	2.20097	4.9748	-1.77915	-0.603015	1.08975e-35	1	Down	ND	9.03904	7.20537	0.366666	0.0396104	ND	ND	6.13495	1.8367	2.33687	17.3527	6.82984	-1.73938	-1.39209	1.49989	0.154778	Down	Down
GRMZM2G027098	filtered_set	1445	2	31	non-TE influenced	GRMZM2G056908	Sb04g032900	Os02g44080	99.0032	28.1587	208.856	-1.81386	1.07695	0.000748599	2.62788e-05	Down	Up	87.0013	73.8251	0.0664313	-0.170492	ND	ND	34.7653	15.2762	157.692	-1.18631	2.18136	1.4272e-20	1.86073e-86	Down	Up	154.196	80.642	2.07361	1.13846	Up	Up	36.7586	10.7439	77.7176	60.3163	111.303	-1.77447	1.08014	0.714449	1.59831	Down	Up
GRMZM2G701206	filtered_set	4565	7	31	non-TE influenced	GRMZM2G132663	Sb09g023580	Os05g40220	5.30319	2.16442	1.23679	-1.29249	-2.09937	6.97e-05	3.84525e-07	Down	Down	1.88797	17.2401	-1.40829	1.78189	Down	Up	3.72726	2.37247	2.8547	-0.651508	-0.384658	4.20532e-07	0.462378	ND	ND	2.06449	24.8198	-0.894872	2.69212	ND	Up	3.71824	1.70044	2.52186	2.23771	17.4031	-1.12826	-0.55995	-0.732342	2.22635	Down	ND
GRMZM2G004909	filtered_set	740	1	30	non-TE influenced	chr8:64839883-65107804	Sb09g027600	Os05g47730	20.9612	6.02419	10.6045	-1.79871	-0.98298	0.00111836	1	Down	ND	64.2934	5.97749	1.38675	-2.04009	Up	Down	47.9903	18.5855	16.2949	-1.36851	-1.55826	6.37939e-31	1.25501e-13	Down	Down	161.007	37.3528	1.67632	-0.431482	Up	ND	36.5814	18.4665	27.4568	125.076	55.0361	-0.986161	-0.413934	1.7736	0.589255	ND	ND
GRMZM2G025860	filtered_set	6472	9	30	non-TE influenced	GRMZM2G077680	Sb03g033290	Os01g52550	6.80276	2.14344	1.69357	-1.66573	-2.00541	1.63e-08	6.93272e-07	Down	Down	3.40535	17.5125	-1.00263	1.35954	Down	Up	2.09649	1.0299	0.523153	-1.02475	-2.0006	3.75266e-12	2.20514e-16	Down	Off	1.40942	8.54755	-0.489323	2.11023	ND	Up	4.50372	2.69864	1.61386	3.64714	5.723	-0.73867	-1.48003	-0.304278	0.345588	ND	Down
AC235547.1_FG005	filtered_set	3760	4	29	non-TE influenced	chr5:5384419-5484419	Sb01g006710	Os03g56130	3.78604	1.53019	2.45054	-1.30641	-0.627384	0.000158977	0.753044	Down	ND	1.51402	8.14328	-1.19077	1.23568	Down	Up	5.69282	1.58804	13.5172	-1.84124	1.24743	5.78787e-59	1.11598e-43	Down	Up	4.27713	15.2015	-0.0688772	1.76037	ND	Up	5.19923	1.05375	10.5743	4.88052	10.4726	-2.30167	1.02405	-0.0912445	1.01011	Down	Up
GRMZM2G011463	filtered_set	965	1	29	non-TE influenced	GRMZM2G045243	Sb02g025620	Os09g26590	2.72052	1.20942	0.263347	-1.1689	-3.36391	0.0236657	1.6666e-05	Down	Off	0.72504	7.02449	-1.85124	1.42324	Off	Up	0.853719	0.510057	1.13663	-0.741967	0.412508	0.0248564	0.122782	NE	ND	0.134398	5.01361	-1.7911	3.41976	NE	On	0.606531	0.62844	0.671546	0.189029	2.14943	0.0511101	0.146675	-1.67674	1.82359	NE	NE
GRMZM2G034843	filtered_set	829	1	29	non-TE influenced	chr2:175578769-175803715	Sb02g022250	too big a gap	18.9677	4.02537	8.28161	-2.23607	-1.19546	2.47e-13	0.99945	Down	ND	130.549	9.21631	2.89825	-0.92587	Up	ND	19.2918	4.63103	14.4388	-2.05835	-0.418016	7.6599e-48	0.644015	Down	ND	113.006	16.7845	2.62669	-0.124441	Up	ND	13.1675	2.92615	5.83988	83.1751	20.3341	-2.16953	-1.17284	2.65907	0.626878	Down	Down
GRMZM2G104347	filtered_set	3399	3	29	non-TE influenced	chr6:97333395-97665412	Sb10g024850	Os06g42850	3.74608	1.14042	3.83409	-1.71493	0.0334955	4.93e-08	0.0138814	Down	ND	10.4793	1.41967	1.68667	-1.19637	Up	Down	4.43316	1.48145	4.24909	-1.58068	-0.0611675	7.42073e-32	0.00631369	Down	ND	7.08438	1.74339	0.838221	-1.1839	ND	Down	6.58659	2.39081	2.63555	18.6009	1.44326	-1.46165	-1.3211	1.49763	-2.18942	Down	Down
GRMZM2G125529	filtered_set	3604	7	28	non-TE influenced	chr5:186068128-186227235	Sb04g026430	Os02g40900	3.01874	1.2312	48.2116	-1.2932	3.99691	0.00162925	8.12561e-76	Down	Up	38.2182	2.21559	3.48835	-0.619527	Up	ND	3.63291	0.647912	80.0875	-2.48543	4.462	2.71097e-59	1.90791e-199	Off	Up	37.4495	3.15316	3.23121	-0.338452	Up	ND	4.23873	0.605771	62.6803	42.0502	4.82347	-2.80475	3.88599	3.3101	0.186395	Off	Up
GRMZM2G091044	filtered_set	1795	4	27	non-TE influenced	GRMZM2G004548	Sb04g031230	Os02g46610	6.45408	1.23825	1.65014	-2.38097	-1.96697	1.39e-15	0.000368821	Down	Down	22.0228	4.51247	2.04552	-0.241233	Up	ND	4.14365	1.57437	1.63191	-1.39556	-1.34381	2.98978e-14	9.4788e-05	Down	Down	25.6016	4.03256	2.64247	-0.0236918	Up	ND	8.21706	1.01356	1.614	12.6419	5.5943	-3.01795	-2.34726	0.621456	-0.554584	Down	Down
GRMZM2G033098	filtered_set	2065	1	26	non-TE influenced	GRMZM2G376661	Sb01g007000	Os03g55800	4.88857	2.07082	1.99808	-1.23881	-1.29037	0.000728192	0.539154	Down	ND	2.91077	15.4673	-0.741628	1.66772	ND	Up	4.48864	1.50831	2.45004	-1.57271	-0.873202	1.35828e-13	0.275343	Down	ND	3.45431	17.5447	-0.0916783	2.25255	ND	Up	3.58551	2.29069	2.78748	7.4732	12.0694	-0.646171	-0.363103	1.05934	1.75082	ND	ND
GRMZM2G047139	filtered_set	2834	3	26	non-TE influenced	GRMZM2G400929	Sb03g001840	Os01g11760	13.3524	6.16224	9.29884	-1.11545	-0.521933	0.0507698	0.309362	Down	ND	30.6022	9.52704	1.24959	-0.433835	Up	ND	6.92811	3.5161	4.03295	-0.978283	-0.780477	6.95194e-16	0.131765	ND	ND	19.3732	9.26374	1.67301	0.608699	Up	ND	9.23184	5.17853	3.83353	40.7694	12.3029	-0.833953	-1.26772	2.14268	0.414265	ND	Down
GRMZM2G118047	filtered_set	2044	2	26	non-TE influenced	no synteny	no synteny	Os06g35960	5.13866	2.07547	12.7754	-1.30754	1.31374	0.0456332	1.82533e-06	Down	Up	20.8026	2.78237	1.93134	-0.970591	Up	ND	3.45234	2.72415	12.2267	-0.34166	1.82409	0.00237388	7.07006e-60	ND	Up	31.5986	4.38536	3.37748	0.528671	Up	ND	4.85366	2.57136	17.7732	45.6211	9.16519	-0.916279	1.87235	3.23229	0.916952	ND	Up
GRMZM2G413897	filtered_set	1029	1	26	non-TE influenced	GRMZM2G333635	Sb03g006910	Os01g04350	62.8684	19.3807	35.2426	-1.69767	-0.834998	2.16e-05	0.737794	Down	ND	152.957	26.462	1.12566	-1.40542	Up	Down	57.3004	6.15903	25.0508	-3.21756	-1.19366	8.45629e-72	0.00238953	Down	Down	159.943	45.8515	1.33544	-0.467059	Up	ND	89.2174	31.6286	65.6081	125.154	48.8898	-1.49606	-0.443445	0.488305	-0.867779	Down	ND
GRMZM2G350802	filtered_set	4557	5	25	non-TE influenced	chr8:108309380-108547856	Sb09g005790	Os05g09380	7.66522	2.81389	5.54946	-1.44544	-0.465909	3.5e-06	0.759366	Down	ND	25.1869	1.19758	1.76337	-2.62996	Up	Down	14.9059	3.02791	6.82545	-2.29911	-1.12677	5.32209e-95	3.4352e-05	Down	Down	39.6832	3.40729	1.53885	-2.00259	Up	Down	9.31192	1.5526	2.13312	19.9105	2.45646	-2.58362	-2.12559	1.0963	-1.92207	Down	Down
GRMZM2G061932	filtered_set	1283	1	24	non-TE influenced	chr3:12084198-12241849	Sb03g004370	Os01g07780	23.5555	7.34764	10.8442	-1.68058	-1.11907	0.000153929	1	Down	ND	67.4479	8.3281	1.42347	-1.59409	Up	Down	24.5439	6.85176	9.23976	-1.84067	-1.40934	6.71381e-49	1.94952e-09	Down	Down	74.9049	14.7915	1.69861	-0.641608	Up	ND	17.3355	3.7499	6.77427	69.2118	16.1411	-2.20851	-1.35547	1.99722	-0.102985	Down	Down
GRMZM2G075295	filtered_set	2348	2	2	TE influenced	GRMZM2G463718	Sb09g022020	Os05g37600	6.50241	2.58393	1.19112	-1.33107	-2.44767	2.43e-05	6.12083e-06	Down	Down	2.39741	12.4287	-1.28893	1.08471	Down	Up	1.68496	1.93383	1.62727	0.198638	-0.0502301	0.810362	0.0433963	ND	ND	2.04373	10.2547	0.25306	2.57951	ND	Up	1.42088	1.42916	1.03905	1.67808	11.47	0.00837397	-0.451147	0.239869	3.01213	ND	ND
GRMZM2G319781	filtered_set	2426	9	23	non-TE influenced	chr9:138254391-138360869	Sb01g038660	Os03g17800	3.40507	1.19088	7.27287	-1.51487	1.09461	0.000161159	1.96644e-12	Down	Up	19.8473	1.06557	2.41715	-1.80082	Up	Down	6.22933	1.67407	9.09423	-1.89509	0.545802	5.85365e-40	1.63709e-13	Down	ND	11.6008	5.31809	0.823975	-0.301122	ND	ND	11.0016	2.94973	9.86787	32.8735	2.1714	-1.8987	-0.156884	1.57913	-2.34048	Down	ND
GRMZM2G078650	filtered_set	3204	7	21	non-TE influenced	chr10:116812039-116917000	Sb06g016810	Os04g35100	3.44087	1.65822	1.84358	-1.05268	-0.899899	0.00211697	0.816693	Down	ND	11.9708	1.29092	1.67403	-1.53802	Up	Down	5.98969	4.37436	2.9301	-0.453319	-1.03128	0.000324284	0.00213101	ND	Down	9.2966	5.16219	0.518642	-0.329954	ND	ND	5.02366	2.76345	3.0696	15.0986	3.89455	-0.862036	-0.710507	1.58741	-0.367202	ND	ND
GRMZM2G090226	filtered_set	1521	1	21	non-TE influenced	GRMZM2G008353	Sb10g007670	Os06g11660	5.59786	1.55167	0.909253	-1.85038	-2.62079	6.73e-08	2.91568e-06	Down	Off	25.0074	12.5769	2.42622	1.4347	Up	Up	2.63787	0.944619	0.753772	-1.48059	-1.80581	1.03627e-06	0.000252607	Off	Off	16.0589	18.6908	2.65104	2.86998	Up	Up	3.71346	2.39229	3.68419	22.163	33.6381	-0.634159	-0.0114113	2.577	3.17892	ND	ND
GRMZM2G165422	filtered_set	3044	2	21	non-TE influenced	GRMZM2G317938	Sb01g048300	Os03g03290	2.90033	1.127	1.48639	-1.36295	-0.96393	7.01e-05	1	Down	ND	7.3761	2.81191	1.39502	0.00403373	Up	ND	3.63686	1.28896	2.00002	-1.49576	-0.862354	3.02279e-22	0.0679453	Down	ND	8.10941	2.08224	1.397	-0.563946	Up	ND	2.44197	0.863313	1.23978	5.84873	1.20057	-1.49901	-0.977385	1.25974	-1.02371	Off	ND
GRMZM2G016290	filtered_set	1817	5	20	non-TE influenced	chr5:1133142-1234995	Sb01g001470	Os03g62790	8.1081	3.26207	46.2605	-1.31331	2.5122	3.51e-06	3.72942e-39	Down	Up	12.3571	30.0034	0.858541	2.13826	ND	Up	16.3288	2.76034	29.714	-2.56407	0.863683	6.1447e-101	1.13808e-29	Down	ND	17.8921	32.2001	0.23834	1.08605	ND	Up	6.08818	3.62687	19.5111	18.6128	22.8673	-0.747123	1.68005	1.61205	1.90903	ND	Up
GRMZM2G101125	filtered_set	5038	12	20	non-TE influenced	GRMZM2G080843	Sb04g035500	Os02g54730	4.50656	2.07608	3.70343	-1.11779	-0.283094	0.000379536	0.0977987	Down	ND	69.1167	0.820983	4.07633	-2.31748	Up	Off	1.73246	1.0644	2.0247	-0.70226	0.224772	1.78736e-06	1.37825e-06	ND	ND	42.1329	2.00254	4.46902	0.0746654	Up	ND	2.48039	1.60499	2.54235	144.236	2.60097	-0.627689	0.0355813	5.86115	0.0684539	ND	ND
GRMZM2G126260	filtered_set	5089	6	20	non-TE influenced	chr8:146696981-146883681	Sb03g029320	Os01g45550	3.21353	1.30927	0.381139	-1.29475	-3.07244	9.15e-05	8.34484e-13	Down	Off	1.13738	8.15013	-1.45121	1.38881	Down	Up	1.84448	1.6286	0.865797	-0.179482	-1.09023	0.198636	0.00727711	ND	Off	0.713583	8.32787	-1.27842	2.26453	Off	Up	1.33415	0.699117	0.32959	0.437304	7.1295	-0.931338	-2.01389	-1.607	2.417	ND	Off
GRMZM2G158316	filtered_set	2441	4	20	non-TE influenced	chr2:149969591-150195360	Sb05g001570	chr11:1154770-1752917	3.222	1.17052	0.82838	-1.46002	-1.9583	2.78e-05	6.73049e-05	Down	Off	2.5927	7.95442	-0.307644	1.30928	ND	Up	0.735879	1.28153	2.11706	0.799492	1.52324	0.00694937	9.04953e-16	ND	On	0.478182	9.17264	-0.734503	3.52434	NE	On	0.71934	2.31878	1.17125	1.41985	5.86721	1.68724	0.702525	0.980004	3.02617	On	ND
GRMZM2G180668	filtered_set	946	1	20	non-TE influenced	GRMZM2G174558	Sb09g025820	Os05g44270	4.46972	1.69795	4.68544	-1.39586	0.067986	0.00038937	0.00609917	Down	ND	12.4388	5.46526	1.43481	0.248473	Up	ND	4.08883	0.774964	4.40961	-2.39798	0.108936	3.79882e-25	0.0104827	Off	ND	8.27151	4.71785	1.02201	0.212119	Up	ND	4.73316	2.3933	4.87583	15.9274	7.6567	-0.983505	0.0428368	1.75042	0.693804	ND	ND
GRMZM2G568636	filtered_set	5057	4	20	non-TE influenced	GRMZM2G076723	Sb07g022750	Os08g36480	8.48198	2.26668	21.9682	-1.90336	1.37284	5.06e-12	1.77974e-19	Down	Up	10.6785	0.567985	0.413467	-3.81685	ND	Off	12.9989	3.29182	17.4425	-1.98111	0.424185	3.5822e-76	7.47524e-17	Down	ND	5.57381	0.533983	-1.12227	-4.50363	Down	Off	9.46762	2.34247	15.8752	8.28921	0.351569	-2.01451	0.745642	-0.191745	-4.74718	Down	ND
GRMZM5G892467	filtered_set	2147	3	20	non-TE influenced	chr8:103407606-103641903	too big a gap	too big a gap	10.0953	4.75578	13.3942	-1.08576	0.407891	0.00111267	5.98122e-07	Down	ND	19.7898	3.77265	1.11422	-1.27658	Up	Down	8.38133	3.98713	17.5816	-1.07164	1.06872	3.12158e-19	1.45764e-38	Down	Up	18.7664	6.3236	0.991046	-0.578138	ND	ND	10.7955	3.50252	12.2688	16.6016	5.5972	-1.62369	0.18454	0.620838	-0.947531	Down	ND
GRMZM2G164502	filtered_set	3049	9	19	non-TE influenced	chr8:156390624-156510771	Sb03g047530	Os01g74550	2.94086	1.21276	1.32466	-1.27724	-1.15002	0.00211987	0.254381	Down	ND	0.844879	5.82185	-1.63912	1.14409	Off	Up	2.49422	1.51164	1.54737	-0.722099	-0.68841	1.07262e-06	0.671523	ND	ND	0.808193	2.64465	-1.45655	0.252524	Off	ND	1.96765	0.994497	2.0129	1.74695	2.67796	-0.983714	0.0327906	-0.171536	0.44447	ND	ND
GRMZM2G401511	filtered_set	1462	1	19	non-TE influenced	chr4:17972651-18168901	Sb05g016880	no synteny	2.61426	1.21108	1.10713	-1.10947	-1.23883	0.0430236	0.997256	Down	ND	7.06973	2.55403	1.43623	-0.0322884	Up	ND	1.04584	0.70265	0.994959	-0.573112	-0.0718826	0.0390964	0.382956	Off	ND	9.69894	2.8475	3.24678	1.47901	Up	Up	0.840722	0.995531	0.469331	8.15993	3.73827	0.243571	-0.839666	3.27732	2.15134	NE	NE
GRMZM2G093305	filtered_set	2094	2	18	non-TE influenced	chr9:140724063-140831712	Sb01g040170	Os03g15790	4.49998	1.50996	0.284507	-1.57478	-3.97864	1.22e-05	3.94088e-18	Down	Off	0.956821	10.8637	-2.34161	1.16214	Off	Up	1.93905	1.31008	1.7466	-0.565343	-0.150717	0.00404365	0.300429	ND	ND	0.846457	6.26873	-1.03906	1.84813	Off	Up	1.77491	0.81091	1.60199	0.505251	6.22628	-1.12917	-0.147795	-1.81064	1.81004	Off	ND
GRMZM2G338160	filtered_set	1127	1	18	non-TE influenced	too big a gap	chr8:5768865-6585248	chr12:4657922-5429098	20.7899	9.36934	8.69824	-1.14978	-1.25699	0.0311733	1	Down	ND	19.2454	66.4681	-0.431746	1.35635	ND	Up	29.0644	5.04276	17.7213	-2.52673	-0.713738	2.03585e-85	0.763903	Down	ND	124.055	535.984	2.12877	4.23997	Up	Up	13.7886	7.10299	10.5194	52.2475	210.134	-0.956883	-0.390394	1.92181	3.92966	ND	ND
GRMZM2G020761	filtered_set	4466	6	17	non-TE influenced	GRMZM2G459563	Sb01g034290	Os03g25500	6.47707	2.8088	6.40615	-1.2051	-0.0158826	0.000250416	0.00056409	Down	ND	39.7145	0.231533	2.62624	-4.78988	Up	Off	6.54709	1.64716	2.63946	-1.99022	-1.31029	1.98802e-54	2.40422e-07	Down	Down	14.5201	0.193151	1.12088	-5.10395	Up	Off	0.314538	0.0724221	0.401175	10.1295	0.0294884	-2.10353	0.350009	5.00475	-3.37148	NE	NE
GRMZM2G042789	filtered_set	530	1	17	non-TE influenced	GRMZM2G096680	too big a gap	too big a gap	7.11868	1.00143	6.11008	-2.8283	-0.220385	0.000162155	0.215851	Down	ND	26.2224	13.8738	1.63824	0.719844	Up	ND	0.596728	0.0205778	0.175656	-4.79187	-1.75855	0.000580765	0.507423	NE	NE	0.326273	48.8979	-1.14026	6.0829	NE	On	1.76695	0.762823	2.44544	46.0507	66.7794	-1.21077	0.468607	4.7031	5.23927	Off	ND
GRMZM2G132690	filtered_set	1248	3	17	non-TE influenced	too big a gap	Sb01g030730	Os10g38870	18.9478	2.67263	43.6155	-2.82523	1.20277	2.64e-24	1.8837e-17	Down	Up	89.8789	3.91259	2.2292	-2.29223	Up	Down	45.6604	4.62306	55.8236	-3.30374	0.289927	6.0951e-104	6.01024e-07	Down	ND	195.649	26.3556	2.23336	-0.658676	Up	ND	32.5246	2.10571	32.6831	227.256	12.1354	-3.94851	0.00701311	2.80468	-1.42224	Down	ND
GRMZM2G174708	filtered_set	1054	1	17	non-TE influenced	chr9:124593654-124744730	Sb01g031930	Os03g32180	7.49465	3.48002	3.3516	-1.10655	-1.16077	0.0158818	1	Down	ND	2.41388	25.5073	-1.91995	1.48099	Down	Up	3.59035	2.80315	1.77267	-0.356964	-1.01779	0.110151	0.117324	ND	ND	2.7481	72.4122	-0.371918	4.34731	ND	Up	14.6881	7.71002	8.28227	12.0801	28.6131	-0.929753	-0.826474	-0.281992	0.961981	ND	ND
GRMZM2G066801	filtered_set	13219	9	16	non-TE influenced	chr5:17447844-17673344	Sb01g013910	Os03g43720	8.8513	2.301	5.99697	-1.94317	-0.561578	2.46e-13	0.603804	Down	ND	33.2897	1.86431	1.99812	-2.15951	Up	Down	6.6861	1.65422	4.40163	-2.01436	-0.603015	3.4279e-78	1	Down	ND	27.7034	3.50677	2.11638	-0.865106	Up	ND	4.1023	1.05822	2.28104	4.66141	1.07596	-1.95378	-0.846462	0.184291	-1.92982	Down	ND
GRMZM2G074631	filtered_set	2378	2	16	non-TE influenced	GRMZM2G037545	Sb09g024620	Os05g42020	9.81229	3.70558	11.6844	-1.40465	0.251904	4.85e-07	3.33637e-05	Down	ND	34.1433	2.89887	1.77311	-1.78448	Up	Down	12.7063	4.68585	11.9831	-1.43897	-0.0845364	1.11311e-36	0.000552878	Down	ND	42.6677	7.4442	1.76174	-0.757056	Up	ND	10.116	3.97836	7.2938	41.975	5.59345	-1.34618	-0.471846	2.05278	-0.854719	Down	ND
GRMZM2G127695	filtered_set	1566	2	16	non-TE influenced	chr8:173842204-173977814	chr3:62748138-63188565	Os01g55160	10.9573	4.0189	7.45635	-1.4468	-0.555295	6.1e-06	1	Down	ND	2.29485	26.5954	-2.11333	1.4208	Down	Up	1.55175	1.82471	4.30255	0.233632	1.4707	0.558986	1.45188e-24	ND	Up	0.138031	12.0226	-3.59968	2.83465	Off	Up	0.934391	0.593794	1.8987	0.629011	28.9082	-0.653179	1.02213	-0.570193	4.94981	NE	On
AC233893.1_FG003	filtered_set	1484	1	15	non-TE influenced	GRMZM2G164974	Sb01g042600	Os03g12030	7.19688	2.69252	3.40101	-1.41808	-1.08119	0.00634175	1	Down	ND	15.9657	7.74205	1.28608	0.241988	Up	ND	1.52393	0.689234	0.611307	-1.14359	-1.31642	0.0145813	0.173506	Off	ND	4.54452	1.61746	1.2267	-0.263125	Up	ND	7.80929	2.31571	4.26411	19.6918	12.6681	-1.7533	-0.872793	1.33422	0.697868	Down	ND
GRMZM2G011896	filtered_set	5963	3	15	non-TE influenced	too big a gap	too big a gap	too big a gap	6.53164	2.03975	5.67893	-1.67857	-0.201793	5.23e-09	0.0631684	Down	ND	28.7149	0.732164	2.13629	-3.15528	Up	Off	10.3938	2.57893	5.11302	-2.01045	-1.02333	2.25567e-70	0.000435978	Down	Down	28.3472	1.67932	1.51237	-2.56407	Up	Down	7.09175	1.74248	2.86396	21.0404	0.850288	-2.02437	-1.30783	1.56881	-3.05863	Down	Down
GRMZM2G085854	filtered_set	2035	1	15	non-TE influenced	GRMZM2G156127	chr5:58798286-59571565	too big a gap	6.99124	1.82428	5.01274	-1.93764	-0.479865	6.92e-05	0.270957	Down	ND	31.8185	2.17363	2.17111	-1.69996	Up	Down	7.48534	0.986801	4.97168	-2.92197	-0.590236	1.55267e-55	0.892484	Off	ND	36.0933	2.17473	2.24295	-1.80925	Up	Down	3.8397	0.635749	1.1614	30.3514	2.443	-2.59257	-1.72426	2.98237	-0.652128	Off	Down
GRMZM2G551565	filtered_set	687	1	15	non-TE influenced	chr4:235054451-235168662	chr4:5304355-5652029	chr2:4448565-4746723	18.4784	4.79837	17.4717	-1.945	-0.0808128	3.18e-12	0.0495143	Down	ND	61.1986	7.35844	1.92248	-1.13338	Up	Down	17.081	6.37956	11.998	-1.42072	-0.509565	5.22587e-22	1	Down	ND	49.3981	19.7624	1.58896	0.267301	Up	ND	16.5708	6.12035	20.1421	55.7064	20.6073	-1.43681	0.281554	1.74914	0.314498	Down	ND
GRMZM2G021416	filtered_set	2902	5	14	non-TE influenced	chr2:232922262-233169203	Sb02g004750	Os07g08750	33.1794	13.3391	29.7813	-1.31456	-0.155877	4.69e-06	0.00190642	Down	ND	82.5758	8.63076	1.34701	-1.911	Up	Down	42.0666	9.92249	17.5413	-2.08379	-1.26187	5.99897e-86	9.45143e-10	Down	Down	77.0922	21.2726	0.914307	-0.943234	ND	ND	46.9936	12.9146	11.7828	89.7483	18.2544	-1.86338	-1.99569	0.933405	-1.36417	Down	Down
GRMZM2G062531	filtered_set	2044	5	14	non-TE influenced	no synteny	no synteny	no synteny	31.6378	13.4151	34.4792	-1.23773	0.124073	0.00947172	0.00584483	Down	ND	186.928	11.5791	2.55223	-1.46054	Up	Down	0.332096	0.0171376	0.073789	-4.19889	-2.15504	0.0805519	0.782634	NE	NE	0.549908	0	-0.111887	-9.21755	NE	NE	0.0286352	0	0	0.142789	0	-4.88924	-4.88924	2.27857	-4.88924	NE	NE
GRMZM2G150906	filtered_set	3961	2	14	non-TE influenced	chr8:16946899-17118699	Sb03g004540	Os01g07530	9.27186	4.21999	59.0997	-1.13543	2.67209	0.000540114	3.81388e-44	Down	Up	45.95	1.34877	2.27632	-2.81299	Up	Down	10.7892	2.35531	33.7105	-2.19512	1.64352	5.50988e-68	2.96271e-57	Down	Up	55.3351	1.38241	2.54093	-2.781	Up	Down	20.6282	11.4216	123.089	93.0256	3.74871	-0.852802	2.57696	2.17296	-2.45984	ND	Up
GRMZM2G167387	filtered_set	1568	3	14	non-TE influenced	chr8:88914705-89309054	chr9:6627961-7652768	too big a gap	5.59906	2.45949	3.54919	-1.1865	-0.657549	0.000394225	0.40667	Down	ND	15.1713	5.64202	1.58179	0.154893	Up	ND	5.07165	2.57764	2.30821	-0.976129	-1.13534	7.54815e-06	0.0956584	ND	Down	11.7176	21.1443	0.971146	1.82268	ND	Up	3.7328	0.902447	3.20909	30.8055	20.7244	-2.04713	-0.218029	3.04452	2.47268	Off	ND
GRMZM2G386229	filtered_set	4332	10	14	non-TE influenced	chr6:145478962-146085672	Sb09g020040	Os05g33644	3.03777	1.22911	2.41534	-1.30469	-0.330664	4e-05	0.0701793	Down	ND	2.9806	7.5189	-0.0406011	1.29402	ND	Up	4.95261	2.29284	3.20664	-1.11071	-0.626968	7.39784e-14	0.814323	Down	ND	3.9918	39.1239	0.0180979	3.31071	ND	Up	2.77654	0.895948	2.23511	3.78133	9.56098	-1.63071	-0.312814	0.445466	1.7835	Off	ND
GRMZM2G479760	filtered_set	1715	2	14	non-TE influenced	GRMZM5G862945	Sb04g034190	Os02g52780	5.47377	2.61022	14.857	-1.06808	1.44037	0.00807991	8.93609e-15	Down	Up	25.2754	3.04816	2.38262	-0.668689	Up	ND	9.00567	2.54229	19.9622	-1.8243	1.14827	6.25668e-46	1.00403e-31	Down	Up	43.08	5.13915	2.4819	-0.585271	Up	ND	6.0066	3.15893	12.3363	42.7368	6.87272	-0.926896	1.03816	2.83065	0.194302	ND	Up
GRMZM2G043162	filtered_set	753	1	13	non-TE influenced	GRMZM2G122327	Sb07g000620	Os08g01380	122.39	43.8034	138.216	-1.48235	0.175432	0.0836609	0.0515854	Down	ND	427.291	84.2236	1.53477	-0.808136	Up	ND	156.448	19.3225	111.447	-3.01726	-0.489325	1.63706e-36	1	Down	ND	450.512	260.442	1.35268	0.562084	Up	ND	152.155	38.2283	182.805	548.499	265.664	-1.9928	0.264755	1.84994	0.804054	Down	ND
GRMZM2G352855	filtered_set	2340	3	61	TE influenced	chr7:44404052-45939507	too big a gap	no synteny	18.9947	5.04668	8.1528	-1.91199	-1.22013	1.05e-11	0.858052	Down	ND	4.96071	55.6539	-1.83283	1.65477	Down	Up	5.20023	2.16933	5.94997	-1.26094	0.194273	7.08075e-08	0.0535865	Down	ND	5.11754	52.0901	0.0598036	3.40704	ND	Up	10.3804	2.6262	3.92605	8.57498	36.4554	-1.9824	-1.40248	-0.275623	1.81217	Down	Down
GRMZM2G079616	filtered_set	1593	1	13	non-TE influenced	chr10:100652581-101208677	Sb06g001830	no synteny	19.6398	7.53585	20.1264	-1.38182	0.0353076	1.28e-05	0.00102151	Down	ND	28.429	48.7191	0.691107	1.46821	ND	Up	29.4627	3.4943	30.6301	-3.07545	0.05606	4.81838e-121	0.000141269	Down	ND	37.1251	244.335	0.54972	3.26808	ND	Up	17.9669	5.25357	16.7269	27.757	66.013	-1.77378	-0.103166	0.627482	1.87735	Down	ND
GRMZM2G111697	filtered_set	2214	4	13	non-TE influenced	chr10:109845392-110136887	Sb06g014210	Os04g32110	15.5022	5.45206	35.0621	-1.50743	1.17738	0.0100761	2.03443e-06	Down	Up	15.2694	5.16339	-0.0735243	-1.63759	ND	Down	23.6891	6.09936	39.1995	-1.95732	0.726589	2.56948e-42	5.20133e-16	Down	ND	24.4079	19.7011	-0.00839499	-0.317453	ND	ND	24.4801	8.94784	30.286	24.0746	16.4322	-1.4519	0.30703	-0.0240998	-0.57506	Down	ND
GRMZM2G010673	filtered_set	625	1	12	non-TE influenced	chr4:156292391-156441174	Sb04g031700	chr2:27877827-28358664	7.24453	2.78864	5.03274	-1.37701	-0.52546	6.66e-05	0.475138	Down	ND	12.1614	6.70969	1.12628	0.268378	Up	ND	7.22022	2.16823	5.80023	-1.73506	-0.315884	5.51763e-16	0.259962	Down	ND	17.9842	9.1812	1.30559	0.335689	Up	ND	9.22437	0.905624	3.65953	17.5117	17.2257	-3.34703	-1.33355	0.92472	0.900971	Off	Down
GRMZM2G082434	filtered_set	2252	3	12	non-TE influenced	no synteny	no synteny	no synteny	19.3362	3.02759	14.0837	-2.67466	-0.45725	3.68e-22	0.182113	Down	ND	60.7673	6.83638	1.59261	-1.55919	Up	Down	10.141	1.5295	5.35647	-2.72826	-0.920714	5.99856e-53	0.0640612	Down	ND	41.1772	7.44436	1.93015	-0.537314	Up	ND	5.01614	0.215433	0.79558	33.9392	1.56432	-4.53487	-2.65497	2.75806	-1.68041	Off	Off
GRMZM2G118104	filtered_set	2294	7	12	non-TE influenced	chr1:216990405-217230705	Sb07g019840	Os08g30820	16.9552	6.52693	73.1654	-1.37711	2.10937	0.0119421	5.14914e-13	Down	Up	37.2651	1.77797	1.151	-3.23775	Up	Down	40.2971	7.28665	68.1701	-2.46719	0.758451	7.64095e-53	3.07873e-13	Down	ND	74.6276	9.09011	0.94892	-2.08828	ND	Down	40.8997	7.89559	27.2358	67.7489	10.0034	-2.37283	-0.586571	0.728092	-2.03149	Down	ND
GRMZM2G029546	filtered_set	2680	9	11	non-TE influenced	chr8:125062947-125231212	Sb09g026410	Os05g45350	39.7008	3.29826	35.1236	-3.58899	-0.176722	1.07e-20	0.0359858	Down	ND	83.8623	7.03071	1.12465	-2.45144	Up	Down	37.3351	2.30725	34.3767	-4.0157	-0.119098	1.40092e-257	0.000590325	Down	ND	49.6675	16.8632	0.488198	-1.07017	ND	Down	75.8054	7.96524	38.8171	87.8578	16.3022	-3.25035	-0.965591	0.212867	-2.21717	Down	ND
GRMZM2G330049	filtered_set	2119	1	11	non-TE influenced	GRMZM2G129018	Sb02g024770	Os09g25090	4.7977	2.066	3.79651	-1.21511	-0.337592	0.000271337	0.119294	Down	ND	21.7022	0.32532	2.37811	-3.67737	Up	Off	5.76522	1.45491	3.34496	-1.98571	-0.785206	9.21098e-38	0.249471	Down	ND	23.564	0.460183	2.21875	-3.45641	Up	Off	2.61025	1.54545	2.0868	40.1671	0.745796	-0.755781	-0.322753	3.94324	-1.80595	ND	ND
GRMZM2G354319	filtered_set	656	1	11	non-TE influenced	GRMZM2G038783	Sb10g026350	Os06g45040	7.15533	2.80939	10.8131	-1.34845	0.595616	0.0496031	0.000368484	Down	ND	33.0149	3.06495	1.97642	-1.45233	Up	Down	9.71218	2.6941	17.2845	-1.8496	0.831546	4.77297e-11	0.000284148	Down	ND	49.2282	10.5768	2.69164	0.473169	Up	ND	9.27919	2.15707	7.78673	36.4826	8.18076	-2.10441	-0.25295	1.97502	-0.181742	Down	ND
GRMZM2G027478	filtered_set	3905	3	10	non-TE influenced	chr8:170174409-170325998	Sb03g038330	Os01g60830	10.3702	2.57788	17.9997	-2.00776	0.795476	0.0551009	0.0342733	Down	ND	76.4165	3.104	2.83727	-1.78397	Up	Down	34.9058	3.42551	14.8629	-3.3487	-1.23169	2.90406e-155	4.68975e-07	Down	Down	83.7059	6.58857	1.21241	-2.45468	Up	Down	22.4154	3.75825	10.66	130.768	16.2469	-2.57604	-1.07221	2.54439	-0.464298	Down	Down
GRMZM2G091837	filtered_set	1920	3	9	non-TE influenced	GRMZM2G379563	Sb02g030830	Os09g36200	2.59741	1.03844	4.79543	-1.32181	0.884333	0.0124034	9.46873e-07	Down	ND	16.8787	1.34639	2.69648	-0.950569	Up	ND	1.74502	1.09381	5.30787	-0.673381	1.60434	0.278674	0.000146898	ND	Up	15.9415	5.05925	3.1398	1.48421	Up	Up	6.37126	1.28448	4.08997	25.3858	5.14434	-2.3095	-0.639362	1.9942	-0.308538	Down	ND
GRMZM2G105991	filtered_set	2080	1	9	non-TE influenced	chr1:164902805-165006590	Sb08g019890	no synteny	7.93323	3.23495	6.97137	-1.2939	-0.186443	8.96e-05	0.00581299	Down	ND	19.9686	0.469511	1.45642	-3.95101	Up	Off	12.6849	3.41283	7.63953	-1.89376	-0.731483	1.04564e-47	0.415557	Down	ND	32.7975	1.0999	1.37833	-3.51854	Up	Down	11.1011	3.98465	5.71802	27.5023	1.64619	-1.47794	-0.956987	1.30878	-2.75275	Down	ND
GRMZM2G138809	filtered_set	1057	2	9	non-TE influenced	GRMZM2G306105	Sb07g002950	Os08g04430	4.40704	1.89059	3.41717	-1.22054	-0.366914	0.0012557	0.133898	Down	ND	11.1626	0.815222	1.24724	-2.52646	Up	Off	1.01271	0.262396	0.105889	-1.94434	-3.24546	0.0807919	0.0316474	Off	Off	0.1636	0.354824	-3.16728	-2.05508	Off	Off	12.8468	1.26223	4.94083	8.04206	2.49187	-3.34633	-1.3784	-0.675701	-2.36564	Down	Down
GRMZM2G153536	filtered_set	3217	8	9	non-TE influenced	chr9:144739625-144848645	Sb01g042040	Os03g12890	4.44485	1.52644	2.53318	-1.54134	-0.810941	4.06e-07	1	Down	ND	17.2212	19.3749	2.32389	2.49388	Up	Up	6.72891	2.02124	2.54657	-1.73464	-1.40147	3.55847e-17	0.000168933	Down	Down	58.8869	84.3598	3.39153	3.91013	Up	Up	5.46731	2.53863	11.2097	27.2174	58.4687	-1.10647	1.03571	2.31541	3.41852	Down	Up
GRMZM2G325650	filtered_set	1840	1	9	non-TE influenced	chr9:87310951-87518724	Sb10g023140	Os06g39370	19.369	5.054	39.1475	-1.93804	1.01513	0.0265326	0.0037166	Down	Up	7.81245	5.5885	-1.39657	-1.87981	Down	Down	19.8096	6.01968	49.8205	-1.71827	1.3305	1.33987e-16	9.50271e-16	Down	Up	8.95168	23.8075	-1.09392	0.317157	Down	ND	55.3334	17.644	63.0018	9.79479	53.9306	-1.64891	0.18724	-2.49794	-0.0370441	Down	ND
AC177924.2_FG003	filtered_set	335	1	8	non-TE influenced	chr10:108804496-109626443	too big a gap	chr4:18520943-18943223	9.04452	3.45892	2.42227	-1.38646	-1.90025	0.000750683	0.0792305	Down	Down	18.7969	0.342961	1.16515	-4.60703	Up	Off	4.72085	3.15976	1.01661	-0.579081	-2.21416	0.108843	0.000332749	ND	Down	16.2601	1.34346	1.73924	-1.85708	Up	Down	23.15	9.41347	7.73782	27.9882	13.5626	-1.29812	-1.58089	0.273792	-0.771332	Down	Down
GRMZM2G142063	filtered_set	2445	4	8	non-TE influenced	too big a gap	Sb02g003050	Os07g05640	7.96033	2.79533	273.562	-1.50948	5.10272	0.00608149	8.04583e-40	Down	Up	46.9694	3.07788	2.85819	-1.07309	Up	Down	9.42893	3.71458	349.678	-1.34366	5.21264	6.42872e-18	2.04268e-190	Down	Up	43.1782	9.60248	2.1998	0.0310939	Up	ND	6.83452	2.49688	35.189	48.0616	9.53377	-1.45235	2.36404	2.81379	0.480147	Down	Up
GRMZM2G175401	filtered_set	1072	1	8	non-TE influenced	chr4:28781382-28896148	Sb07g005210	Os08g08850	6.21459	1.42163	12.5629	-2.12733	1.01532	1.73e-05	3.20764e-07	Down	Up	5.81471	0.428702	-0.227876	-3.98642	ND	Off	14.2337	1.853	17.6815	-2.9407	0.312911	3.38982e-89	1.07851e-09	Down	ND	21.172	0.979605	0.624977	-3.80743	ND	Off	21.6759	5.50627	19.4512	21.8828	2.27273	-1.97674	-0.15622	0.0137062	-3.25303	Down	ND
GRMZM2G316136	filtered_set	2397	2	8	non-TE influenced	GRMZM2G166658	Sb02g042920	Os07g48090	3.78263	1.03354	5.58286	-1.87078	0.561493	0.00332129	0.115831	Down	ND	6.60736	0.431384	1.03623	-2.89768	Up	Off	5.16051	4.1483	2.08163	-0.314923	-1.30939	0.0665628	7.93606e-05	ND	Down	9.61295	1.32996	0.745294	-2.10737	ND	Down	7.74055	3.79502	2.89439	21.643	2.92564	-1.02813	-1.41886	1.48327	-1.40337	Down	Down
AC187891.3_FG006	filtered_set	791	1	7	non-TE influenced	too big a gap	Sb08g003630	Os12g06160	4.88932	1.694	0.435859	-1.52864	-3.48469	0.0349105	6.28846e-05	Down	Off	0.482471	6.24571	-2.62511	1.06649	Off	Up	0.0305956	0.120297	1.2745	1.94075	5.33519	0.764773	0.0407436	NE	On	0.0546539	0	0.31041	-5.488	NE	NE	0.184988	0.664457	2.506	0	2.49738	1.83913	3.75268	-7.53907	3.74771	NE	On
GRMZM2G077375	filtered_set	3079	7	7	non-TE influenced	chr8:151044027-151243697	Sb03g031250	Os01g48874	6.08141	1.84962	5.42844	-1.71663	-0.163839	1.17e-08	0.0120833	Down	ND	21.5669	2.50009	2.07045	-1.03781	Up	Down	8.06759	1.81177	4.69607	-2.15413	-0.780557	4.11763e-25	0.31903	Down	ND	15.3465	5.10378	1.17471	-0.413372	Up	ND	0	0	0	0.0473954	0	0	0	5.5968	0	NE	NE
GRMZM2G015844	filtered_set	4174	9	6	non-TE influenced	chr10:120776460-121255580	Sb06g018270	Os04g37670	2.09016	1.03581	4.20196	-1.01215	1.0071	0.0108648	3.15402e-13	Down	Up	4.67824	4.56926	1.18406	1.15006	Up	Up	2.75673	1.09349	5.63298	-1.33322	1.03067	0.00391505	0.015708	Down	Up	7.76795	7.6735	1.79559	1.77794	Up	Up	2.32074	1.48197	2.16446	5.01702	8.04559	-0.646717	-0.100529	1.11191	1.79317	ND	ND
GRMZM2G162282	filtered_set	1729	3	6	non-TE influenced	too big a gap	too big a gap	Os11g47970	15.7701	4.37062	540.054	-1.85104	5.09775	1.58e-09	1.12048e-100	Down	Up	58.7498	1.36222	2.24149	-3.18803	Up	Down	40.5229	2.44215	494.541	-4.05196	3.60925	6.63949e-294	4.96343e-258	Down	Up	108.316	1.75703	2.36548	-3.57968	Up	Down	39.4377	5.49506	636.71	111.41	3.71321	-2.84314	4.01295	1.49821	-3.40848	Down	Up
GRMZM2G039993	filtered_set	2048	4	5	non-TE influenced	chr6:114696135-115344263	Sb10g008710	Os06g13310	4.00486	1.63714	2.32243	-1.29006	-0.785855	0.000245349	0.770719	Down	ND	0.74538	24.1228	-2.52831	2.48609	Off	Up	1.14481	0.415261	0.52667	-1.46081	-1.11866	3.82794e-07	0.23892	Off	ND	0.358853	144.526	-1.50007	7.14964	Off	Up	3.50096	1.83592	1.30293	1.62105	48.807	-0.930875	-1.42529	-1.11034	3.80088	ND	Down
GRMZM2G703582	filtered_set	1608	4	5	non-TE influenced	chr9:128269762-128547126	Sb01g034900	chr3:13718414-14372963	4.50126	1.23619	18.9431	-1.86359	2.07303	0.000125839	3.93093e-12	Down	Up	21.7557	1.1432	2.29409	-1.95495	Up	Down	4.10608	0.909062	19.7334	-2.17408	2.26453	1.91533e-10	3.05373e-13	Off	Up	35.9454	4.40822	3.12381	0.0965567	Up	ND	6.1515	1.50857	2.58401	5.1956	3.97215	-2.02704	-1.251	-0.243605	-0.63089	Down	Down
GRMZM2G174739	filtered_set	2974	8	4	non-TE influenced	chr2:149464182-149570352	Sb05g001745	chr11:1267059-1919741	3.21379	1.37704	3.91171	-1.22211	0.283442	0.000206	4.15161e-05	Down	ND	6.11676	0.309057	1.04016	-3.26224	Up	Off	2.42482	0.739228	2.13118	-1.71243	-0.186141	3.96585e-22	0.128337	Off	ND	5.00052	0.504437	0.94186	-2.3649	ND	Off	3.31619	0.489397	2.4482	2.76012	0.431751	-2.75794	-0.437651	-0.264709	-2.93835	Off	ND
AC203985.4_FG001	filtered_set	3081	3	3	non-TE influenced	GRMZM2G104942	Sb07g003750	Os08g06010	5.48982	2.67773	14.0016	-1.03547	1.3506	0.000478647	3.91043e-17	Down	Up	11.3855	0.39155	1.23422	-3.62407	Up	Off	8.23621	7.26251	16.9078	-0.181488	1.03755	0.0309368	6.53038e-38	ND	Up	37.7028	0.998183	2.26753	-2.97029	Up	Off	12.8231	3.88418	20.5015	7.35336	0.705281	-1.7228	0.676942	-0.802183	-4.18247	Down	ND
GRMZM2G044472	filtered_set	2171	2	1	non-TE influenced	chr7:44404052-45939507	too big a gap	no synteny	6.05239	1.57579	2.66683	-1.94075	-1.18208	5.34e-09	0.836235	Down	ND	1.45025	46.3061	-1.98132	3.01455	Down	Up	2.50744	0.995165	2.88386	-1.33233	0.201707	3.49641e-13	0.00130232	Off	ND	2.88739	27.5715	0.0128496	3.26774	ND	Up	5.59421	1.24771	2.31776	5.09177	19.639	-2.16375	-1.27084	-0.135741	1.81153	Down	Down
GRMZM2G050177	filtered_set	6890	16	1	non-TE influenced	chr4:197726079-198038391	Sb07g028615	Os08g38710	39.2018	7.75627	20.9377	-2.33734	-0.904784	9.26e-20	1	Down	ND	1.83247	76.0722	-4.13306	1.24168	Down	Up	136.695	24.0345	43.9501	-2.50773	-1.637	7.15409e-139	2.15351e-24	Down	Down	12.549	372.888	-3.37098	1.52201	Down	Up	66.6769	11.102	40.4439	1.79501	161.169	-2.58626	-0.721253	-5.21434	1.2733	Down	ND
GRMZM2G041369	filtered_set	1937	2	0	non-TE influenced	chr7:44404052-45939507	too big a gap	no synteny	7.8133	2.13878	3.52824	-1.86865	-1.14676	5.36e-11	0.895714	Down	ND	1.80605	50.4469	-2.02698	2.77611	Down	Up	3.13009	1.29945	4.0198	-1.26765	0.360816	1.37624e-08	0.00398134	Down	ND	3.43707	34.678	0.0366421	3.37103	ND	Up	6.75349	1.60717	2.79456	6.44144	25.0371	-2.07043	-1.27271	-0.0682411	1.8902	Down	Down
GRMZM2G042677	filtered_set	1525	2	0	non-TE influenced	chr7:44404052-45939507	too big a gap	no synteny	5.55158	1.28027	1.94789	-2.11559	-1.5105	4.26e-11	0.226941	Down	ND	1.71006	37.5188	-1.67158	2.78312	Down	Up	2.182	0.971122	2.44035	-1.1671	0.16137	2.11794e-07	0.00855185	Off	ND	2.04108	24.1999	-0.199723	3.36722	ND	Up	4.50971	0.901382	2.09973	4.33007	17.3579	-2.32154	-1.10246	-0.0586307	1.94425	Off	Down
GRMZM5G834518	filtered_set	1960	2	0	non-TE influenced	chr4:223058180-224675263	chr4:11306495-12294949	chr2:8923872-9072190	7.61059	3.73976	19.6162	-1.02487	1.36585	0.000736104	6.72025e-17	Down	Up	16.0962	0.615493	1.26963	-3.43695	Up	Off	12.0595	10.5086	24.3396	-0.198587	1.01307	0.0241058	3.77439e-36	ND	Up	55.1639	1.43514	2.26066	-3.00283	Up	Down	18.0518	5.44562	27.7149	10.2375	1.09186	-1.72879	0.61849	-0.818223	-4.04604	Down	ND
GRMZM2G533147	filtered_set	804	1	26	TE influenced	chr4:198322138-198861084	chr7:62894075-63069818	chr8:24546475-24824208	4.80028	2.38978	5.80268	-1.00594	0.273548	0.00974183	0.000229813	Down	ND	19.2637	2.57221	2.22461	-0.679713	Up	ND	0.232191	0.106304	0.0763804	-1.1198	-1.59147	0.687601	0.98974	NE	NE	0.215081	0.139944	-0.680718	-1.29717	NE	NE	0.0363994	0.100571	0.0474131	1.49742	0.3276	1.4414	0.372382	5.32428	3.13525	NE	NE
AC211394.4_FG004	filtered_set	6381	10	70	non-TE influenced	chr6:96849778-96963206	Sb10g025250	Os06g43640	22.0463	13.48	13.1908	-0.709676	-0.740968	0.0922253	1	ND	ND	47.0789	9.28175	1.11053	-1.23196	Up	Down	17.9654	11.4937	10.0453	-0.644331	-0.838633	1.13655e-12	0.0420748	ND	ND	31.8289	11.6317	0.928649	-0.523542	ND	ND	19.7532	12.9253	10.3052	56.8765	12.9301	-0.611845	-0.93865	1.5257	-0.61131	ND	ND
AC213884.3_FG001	filtered_set	3890	4	70	non-TE influenced	chr8:94526759-94651403	Sb09g016600	Os05g28290	6.34221	6.21178	10.9121	-0.0299753	0.782771	1	1.77573e-05	ND	ND	15.9914	3.20457	1.34346	-0.975271	Up	ND	4.80721	5.46302	12.7902	0.184463	1.41159	0.950762	2.4105e-22	ND	Up	15.2921	7.63596	1.65536	0.653551	Up	ND	5.05557	5.12386	11.0343	16.8158	9.25083	0.019353	1.12589	1.73367	0.871579	ND	Up
GRMZM2G005024	filtered_set	2811	5	70	non-TE influenced	GRMZM2G169593	Sb07g002770	Os08g04180	10.8937	10.5514	8.83022	-0.0460607	-0.302943	1	0.0294676	ND	ND	10.9969	24.7482	0.00652577	1.17667	ND	Up	13.8327	12.7598	7.88779	-0.116471	-0.810315	0.126256	0.0838227	ND	ND	15.1179	42.5349	0.125943	1.61827	ND	Up	10.6087	9.70829	9.05879	11.6028	23.343	-0.127952	-0.22784	0.129208	1.13766	ND	ND
GRMZM2G005493	filtered_set	4644	21	70	non-TE influenced	GRMZM2G081682	Sb02g042340	Os07g47290	23.2122	15.6812	11.4422	-0.565821	-1.02046	0.214676	0.954025	ND	ND	71.2894	15.2645	1.68068	-0.542755	Up	ND	13.1045	12.185	7.55382	-0.104952	-0.794702	0.299917	0.434435	ND	ND	24.3059	18.1144	0.854922	0.430775	ND	ND	8.42538	7.96579	6.52573	22.2242	14.1294	-0.0809155	-0.368553	1.39921	0.745822	ND	ND
GRMZM2G005865	filtered_set	923	2	70	non-TE influenced	GRMZM2G130109	Sb06g020660	Os04g40910	7.82365	6.25113	13.1245	-0.323679	0.746274	0.877708	3.67614e-08	ND	ND	21.156	3.42311	1.41936	-1.20797	Up	Down	8.71552	4.54119	22.6226	-0.940363	1.37601	1.68568e-11	2.04307e-41	ND	Up	21.7327	5.32301	1.33544	-0.693912	Up	ND	9.48025	4.59925	14.4964	25.6129	5.60026	-1.04336	0.612643	1.43378	-0.759327	Down	ND
GRMZM2G009326	filtered_set	2723	4	70	non-TE influenced	chr9:149695574-149800334	Sb01g044710	Os03g08860	11.0727	13.7067	65.557	0.307846	2.56563	0.314923	2.54919e-31	ND	Up	14.2371	6.28678	0.458211	-0.720927	ND	ND	11.9837	13.0922	14.9009	0.127619	0.314297	0.921598	2.87487e-10	ND	ND	11.8437	11.4044	0.326432	0.271897	ND	ND	8.07129	9.9181	24.5268	15.1397	10.6764	0.297232	1.60337	0.907382	0.403505	ND	Up
GRMZM2G011923	filtered_set	3417	6	70	non-TE influenced	GRMZM2G033117	Sb01g000960	chr3:35755340-36332177	20.8717	15.4947	125.22	-0.429747	2.58479	0.718583	1.50976e-32	ND	Up	41.5476	14.475	1.05116	-0.469974	Up	ND	19.5143	16.8352	145.192	-0.213034	2.8953	0.074369	6.70186e-95	ND	Up	43.9397	23.4996	1.24975	0.346888	Up	ND	18.8934	13.938	85.1428	37.198	28.0387	-0.438836	2.17194	0.977301	0.56951	ND	Up
GRMZM2G012631	filtered_set	4083	3	70	non-TE influenced	GRMZM2G024668	Sb07g028270	Os08g39140	50.0961	67.0661	447.78	0.420879	3.15999	0.040507	3.57187e-54	ND	Up	116.307	106.296	1.31729	1.18743	Up	Up	29.8267	52.3455	547.42	0.811442	4.19793	2.61504e-10	0	ND	Up	99.1047	70.1965	2.00916	1.51162	Up	Up	25.3086	40.9445	429.601	94.9907	62.0335	0.694019	4.08524	1.90811	1.29338	ND	Up
GRMZM2G018070	filtered_set	1127	1	70	non-TE influenced	GRMZM2G393349	Sb02g027680	Os09g30160	17.9203	11.2794	27.7698	-0.667857	0.631888	0.124887	2.51864e-08	ND	ND	83.077	38.0255	2.45293	1.32547	Up	Up	2.27573	1.46944	3.62056	-0.630714	0.66965	0.0613977	2.19872e-07	ND	ND	3.52908	3.12818	0.225544	0.051628	ND	ND	16.3075	4.26897	24.3874	53.2187	85.859	-1.93332	0.580576	1.70634	2.39637	Down	ND
GRMZM2G018607	filtered_set	2514	1	70	non-TE influenced	GRMZM2G018074	Sb02g004540	too big a gap	7.57008	9.25866	4.92855	0.290461	-0.619041	0.208417	0.578865	ND	ND	8.41246	14.3044	0.253143	1.01893	ND	Up	5.19685	4.73764	2.83274	-0.133442	-0.87521	0.188964	0.160179	ND	ND	5.34802	13.7995	0.158708	1.52609	ND	Up	8.27665	8.55552	6.15623	9.49071	14.8773	0.0478014	-0.426939	0.197446	0.845912	ND	ND
GRMZM2G020940	filtered_set	1891	3	70	non-TE influenced	chr9:132200266-132935319	Sb01g036580	Os03g21040	27.7731	24.6051	15.9747	-0.174723	-0.797859	1	0.594962	ND	ND	98.1332	52.9803	1.98459	1.09532	Up	Up	0.695426	1.04113	7.3992	0.581487	3.40952	0.379545	5.89869e-18	ND	On	20.4382	1.32884	4.59569	0.653671	On	ND	1.1607	5.92227	49.5703	227.211	25.9421	2.35016	5.41519	7.61166	4.48104	Up	Up
GRMZM2G022180	filtered_set	3461	6	70	non-TE influenced	GRMZM2G134668	Sb06g015020	Os04g32950	45.329	28.3009	147.525	-0.679564	1.70243	0.257876	1.06581e-16	ND	Up	41.2491	37.8271	-0.0809278	-0.20587	ND	ND	17.3514	15.0992	71.3962	-0.200567	2.04073	0.00600132	1.08837e-115	ND	Up	19.0612	24.7504	0.252945	0.62974	ND	ND	17.3003	15.9803	61.3711	68.6961	35.1403	-0.114501	1.8267	1.98937	1.02228	ND	Up
GRMZM2G023232	filtered_set	6125	10	70	non-TE influenced	GRMZM2G001358	Sb09g005570	too big a gap	19.4923	17.4671	51.9988	-0.158255	1.41553	1	6.60896e-19	ND	Up	20.5304	25.2293	0.139441	0.43677	ND	ND	10.4854	13.2691	69.8066	0.339664	2.73487	0.146538	1.19968e-182	ND	Up	21.0757	19.3372	1.14901	1.02482	Up	Up	9.60374	17.228	63.2452	22.8843	29.4084	0.843018	2.71916	1.2526	1.61446	ND	Up
GRMZM2G025906	filtered_set	3548	10	70	non-TE influenced	GRMZM2G016992	Sb01g008220	Os03g53600	11.1822	6.46701	29.4143	-0.789935	1.39523	0.201669	1.28186e-10	ND	Up	13.6247	7.4479	0.320168	-0.551061	ND	ND	9.83117	5.10858	41.8071	-0.944305	2.0882	5.63818e-19	7.39487e-122	ND	Up	14.1708	14.6616	0.353163	0.402281	ND	ND	4.63557	3.48689	33.6398	14.7247	10.7643	-0.410706	2.85908	1.6672	1.21525	ND	Up
GRMZM2G025992	filtered_set	3205	8	70	non-TE influenced	chr2:215465690-215570676	Sb02g042170	Os07g46990	21.8105	22.0338	81.3505	0.0146909	1.89908	1	5.61578e-08	ND	Up	58.0391	12.2599	1.3757	-0.867278	Up	ND	15.1322	23.5843	60.424	0.640168	1.99743	8.70106e-06	1.31609e-111	ND	Up	64.3545	24.3987	2.13162	0.732417	Up	ND	21.1476	24.7371	68.533	67.5242	29.7598	0.226175	1.69626	1.67486	0.492853	ND	Up
GRMZM2G027875	filtered_set	9387	20	70	non-TE influenced	chr4:230434507-230612774	Sb04g007610	Os02g12650	9.37899	13.0817	5.5845	0.480005	-0.7479	0.0307145	1	ND	ND	25.7113	11.1685	1.52292	0.320031	Up	ND	6.08355	12.5458	4.66569	1.04409	-0.382751	5.73342e-17	0.290307	Up	ND	22.9305	9.59697	2.00109	0.744563	Up	ND	8.47058	12.5635	7.45184	24.7687	11.1079	0.568646	-0.184841	1.54787	0.39101	ND	ND
GRMZM2G028096	filtered_set	6410	14	70	non-TE influenced	chr4:134102685-135715221	Sb04g025450	Os02g39300	4.98916	3.24657	39.112	-0.619725	2.97049	0.247873	1.27127e-48	ND	Up	13.3364	3.25318	1.45553	-0.579577	Up	ND	4.64225	3.41669	50.6694	-0.442111	3.44794	4.92047e-06	2.37208e-254	ND	Up	14.1699	5.15473	1.53644	0.0777648	Up	ND	4.63859	3.82852	25.3639	12.7661	6.06086	-0.276836	2.45076	1.46036	0.385762	ND	Up
GRMZM2G029951	filtered_set	4509	8	70	non-TE influenced	chr4:233174722-233306143	Sb04g006600	Os02g10290	3.56965	3.98661	32.0005	0.159336	3.16388	0.693102	1.65317e-33	ND	Up	10.3894	5.64395	1.70397	0.82376	Up	ND	5.02954	7.2174	17.9712	0.520967	1.83698	0.213262	2.08079e-18	ND	Up	16.3951	12.5266	1.69002	1.30178	Up	Up	3.67356	3.9811	6.31531	15.0089	6.36717	0.115958	0.781512	2.03028	0.793308	ND	ND
GRMZM2G031308	filtered_set	4518	6	70	non-TE influenced	GRMZM2G002786	Sb03g033920	Os01g53520	14.0251	8.90293	17.643	-0.655599	0.331065	0.0810775	2.73682e-07	ND	ND	31.9296	8.92587	1.21967	-0.619039	Up	ND	10.3551	6.01642	14.0173	-0.783262	0.436833	2.29426e-15	5.64001e-17	ND	ND	31.1843	12.3024	1.59456	0.252756	Up	ND	12.7994	7.84789	12.7489	31.3066	16.0757	-0.705633	-0.00570853	1.29032	0.328775	ND	ND
GRMZM2G031496	filtered_set	3218	3	70	non-TE influenced	GRMZM2G097190	Sb04g025110	Os02g38900	12.6315	17.9128	25.7314	0.503934	1.02645	0.0350556	4.39972e-15	ND	Up	35.2718	8.17597	1.57689	-0.532025	Up	ND	11.4252	17.6528	156.404	0.627636	3.77487	0.0143701	5.21028e-121	ND	Up	85.334	20.1627	3.13104	1.04966	Up	Up	8.49398	14.0084	18.1361	36.6527	14.9989	0.721713	1.09426	2.10928	0.820265	ND	Up
GRMZM2G032484	filtered_set	3590	4	70	non-TE influenced	GRMZM2G126853	Sb03g032180	Os01g50450	2.89582	2.21907	1.2029	-0.383865	-1.26676	0.635738	0.341068	ND	ND	6.76808	1.79219	1.33059	-0.585847	Up	ND	3.67824	3.19188	3.05206	-0.204549	-0.269153	0.0409457	0.224015	ND	ND	9.35673	3.77138	1.49619	0.185504	Up	ND	3.66833	2.19604	1.77328	7.21523	4.35621	-0.739957	-1.04829	0.975728	0.247889	ND	Down
GRMZM2G034326	filtered_set	2468	5	70	non-TE influenced	chr1:297751635-297915808	Sb01g001420	Os03g62870	19.2512	16.5507	44.9056	-0.218049	1.2219	1	2.1036e-12	ND	Up	22.1126	9.6364	0.190708	-1.00751	ND	Down	10.6234	10.9701	9.23703	0.0463174	-0.20173	0.885861	0.00336336	ND	ND	9.3364	12.6283	-0.113076	0.322602	ND	ND	10.4823	10.5333	12.0786	8.7511	13.6204	0.00700213	0.204474	-0.260395	0.377781	ND	ND
GRMZM2G034804	filtered_set	4107	9	70	non-TE influenced	GRMZM2G052341	Sb04g025800	Os02g39890	7.1034	6.02334	8.6842	-0.237909	0.289847	1	1.10224e-06	ND	ND	19.5603	3.10519	1.53534	-1.11945	Up	Down	5.03765	6.46548	3.76565	0.359943	-0.419755	0.15187	0.490594	ND	ND	4.6947	5.73486	-0.165394	0.123276	ND	ND	5.78604	8.27887	4.54806	6.73334	7.9123	0.516781	-0.34726	0.21871	0.451452	ND	ND
GRMZM2G035502	filtered_set	3094	6	70	non-TE influenced	GRMZM2G005710	Sb09g001700	Os05g02530	13.8698	12.4081	24.7797	-0.160648	0.837163	1	2.50186e-06	ND	ND	38.073	7.20396	1.43743	-0.964317	Up	ND	6.86306	9.56584	6.08628	0.47898	-0.173265	0.0488267	0.0318639	ND	ND	12.1981	5.86696	1.12646	0.0706147	Up	ND	9.61001	9.29071	9.69636	14.6921	11.3754	-0.0487434	0.0129041	0.612379	0.243287	ND	ND
GRMZM2G039828	filtered_set	1486	3	70	non-TE influenced	GRMZM2G171912	Sb03g004290	Os01g07880	8.06141	5.21742	32.166	-0.627598	1.9963	0.657206	9.06847e-16	ND	Up	32.0811	4.523	1.77523	-1.05087	Up	Down	7.88909	5.72732	23.4602	-0.46193	1.57216	0.000476684	3.69834e-36	ND	Up	27.1723	7.64736	1.81758	-0.011381	Up	ND	7.24735	8.27093	33.5283	39.8461	13.1163	0.190571	2.2097	2.45875	0.855751	ND	Up
GRMZM2G040030	filtered_set	2934	4	70	non-TE influenced	GRMZM2G052423	Sb01g006960	Os03g55850	28.3215	20.4632	35.2621	-0.468849	0.316209	0.535592	6.82843e-07	ND	ND	77.7513	17.269	1.4709	-0.699716	Up	ND	15.0364	11.6357	43.2585	-0.369875	1.52446	0.0112622	4.66096e-26	ND	Up	47.6516	13.4092	1.78103	-0.0481886	Up	ND	24.5771	18.7128	58.3365	114.272	33.6869	-0.39327	1.24705	2.21704	0.454854	ND	Up
GRMZM2G041328	filtered_set	12011	19	70	non-TE influenced	GRMZM2G057448	Sb02g042540	Os07g47500	11.6566	11.7794	144.744	0.0151201	3.63418	1	1.16612e-16	ND	Up	46.6545	5.50977	2.0645	-1.01722	Up	Down	9.41435	13.1285	174.846	0.479727	4.21493	0.000780102	0	ND	Up	41.3632	8.50894	2.18064	-0.100521	Up	ND	7.2974	6.15651	71.7049	36.5282	9.22667	-0.245234	3.29644	2.3234	0.338386	ND	Up
GRMZM2G042040	filtered_set	2734	4	70	non-TE influenced	chr5:11440718-11544105	Sb01g010540	Os03g50130	12.7433	13.3404	86.5905	0.0660483	2.76437	1	2.14298e-12	ND	Up	28.2085	12.2708	1.03652	-0.164309	Up	ND	9.67722	11.0238	127.958	0.187938	3.7248	1	3.92706e-92	ND	Up	31.1189	30.2755	1.81621	1.77658	Up	Up	11.8067	10.8838	91.3405	32.5328	34.104	-0.117414	2.95155	1.46221	1.53026	ND	Up
GRMZM2G046382	filtered_set	1053	1	70	non-TE influenced	GRMZM2G479260	Sb01g040000	Os03g16030	44.2049	52.8259	8002.04	0.257035	7.49999	0.743898	1.08551e-15	ND	Up	1035.3	61.6467	4.70075	0.63089	Up	ND	32.1138	18.6068	11665.9	-0.787335	8.50484	2.29123e-14	0	ND	Up	990.747	173.242	4.77341	2.25769	Up	Up	11.7005	8.60042	5892.55	724.04	57.6245	-0.444047	8.97605	5.95131	2.30001	ND	Up
GRMZM2G047018	filtered_set	2307	3	70	non-TE influenced	chr10:147001280-147110383	Sb06g031860	Os04g56760	5.1606	2.6314	155.074	-0.971439	4.909	0.722343	8.71536e-14	ND	Up	19.3823	2.49007	1.9787	-0.981275	Up	ND	4.18419	1.49557	199.312	-1.48363	5.5736	1.64669e-41	0	Down	Up	22.1684	9.72169	2.4803	1.29116	Up	Up	5.41665	1.96277	163.717	22.2185	10.0755	-1.46404	4.9174	2.03609	0.895257	Down	Up
GRMZM2G047434	filtered_set	4211	9	70	non-TE influenced	AC234183.1_FG002	Sb08g016560	too big a gap	4.58481	5.89431	21.3751	0.362392	2.22075	0.104273	8.93878e-33	ND	Up	21.1239	5.36126	2.28263	0.304603	Up	ND	2.41636	6.12463	28.8691	1.34142	3.57807	7.19933e-27	4.18584e-235	Up	Up	13.8697	2.89458	2.43071	0.170597	Up	ND	1.89031	5.12691	15.2444	16.1924	4.79276	1.43898	3.01092	3.09794	1.34177	Up	Up
GRMZM2G048703	filtered_set	11011	7	70	non-TE influenced	chr9:141096270-141378070	Sb01g040320	Os03g15590	3.2984	2.63794	12.5008	-0.322245	1.92186	1	1.24641e-13	ND	Up	6.5333	1.66427	0.899822	-1.07245	ND	Down	2.5394	2.79913	12.6179	0.140435	2.31246	1	1.37514e-78	ND	Up	6.68237	3.14726	1.41824	0.332219	Up	ND	2.35748	2.3389	13.3253	6.6067	4.18911	-0.0114054	2.49834	1.48629	0.829132	ND	Up
GRMZM2G053458	filtered_set	4891	3	70	non-TE influenced	chr5:1534698-1660013	Sb01g002180	Os03g61960	17.04	15.9323	94.8804	-0.096958	2.47712	1	9.30608e-11	ND	Up	41.0687	19.0625	1.22801	0.12075	Up	ND	12.1303	13.1181	133.688	0.112942	3.46208	1	4.73186e-122	ND	Up	45.6266	76.9345	1.92162	2.67536	Up	Up	14.5757	16.8629	105.358	48.089	66.8237	0.210272	2.85358	1.72207	2.19671	ND	Up
GRMZM2G054300	filtered_set	4345	9	70	non-TE influenced	GRMZM2G137839	Sb01g038760	Os03g17690	20.8593	26.0743	23.4903	0.321923	0.171366	0.295817	2.65521e-05	ND	ND	55.5544	22.2116	1.45442	0.131864	Up	ND	12.2674	20.5755	23.9649	0.746049	0.966034	0.000563155	1.39288e-18	ND	ND	54.7131	26.7498	2.30178	1.26945	Up	Up	13.4438	24.4439	20.4506	83.2593	30.6051	0.862487	0.605171	2.63058	1.18677	ND	ND
GRMZM2G033822	filtered_set	1401	2	0	TE influenced	chr3:130045734-130313284	too big a gap	too big a gap	1.24003	2.16139	1.24587	0.801089	0.0067709	0.0418127	0.204803	ND	ND	2.65592	3.32129	1.43448	1.7569	On	On	0.142801	0.152929	0.083174	0.0981918	-0.772623	1	1	NE	NE	0.308574	0.294471	0.827707	0.760438	NE	NE	0.584885	0.404008	0.163255	0.104162	0.705007	-0.532668	-1.83468	-2.47801	0.269065	NE	NE
GRMZM2G055619	filtered_set	9399	17	70	non-TE influenced	chr6:81566045-81740252	Sb10g031200	no synteny	6.74102	4.64579	39.8693	-0.536946	2.56406	0.422733	1.1132e-40	ND	Up	6.99062	7.92717	0.0186907	0.200053	ND	ND	5.34739	4.71182	42.149	-0.182515	2.97836	0.0634962	2.02546e-176	ND	Up	5.85064	7.37409	0.137766	0.471586	ND	ND	4.25324	4.21115	19.7029	6.31139	7.51023	-0.0143429	2.21151	0.569286	0.820149	ND	Up
GRMZM2G056039	filtered_set	4123	2	70	non-TE influenced	GRMZM2G340251	Sb08g018750	Os12g38180	77.3467	65.4443	420.283	-0.24107	2.44193	1	2.27397e-40	ND	Up	106.508	127.292	0.594219	0.851396	ND	ND	35.778	42.9296	416.418	0.262891	3.54085	0.434147	1.59327e-267	ND	Up	65.4288	90.4829	1.14107	1.60878	Up	Up	28.1791	41.2043	298.84	52.3835	80.3411	0.548151	3.40663	0.894462	1.51148	ND	Up
GRMZM2G057186	filtered_set	4367	6	70	non-TE influenced	no synteny	no synteny	no synteny	174.209	92.113	282.316	-0.919337	0.696488	0.00663599	7.908e-10	ND	ND	363.487	24.0597	1.09515	-2.822	Up	Down	342.731	103.408	261.267	-1.72871	-0.391552	5.9708e-72	0.282822	Down	ND	506.42	29.7497	0.6353	-3.45404	ND	Down	157.705	100.449	147.688	362.47	27.8047	-0.650755	-0.09467	1.20063	-2.50378	ND	ND
GRMZM2G057329	filtered_set	5088	7	70	non-TE influenced	chr1:291877373-292004317	Sb01g003800	Os03g59700	5.0926	5.16501	23.8045	0.020363	2.22454	1	1.30884e-11	ND	Up	12.6074	2.6081	1.4144	-0.85836	Up	ND	4.03089	5.16765	22.5747	0.358332	2.48525	0.293188	5.64844e-87	ND	Up	14.2915	6.56041	1.87763	0.754458	Up	ND	3.24976	4.21937	10.5939	11.8884	7.52563	0.376589	1.70452	1.87083	1.21122	ND	Up
GRMZM2G058910	filtered_set	7550	19	70	non-TE influenced	GRMZM2G104418	Sb01g040970	Os03g14690	26.2956	27.942	35.7696	0.0876094	0.443899	0.729279	6.17643e-07	ND	ND	51.1037	20.7262	1.02045	-0.281475	Up	ND	23.6162	27.1206	39.6261	0.199601	0.746648	0.753035	6.64216e-33	ND	ND	46.2946	25.2848	1.04894	0.176391	Up	ND	24.2765	27.9259	41.8564	62.0495	29.7971	0.202036	0.785864	1.35382	0.295603	ND	ND
GRMZM2G060109	filtered_set	3321	2	70	non-TE influenced	GRMZM2G301947	Sb02g041070	Os07g44950	4.88608	4.97208	17.0502	0.0251668	1.80283	0.949255	3.1642e-26	ND	Up	18.3769	4.34175	1.98499	-0.0963032	Up	ND	5.18642	5.04186	36.0093	-0.0407748	2.79532	0.677762	3.9297e-61	ND	Up	16.5323	8.25537	1.83925	0.837453	Up	ND	5.19917	6.75653	21.2926	20.2791	8.07977	0.377939	2.03379	1.96344	0.635935	ND	Up
GRMZM2G060257	filtered_set	2572	4	70	non-TE influenced	chr9:155635398-155770285	Sb01g031190	Os10g37830	12.3702	12.7793	34.4102	0.0469324	1.47589	0.991544	1.76843e-13	ND	Up	19.6728	10.8102	0.762845	-0.100902	ND	ND	16.2711	23.2481	18.1196	0.514779	0.155238	0.0135986	2.36392e-05	ND	ND	13.9006	59.0133	-0.242962	1.84286	ND	Up	22.6543	31.8155	87.1635	33.4188	64.1451	0.489928	1.94389	0.560853	1.50151	ND	Up
GRMZM2G060567	filtered_set	3132	6	70	non-TE influenced	GRMZM2G144282	Sb04g001850	Os02g02990	11.3709	8.41662	20.7892	-0.433985	0.870432	0.770818	1.47886e-06	ND	ND	25.1621	10.363	1.15314	-0.126583	Up	ND	9.92735	5.78166	26.4807	-0.779821	1.41537	1.16739e-10	8.18743e-41	ND	Up	22.1125	17.2676	1.26189	0.905109	Up	ND	8.11986	7.56442	22.1515	29.2257	14.6854	-0.102212	1.44777	1.84758	0.854773	ND	Up
GRMZM2G060647	filtered_set	2951	3	70	non-TE influenced	too big a gap	chr3:13441249-13863903	no synteny	61.223	30.8417	130.191	-0.989169	1.08848	0.00186319	2.01108e-15	ND	Up	91.7661	38.6412	0.855334	-0.392464	ND	ND	79.214	45.2479	177.997	-0.80789	1.16802	9.84734e-09	1.37606e-25	ND	Up	96.2778	122.085	0.301472	0.644077	ND	ND	65.5118	28.3323	71.9774	109.72	104.618	-1.20928	0.135787	0.743988	0.67529	Down	ND
GRMZM2G063262	filtered_set	4524	10	70	non-TE influenced	chr10:125975023-126186121	Sb06g020560	Os04g40700	10.9881	10.5946	9.74874	-0.0526095	-0.172633	1	0.0416766	ND	ND	24.3443	8.31723	1.32367	-0.225619	Up	ND	5.47606	5.39887	5.36136	-0.0204773	-0.0305327	0.549828	9.9444e-05	ND	ND	13.8084	6.10159	1.38299	0.204839	Up	ND	10.2208	11.4747	8.45148	31.1199	16.3746	0.166936	-0.274203	1.60623	0.679896	ND	ND
GRMZM2G063676	filtered_set	7961	10	70	non-TE influenced	GRMZM2G361605	Sb09g005570	Os05g08840	6.77302	7.10026	60.2209	0.0680626	3.1522	0.696273	1.46869e-51	ND	Up	68.1999	8.50758	3.4259	0.423105	Up	ND	7.11404	6.49544	99.971	-0.131223	3.81258	0.56383	1.89298e-64	ND	Up	117.866	7.82039	4.10759	0.193997	Up	ND	5.5288	6.00274	106.665	117.706	9.0281	0.118635	4.26974	4.41183	0.707355	ND	Up
GRMZM2G063850	filtered_set	6148	7	70	non-TE influenced	GRMZM2G162688	Sb04g033510	Os02g43020	7.38533	3.94194	41.5826	-0.905586	2.49309	0.00990894	1.48154e-38	ND	Up	20.945	13.9597	1.58553	1.00023	Up	Up	5.16907	3.75412	55.6486	-0.461323	3.42812	1.72224e-07	3.26021e-245	ND	Up	23.1134	14.0613	2.28999	1.57303	Up	Up	5.21232	3.46559	59.4495	20.4013	15.8943	-0.588686	3.51142	1.96846	1.60832	ND	Up
GRMZM2G064799	filtered_set	4830	16	70	non-TE influenced	GRMZM2G079888	Sb02g002570	Os07g04240	16.0007	18.4025	10.2751	0.201753	-0.638932	0.33893	1	ND	ND	46.7628	12.9283	1.55637	-0.298374	Up	ND	13.5371	13.3108	5.65148	-0.0243234	-1.26007	0.53109	7.72307e-08	ND	Down	16.4959	12.7113	0.27204	-0.103931	ND	ND	13.1542	14.4057	5.72986	51.6497	10.8315	0.131108	-1.19881	1.97316	-0.280269	ND	Down
GRMZM2G065622	filtered_set	4965	7	70	non-TE influenced	GRMZM2G350819	Sb09g002730	Os05g04370	4.12286	2.64234	10.6433	-0.641632	1.36802	0.209596	7.22679e-19	ND	Up	5.78409	4.24626	0.484501	0.0386936	ND	ND	3.81867	2.56189	10.3503	-0.575679	1.43829	1.61948e-08	1.22505e-58	ND	Up	7.17473	5.23482	0.955948	0.501239	ND	ND	4.03759	2.58131	8.89086	7.10548	5.87523	-0.645189	1.13863	0.815285	0.541039	ND	Up
GRMZM2G066024	filtered_set	2713	2	70	non-TE influenced	GRMZM2G057823	Sb03g043140	Os01g67860	40.4469	22.6628	7.33803	-0.835676	-2.4624	0.0199217	8.268e-09	ND	Down	32.4476	98.0584	-0.281193	1.31431	ND	Up	18.1263	22.9702	9.41736	0.34166	-0.94462	0.130865	0.0078825	ND	ND	31.0251	59.347	0.891715	1.82743	ND	Up	13.8721	19.2834	14.5286	36.7112	74.1848	0.475148	0.0667112	1.40397	2.41885	ND	ND
GRMZM2G067789	filtered_set	4173	14	70	non-TE influenced	chr1:105713889-105875467	Sb01g027800	Os10g42830	6.60858	4.75041	3.03235	-0.476203	-1.12365	0.389201	0.303396	ND	ND	15.8443	6.6628	1.46655	0.216913	Up	ND	5.86266	3.8756	2.16036	-0.597011	-1.43986	9.88688e-08	2.78545e-09	ND	Down	10.9192	7.3428	0.938339	0.365941	ND	ND	4.80389	4.04006	2.39336	17.6425	8.8286	-0.249769	-1.00486	1.87656	0.877846	ND	Down
GRMZM2G068244	filtered_set	2514	7	70	non-TE influenced	chr5:2219388-2326202	Sb01g003100	Os03g60740	42.6384	56.583	165.431	0.408207	1.95598	0.600274	4.90497e-09	ND	Up	70.0448	24.7013	0.711493	-0.792159	ND	ND	18.1167	20.7662	142.983	0.1969	2.98037	0.417527	3.37035e-210	ND	Up	107.098	31.3585	2.43543	0.663457	Up	ND	25.575	30.8127	112.086	71.0932	44.4092	0.268784	2.13176	1.47494	0.7961	ND	Up
GRMZM2G068665	filtered_set	3921	7	70	non-TE influenced	chr8:158959671-159062952	Sb03g045690	Os01g71990	4.88061	5.68863	2.63988	0.220977	-0.886342	0.348148	0.908791	ND	ND	19.596	2.95947	2.02991	-0.696825	Up	ND	4.69847	5.55291	3.0391	0.241007	-0.628379	0.818096	0.631961	ND	ND	29.0193	4.48605	2.69829	0.00506915	Up	ND	3.24671	5.15553	3.05272	4.04742	6.45713	0.666979	-0.0888523	0.317939	0.991696	ND	ND
GRMZM2G069542	filtered_set	7599	10	70	non-TE influenced	GRMZM2G074122	Sb04g008720	Os02g14770	8.90855	9.46912	6.33657	0.0880306	-0.491422	0.572293	0.407369	ND	ND	20.2352	46.8473	1.16866	2.37972	Up	Up	3.68973	9.40358	3.85139	1.34946	0.0618494	5.75291e-23	5.64022e-05	Up	ND	7.026	72.6457	0.96664	4.33656	ND	Up	3.50458	7.96462	2.68381	25.282	15.5455	1.18414	-0.384831	2.85044	2.14887	Up	ND
GRMZM2G069651	filtered_set	3835	5	70	non-TE influenced	GRMZM2G112165	Sb02g028050	Os09g30439	23.0548	19.651	1987.99	-0.230455	6.43004	1	1.53383e-135	ND	Up	236.444	49.7466	3.56957	1.32076	Up	Up	4.51629	8.77785	1239.04	0.958574	8.09955	2.5144e-06	0	ND	Up	142.59	17.6327	5.16507	2.14959	Up	Up	9.45489	7.41122	2609.52	137.607	45.0202	-0.351307	8.10836	3.8632	2.25132	ND	Up
GRMZM2G069911	filtered_set	1364	3	70	non-TE influenced	chr6:64638645-64986477	Sb10g002030	Os06g04020	25.7045	12.025	959.618	-1.09591	5.22231	0.310158	1.12886e-22	ND	Up	145.188	20.3841	2.84003	0.0076771	Up	ND	7.94822	4.79146	1158.85	-0.730048	7.18766	8.02515e-07	0	ND	Up	147.728	10.2561	4.03951	0.191253	Up	ND	12.8732	3.49758	1062.78	94.2825	27.6618	-1.87964	6.36722	2.87252	1.10346	Down	Up
GRMZM2G072612	filtered_set	3088	7	70	non-TE influenced	GRMZM2G578205	Sb04g029840	Os02g48630	6.5998	5.92496	2.88669	-0.155593	-1.19272	1	0.677852	ND	ND	22.4206	4.03685	1.6604	-0.812831	Up	ND	5.3997	6.42926	2.74963	0.251731	-0.973385	0.704521	0.029137	ND	ND	5.8099	7.17791	0.158831	0.463835	ND	ND	3.8003	3.60044	2.22203	8.10463	4.17945	-0.0779191	-0.773965	1.09243	0.137165	ND	ND
GRMZM2G073535	filtered_set	2247	6	70	non-TE influenced	chr8:121235590-121469794	Sb09g024530	Os05g41900	65.9667	107.154	250.834	0.699862	1.92691	0.00167229	9.25993e-31	ND	Up	119.003	32.4428	0.852328	-1.02266	ND	Down	72.513	112.049	260.081	0.627815	1.84264	1.60375e-05	2.37143e-104	ND	Up	118.169	78.6818	0.867476	0.280731	ND	ND	80.8145	144.859	405.699	292.186	77.0713	0.841959	2.32771	1.85419	-0.0684191	ND	Up
GRMZM2G075655	filtered_set	5345	14	70	non-TE influenced	GRMZM2G084149	Sb07g026920	Os08g40790	14.1359	11.7687	8.21172	-0.264384	-0.783532	0.886662	0.871631	ND	ND	32.2135	8.98501	1.35214	-0.489821	Up	ND	7.83401	7.78204	4.80977	-0.00960014	-0.703667	0.727047	0.456247	ND	ND	26.9174	7.62026	1.74328	-0.0772116	Up	ND	8.30046	8.77425	6.20477	38.2436	10.3484	0.0800761	-0.419753	2.20382	0.318106	ND	ND
GRMZM2G076062	filtered_set	4724	9	70	non-TE influenced	GRMZM2G330019	Sb01g046550	Os03g06240	42.7024	46.7324	23.6828	0.130104	-0.850449	0.5991	0.96017	ND	ND	106.463	48.4108	1.55878	0.421844	Up	ND	31.8613	70.2228	23.2795	1.14011	-0.452726	1.52727e-18	1	Up	ND	68.782	47.6512	1.4181	0.888592	Up	ND	21.1745	60.4219	31.1078	80.773	47.5109	1.5127	0.554927	1.9315	1.1659	Up	ND
GRMZM2G077253	filtered_set	3944	8	70	non-TE influenced	chr1:196537802-196750225	too big a gap	too big a gap	13.1655	15.7408	149.233	0.257727	3.50263	0.229833	1.8896e-56	ND	Up	39.4553	18.3379	1.71165	0.606302	Up	ND	12.278	12.3054	182.885	0.00320987	3.89667	0.525438	5.28177e-303	ND	Up	41.3788	20.1123	1.83808	0.797308	Up	ND	9.74268	10.702	128.694	32.0888	17.0129	0.135472	3.72335	1.71958	0.804172	ND	Up
GRMZM2G077307	filtered_set	5625	14	70	non-TE influenced	chr8:155193427-155414810	Sb03g033040	Os01g52110	29.4597	28.4074	37.7923	-0.0524737	0.359338	1	2.67316e-06	ND	ND	140.198	29.1673	2.41673	0.151722	Up	ND	16.8938	34.7684	53.6045	1.04124	1.6658	2.04933e-15	5.32883e-67	Up	Up	131.753	35.558	2.76548	0.875915	Up	ND	11.2482	23.6684	33.8575	240.098	23.2135	1.0732	1.58969	4.41573	1.0452	Up	Up
GRMZM2G077541	filtered_set	3535	5	70	non-TE influenced	chr10:147545007-147654157	Sb06g032470	Os04g57590	13.0187	14.0728	47.9927	0.112307	1.88214	0.853302	2.6761e-17	ND	Up	73.9789	7.29654	2.51179	-0.829857	Up	ND	13.4313	15.0846	57.5573	0.167462	2.09932	1	1.12848e-43	ND	Up	87.9789	10.4398	2.72198	-0.352958	Up	ND	11.3004	12.4205	35.187	96.4751	14.6597	0.136342	1.63858	3.09367	0.375454	ND	Up
GRMZM2G077823	filtered_set	4914	11	70	non-TE influenced	GRMZM2G025281	Sb02g039740	Os07g43050	7.29488	5.23699	5.97417	-0.478069	-0.288101	0.390715	0.101805	ND	ND	19.0856	3.54215	1.49495	-0.934509	Up	ND	7.70491	6.58552	6.69479	-0.226449	-0.20271	0.00837245	0.00536579	ND	ND	21.0086	7.96044	1.44679	0.0468478	Up	ND	4.99663	3.50489	3.05644	7.43165	4.4823	-0.511464	-0.708922	0.572632	-0.156683	ND	ND
GRMZM2G078252	filtered_set	2894	5	70	non-TE influenced	GRMZM2G014614	Sb01g008300	Os03g53510	5.53238	3.59314	6.51379	-0.622512	0.235558	0.191339	9.14821e-06	ND	ND	11.5827	4.28761	1.1206	-0.312915	Up	ND	7.9018	4.11532	7.30517	-0.941011	-0.11325	1.03819e-15	0.00359991	ND	ND	15.3565	12.156	0.969149	0.631998	ND	ND	6.27977	3.59033	7.07343	15.0267	8.39591	-0.806422	0.171673	1.25861	0.418918	ND	ND
GRMZM2G080930	filtered_set	3637	7	70	non-TE influenced	GRMZM2G070239	Sb04g035540	Os02g54770	4.85374	4.17769	6.96152	-0.216341	0.520217	1	1.17499e-07	ND	ND	11.0178	5.10175	1.38071	0.270094	Up	ND	4.50979	3.94692	11.3982	-0.192288	1.33748	0.10024	2.29547e-35	ND	Up	16.9977	10.1058	1.96859	1.21849	Up	Up	4.152	4.01295	9.02431	10.7231	10.6185	-0.0491298	1.11982	1.36863	1.3545	ND	Up
GRMZM2G083716	filtered_set	5107	14	70	non-TE influenced	GRMZM2G095252	Sb10g001120	Os06g02380	55.0742	70.3535	401.965	0.353241	2.8676	0.105798	8.75538e-50	ND	Up	80.1767	80.9328	0.526389	0.539931	ND	ND	65.7796	106.181	689.65	0.690805	3.39013	1.04975e-08	3.90145e-262	ND	Up	155.698	163.914	1.21011	1.2843	Up	Up	54.9316	90.3116	591.694	122.564	157.947	0.717265	3.42912	1.15781	1.52371	ND	Up
GRMZM2G084406	filtered_set	16593	11	70	non-TE influenced	no synteny	no synteny	Os08g43300	3.19448	2.27264	2.85161	-0.49103	-0.16375	0.448667	0.0117221	ND	ND	7.65317	1.82797	1.29254	-0.772671	Up	ND	2.8432	1.94638	2.19178	-0.546485	-0.375262	4.66775e-08	0.349231	ND	ND	5.96374	2.39138	1.16408	-0.153932	Up	ND	3.4498	1.96873	3.01414	7.16109	2.58144	-0.808934	-0.194708	1.05345	-0.418196	ND	ND
GRMZM2G085926	filtered_set	4254	9	70	non-TE influenced	chr4:235654058-235769841	Sb04g004880	Os02g07720	13.1533	8.99213	16.2262	-0.548642	0.302872	0.312965	7.44332e-07	ND	ND	37.6192	8.61555	1.52531	-0.601021	Up	ND	10.398	7.3242	19.1098	-0.505509	0.877939	2.84675e-07	1.65196e-27	ND	ND	36.2191	13.5949	1.87514	0.461521	Up	ND	13.2292	7.83122	18.3521	40.0589	20.6567	-0.756337	0.472197	1.59833	0.64285	ND	ND
GRMZM2G086845	filtered_set	3361	4	70	non-TE influenced	GRMZM2G026969	Sb03g042460	Os01g66940	14.7224	10.8201	9.43687	-0.444263	-0.641575	0.440342	0.285134	ND	ND	30.3079	14.5281	1.10295	0.0421566	Up	ND	7.13992	4.92764	4.1068	-0.534921	-0.797746	3.39789e-06	0.39248	ND	ND	17.8919	27.2945	1.326	1.93528	Up	Up	14.933	12.8711	12.737	47.8149	26.4194	-0.214352	-0.229464	1.67889	0.823053	ND	ND
GRMZM2G090300	filtered_set	2173	3	70	non-TE influenced	GRMZM2G062555	Sb09g024250	Os05g41480	12.3855	8.60432	7.49258	-0.525469	-0.725042	0.585555	1	ND	ND	19.5969	26.0926	0.676378	1.08937	ND	Up	5.54942	6.73417	8.09407	0.279118	0.544447	0.516453	4.74948e-13	ND	ND	22.0235	11.4085	2.15285	1.20398	Up	Up	4.781	5.61884	4.1576	18.6023	18.7422	0.232915	-0.201516	1.95987	1.97068	ND	ND
GRMZM2G090647	filtered_set	5012	10	70	non-TE influenced	chr8:137355341-137805426	too big a gap	Os01g37832	3.56253	3.63957	70.1318	0.0308591	4.29871	0.919323	1.20563e-53	ND	Up	21.3458	2.42988	2.44626	-0.688209	Up	ND	4.79071	4.25874	2.75959	-0.169776	-0.795562	0.156464	0.582271	ND	ND	8.36678	4.14559	0.738641	-0.274278	ND	ND	2.97206	3.0169	49.7798	16.4798	4.11219	0.0215958	4.06557	2.47077	0.468311	ND	Up
GRMZM2G093716	filtered_set	4275	11	70	non-TE influenced	chr4:116391092-116755381	Sb04g022660	Os02g34950	4.8842	3.29398	6.31311	-0.568148	0.37016	0.454175	0.000152061	ND	ND	9.49995	2.74128	1.04075	-0.751948	Up	ND	2.75895	2.32773	5.71486	-0.245101	1.05033	0.0415597	4.93041e-32	ND	Up	8.41366	3.7812	1.54926	0.395584	Up	ND	12.3906	9.75986	12.1717	12.9375	14.756	-0.344285	-0.0257163	0.0623022	0.252038	ND	ND
GRMZM2G094712	filtered_set	5981	12	70	non-TE influenced	chr8:173361880-173465787	Sb03g035220	Os01g55540	6.76382	6.4826	5.82466	-0.0612579	-0.21563	1	0.0178195	ND	ND	50.3178	6.88661	2.94884	0.0798197	Up	ND	6.02554	6.09403	4.21887	0.0163044	-0.51413	1	0.616834	ND	ND	19.6532	9.88258	1.52336	0.531629	Up	ND	5.33339	6.75968	5.84453	57.0022	13.1178	0.341845	0.132012	3.41765	1.29824	ND	ND
GRMZM2G095392	filtered_set	4924	9	70	non-TE influenced	GRMZM2G140047	Sb05g002450	Os12g04290	6.22514	6.07216	24.6139	-0.03589	1.98312	0.960624	4.76225e-31	ND	Up	16.7153	4.35162	1.48241	-0.458883	Up	ND	4.83373	5.80462	12.6529	0.264013	1.38807	0.48473	8.44353e-59	ND	Up	12.5286	5.31649	1.47115	0.234621	Up	ND	4.11875	5.25487	13.2693	14.5071	6.93379	0.351371	1.68757	1.81623	0.751295	ND	Up
GRMZM2G096585	filtered_set	3909	13	70	non-TE influenced	chr4:43119777-43642689	Sb07g026560	Os08g41390	24.8747	34.534	392.846	0.473319	3.98115	0.0211344	1.66846e-73	ND	Up	170.47	53.3018	2.83369	1.15645	Up	Up	9.29462	27.351	444.983	1.55702	5.58106	3.24882e-22	4.56341e-260	Up	Up	166.179	45.5355	4.28338	2.41573	Up	Up	9.50799	27.9874	451.278	151.67	52.102	1.55746	5.56859	3.99551	2.454	Up	Up
GRMZM2G101001	filtered_set	4898	6	70	non-TE influenced	chr1:34267118-34443387	Sb01g041010	Os03g14580	7.09845	7.43211	8.98879	0.0662585	0.34058	0.857397	3.17638e-07	ND	ND	23.4853	2.28705	1.81406	-1.54558	Up	Down	4.31078	5.86734	2.76254	0.444668	-0.641764	0.0511599	1	ND	ND	29.1091	3.18539	2.85408	-0.337447	Up	ND	7.82714	8.76608	4.45176	39.0226	6.00937	0.163428	-0.81397	2.3176	-0.381216	ND	ND
GRMZM2G101271	filtered_set	4111	11	70	non-TE influenced	chr4:178707622-178871153	Sb04g033980	Os02g52390	38.9618	71.9653	24.2671	0.885222	-0.683039	2.61e-05	1	ND	ND	80.4781	24.6077	1.07787	-0.631572	Up	ND	44.1563	95.1338	18.8467	1.10732	-1.22827	5.07242e-21	9.48265e-09	Up	Down	54.0837	29.4219	0.389233	-0.48905	ND	ND	43.709	66.4517	14.7251	56.379	25.8201	0.604363	-1.56959	0.367219	-0.759416	ND	Down
GRMZM2G101408	filtered_set	2688	5	70	non-TE influenced	chr10:138024394-138142474	Sb06g025260	Os04g47370	7.86003	5.43475	15.9244	-0.532239	1.01854	0.852452	4.83115e-06	ND	Up	19.7467	6.75332	1.18225	-0.36555	Up	ND	6.74882	5.15476	16.0498	-0.388666	1.24972	0.00270487	4.47859e-32	ND	Up	17.6592	12.4179	1.37017	0.862208	Up	ND	6.7828	5.24923	11.8558	19.6393	14.7716	-0.369713	0.80555	1.53365	1.12276	ND	ND
GRMZM2G101480	filtered_set	2873	5	70	non-TE influenced	GRMZM5G800112	Sb07g014940	no synteny	30.4833	35.1625	85.6532	0.206014	1.49046	0.725564	5.38076e-12	ND	Up	68.9192	15.1163	1.09994	-1.08878	Up	Down	20.3997	19.5508	49.4311	-0.0613182	1.27683	0.188549	2.97707e-59	ND	Up	49.7919	36.6825	1.34001	0.899201	Up	ND	20.8411	22.1216	40.8003	49.8795	31.5601	0.0860215	0.969117	1.25898	0.598647	ND	ND
GRMZM2G102167	filtered_set	3252	5	70	non-TE influenced	no synteny	no synteny	Os09g36990	8.13828	5.73183	7.23186	-0.505653	-0.170334	0.337704	0.00282169	ND	ND	34.3162	7.54288	2.1604	-0.0251499	Up	ND	3.9932	2.55337	5.3503	-0.644937	0.421985	1.04108e-06	2.38844e-13	ND	ND	24.9789	7.80775	2.50924	0.831639	Up	ND	3.62664	3.09563	9.70586	38.4571	12.2199	-0.228335	1.41997	3.40618	1.75224	ND	Up
GRMZM2G103812	filtered_set	3443	8	70	non-TE influenced	GRMZM5G837351	Sb03g043750	Os01g68770	32.6402	56.5962	24.6847	0.794037	-0.403021	0.000617848	0.102087	ND	ND	69.8869	47.3683	1.19776	0.636666	Up	ND	13.3034	33.9358	10.3463	1.35095	-0.362645	4.99546e-30	0.144293	Up	ND	31.8176	74.1601	1.24995	2.47074	Up	Up	23.9782	42.3672	30.3588	91.5086	56.5624	0.821197	0.34038	1.93214	1.23809	ND	ND
GRMZM2G105438	filtered_set	2164	4	70	non-TE influenced	GRMZM2G117984	Sb07g001260	Os08g02080	6.99108	5.28375	10.3961	-0.403887	0.572394	0.917256	0.000750003	ND	ND	14.711	2.92008	1.01759	-1.31483	Up	Down	5.20642	4.45467	8.526	-0.224926	0.711469	0.106569	2.00334e-10	ND	ND	13.5847	7.34846	1.46858	0.582201	Up	ND	11.5762	7.79074	11.4325	16.8589	15.2295	-0.571272	-0.0180204	0.542305	0.395678	ND	ND
GRMZM2G105539	filtered_set	4335	10	70	non-TE influenced	chr4:181848134-182012631	Sb04g028030	Os02g51100	19.68	22.5013	17.7824	0.193271	-0.14627	0.548882	0.00238188	ND	ND	46.4462	14.9744	1.28976	-0.34324	Up	ND	13.959	17.8135	7.53568	0.351748	-0.889303	0.0552281	0.0441641	ND	ND	22.1691	11.8095	0.650381	-0.258164	ND	ND	17.4916	20.1915	14.7996	56.3945	19.6859	0.207077	-0.241089	1.68884	0.170496	ND	ND
GRMZM2G107609	filtered_set	3777	7	70	non-TE influenced	too big a gap	Sb10g002390	Os06g04390	15.9904	13.274	179.057	-0.268582	3.48505	1	5.21363e-31	ND	Up	102.389	8.41081	2.71198	-0.893538	Up	ND	19.4057	15.6222	251.828	-0.312863	3.69782	0.00877321	4.26312e-153	ND	Up	124.451	17.1091	2.76009	-0.102584	Up	ND	17.2708	12.5988	176.683	108.975	19.9094	-0.455021	3.35468	2.65751	0.205103	ND	Up
GRMZM2G110869	filtered_set	2615	2	70	non-TE influenced	AC212859.3_FG007	Sb06g034000	Os04g59460	6.97778	7.17007	17.724	0.0392126	1.34474	1	0.0257022	ND	Up	15.7251	9.62193	1.28971	0.581095	Up	ND	5.93121	7.37118	22.4916	0.313523	1.92281	0.256153	2.23655e-87	ND	Up	16.6973	8.37585	1.57222	0.576992	Up	ND	6.07685	5.41123	11.9681	12.4725	7.42832	-0.167338	0.977683	1.03723	0.289668	ND	ND
GRMZM2G111143	filtered_set	2772	3	70	non-TE influenced	no synteny	no synteny	no synteny	8.45859	9.43228	8.83462	0.157171	0.0627443	0.39269	0.000218815	ND	ND	14.8001	24.4954	0.892598	1.61947	ND	Up	7.04648	8.64097	10.1153	0.294253	0.521497	0.477917	7.7653e-08	ND	ND	16.6562	35.949	1.24291	2.35276	Up	Up	5.80657	8.44472	9.11748	19.9128	22.2224	0.540285	0.650857	1.77776	1.93607	ND	ND
GRMZM2G111411	filtered_set	3591	5	70	non-TE influenced	too big a gap	too big a gap	too big a gap	9.69008	17.1885	11.9785	0.826799	0.30584	0.00296861	7.60019e-06	ND	ND	21.7953	6.63884	1.12955	-0.585315	Up	ND	6.66897	18.7323	12.8311	1.48986	0.944004	9.70037e-31	2.06089e-36	Up	ND	20.3455	11.1334	1.73562	0.86587	Up	ND	6.16108	15.9647	10.4244	24.9313	13.6976	1.37349	0.758611	2.01653	1.15254	Up	ND
GRMZM2G111477	filtered_set	1691	6	70	non-TE influenced	GRMZM2G416120	too big a gap	too big a gap	10.8438	10.7365	384.384	-0.0143397	5.14748	0.638589	3.26781e-103	ND	Up	78.8584	7.91539	2.85146	-0.464913	Up	ND	3.29797	8.29195	444.998	1.32987	7.07564	1.08168e-23	0	Up	Up	67.365	4.81287	4.34902	0.542263	Up	ND	2.82094	7.4117	154.96	59.74	5.91889	1.39331	5.77907	4.40396	1.06888	Up	Up
GRMZM2G111579	filtered_set	5059	15	70	non-TE influenced	GRMZM2G020096	Sb09g002470	Os05g03820	8.0671	7.75474	5.02319	-0.0569648	-0.683339	0.987991	0.858279	ND	ND	23.8569	8.18711	1.59377	0.0509098	Up	ND	5.78351	7.27114	4.48996	0.330187	-0.365171	0.0710966	0.11635	ND	ND	7.69087	11.7133	0.30713	0.913998	ND	ND	4.89391	6.64104	4.7848	19.781	10.0548	0.440344	-0.032524	2.01483	1.03867	ND	ND
GRMZM2G112165	filtered_set	4171	3	70	non-TE influenced	GRMZM2G069651	Sb02g028050	Os09g30418	52.8302	36.5738	569.194	-0.530542	3.42946	0.336732	2.56981e-59	ND	Up	113.838	77.1272	1.28099	0.719329	Up	ND	23.047	26.2834	755.448	0.189564	5.03462	0.824494	0	ND	Up	82.9385	49.7697	1.94078	1.20402	Up	Up	22.747	27.4894	930.767	66.0378	67.0553	0.273193	5.35461	1.53758	1.55964	ND	Up
GRMZM2G113790	filtered_set	3596	4	70	non-TE influenced	GRMZM5G829486	Sb07g009500	no synteny	5.00021	3.31449	13.2292	-0.593056	1.40349	0.152822	6.19105e-18	ND	Up	7.53506	4.32922	0.772213	-0.0271576	ND	ND	4.45991	2.7625	12.3385	-0.690844	1.46787	2.13383e-10	2.04733e-56	ND	Up	8.33127	5.17309	0.942741	0.255336	ND	ND	4.81784	2.88944	4.43109	6.69592	5.71314	-0.737399	-0.120698	0.474812	0.24585	ND	ND
GRMZM2G114793	filtered_set	3872	8	70	non-TE influenced	GRMZM2G415007	Sb04g001140	Os02g02410	31.5295	25.0957	1144.97	-0.329251	5.18242	1	2.05601e-104	ND	Up	51.5565	39.0045	0.693941	0.291437	ND	ND	9.99082	13.2004	814.491	0.401869	6.34901	0.343107	9.16386e-217	ND	Up	29.7773	15.3429	1.83345	0.876858	Up	ND	11.0802	15.725	482.537	86.0432	26.7846	0.505029	5.44445	2.95696	1.27334	ND	Up
GRMZM2G116273	filtered_set	2863	3	70	non-TE influenced	GRMZM2G156877	Sb03g035420	Os01g55830	150.88	143.194	342.91	-0.0754304	1.18442	1	4.7535e-09	ND	Up	176.543	96.2316	0.154282	-0.721151	ND	ND	8.91163	4.55317	26.7848	-0.968662	1.58755	7.07338e-08	5.88541e-31	ND	Up	11.5515	10.6109	0.14452	0.0219977	ND	ND	105.633	141.737	246.629	191.244	230.812	0.424156	1.22328	0.856354	1.12765	ND	Up
GRMZM2G117439	filtered_set	1063	1	70	non-TE influenced	GRMZM2G023520	Sb09g017990	Os05g29920	9.818	5.14746	2.74644	-0.931436	-1.83749	0.0391157	0.0315461	ND	Down	26.3279	4.80968	1.35739	-1.09494	Up	Down	8.7628	6.31382	3.95986	-0.472815	-1.14574	0.00178312	0.00185937	ND	Down	14.8849	6.28022	0.826761	-0.418068	ND	ND	6.19441	3.42302	2.43854	16.7827	6.34937	-0.855509	-1.34459	1.43779	0.0356417	ND	Down
GRMZM2G119300	filtered_set	2656	5	70	non-TE influenced	GRMZM2G149265	Sb03g039740	Os01g62840	17.2744	11.5853	24.3021	-0.576296	0.492426	0.198738	9.50907e-08	ND	ND	55.2959	7.24564	1.74171	-1.1901	Up	Down	9.65791	8.7437	6.38509	-0.143451	-0.596928	0.0682562	1	ND	ND	39.2922	10.4494	2.18098	0.270254	Up	ND	26.235	12.6799	22.5621	77.7454	20.0939	-1.04889	-0.217587	1.56723	-0.384718	Down	ND
GRMZM2G122666	filtered_set	5532	3	70	non-TE influenced	chr8:5440437-5580876	Sb03g009760	Os01g15010	7.57801	5.56725	12.9682	-0.444785	0.775004	0.398354	8.52256e-12	ND	ND	17.4996	4.74563	1.25453	-0.627902	Up	ND	5.37993	4.59288	16.5962	-0.228144	1.62501	0.086989	4.94381e-27	ND	Up	17.3019	9.64063	1.84027	0.996608	Up	ND	5.9091	4.07074	13.4234	19.3295	9.96284	-0.537539	1.1836	1.70962	0.753519	ND	Up
GRMZM2G122863	filtered_set	3192	2	70	non-TE influenced	AC211401.4_FG003	Sb01g009530	Os03g51640	3.34592	2.51668	2.0081	-0.410738	-0.736285	0.541413	1	ND	ND	6.57579	3.52739	1.12374	0.22537	Up	ND	2.81844	2.58572	1.70374	-0.124284	-0.72586	0.254854	0.349726	ND	ND	4.00891	3.5484	0.649493	0.473496	ND	ND	4.96004	2.62185	2.71092	3.21166	4.78592	-0.919508	-0.871325	-0.626873	-0.0515448	ND	ND
GRMZM2G125635	filtered_set	3017	3	70	non-TE influenced	GRMZM2G154397	Sb06g021540	Os04g42090	162.023	107.711	115.767	-0.589022	-0.484977	0.140269	0.43643	ND	ND	386.853	136.275	1.41829	-0.0869712	Up	ND	174.509	78.1134	120.205	-1.15965	-0.537807	3.54392e-35	1	Down	ND	274.247	234.962	0.702569	0.479522	ND	ND	174.66	97.61	110.014	314.728	191.486	-0.839438	-0.666855	0.849555	0.132694	ND	ND
GRMZM2G126853	filtered_set	4002	4	70	non-TE influenced	GRMZM2G032484	Sb03g032180	Os01g50450	2.87927	1.81223	1.68962	-0.667642	-0.768656	0.213631	1	ND	ND	8.0739	1.69381	1.4402	-0.812117	Up	ND	2.91104	2.10198	1.81355	-0.469599	-0.682424	0.000756584	1	ND	ND	7.10798	3.3925	1.26479	0.197921	Up	ND	2.18648	3.59644	2.33369	10.2647	2.27061	0.717704	0.093965	2.2305	0.0544468	ND	ND
GRMZM2G127609	filtered_set	5144	7	70	non-TE influenced	chr6:107773703-107933626	Sb10g006450	Os06g09688	28.4981	35.2082	172.599	0.305038	2.59844	0.536392	2.86153e-19	ND	Up	44.2978	22.927	0.581339	-0.368815	ND	ND	25.3523	46.5756	175.292	0.877429	2.78952	3.67649e-06	8.68306e-89	ND	Up	83.2773	58.7582	1.82306	1.31993	Up	Up	25.6013	42.6067	126.855	65.5042	63.2554	0.734842	2.30884	1.35534	1.30494	ND	Up
GRMZM2G130440	filtered_set	11164	14	70	non-TE influenced	chr7:121355965-121594985	Sb02g025790	Os09g26880	5.2823	4.13023	4.21016	-0.354865	-0.327222	0.796573	0.0178504	ND	ND	24.2111	3.54021	2.25747	-0.51595	Up	ND	4.42916	6.43672	3.46654	0.53919	-0.353448	0.000674982	0.207111	ND	ND	13.0886	8.83199	1.5902	1.02275	Up	Up	5.70413	4.85996	7.78178	28.3881	5.53842	-0.23102	0.448025	2.315	-0.0425255	ND	ND
GRMZM2G132000	filtered_set	3691	2	70	non-TE influenced	chr4:187368068-187479134	Sb05g002720	no synteny	22.583	23.6332	54.5766	0.0655711	1.273	1	7.01001e-05	ND	Up	41.3067	8.15543	0.837352	-1.50305	ND	Down	27.0252	22.7424	93.166	-0.248908	1.78546	0.0604112	2.18042e-37	ND	Up	49.4389	52.9804	0.898114	0.997923	ND	ND	32.9203	25.5875	48.8301	50.2019	35.0557	-0.363523	0.56878	0.60875	0.0906686	ND	ND
GRMZM2G134134	filtered_set	4025	2	70	non-TE influenced	GRMZM2G302259	Sb07g002070	Os08g02640	6.04816	7.07564	4.1531	0.22633	-0.542201	0.297592	0.37771	ND	ND	13.0846	6.12282	1.12323	0.027754	Up	ND	5.47019	7.29323	3.7564	0.414899	-0.54212	0.0277141	1	ND	ND	13.4796	6.86736	1.34797	0.375129	Up	ND	5.22046	6.19754	4.22399	19.0072	5.64408	0.247474	-0.305505	1.8641	0.11254	ND	ND
GRMZM2G134256	filtered_set	2982	6	70	non-TE influenced	GRMZM5G828312	Sb03g044500	Os01g70170	23.6933	27.5247	16.7171	0.216239	-0.503129	0.338458	0.0920018	ND	ND	59.8411	33.4427	1.31239	0.472964	Up	ND	15.9801	23.3255	15.5685	0.545605	-0.0376404	0.000249405	6.25979e-05	ND	ND	30.2416	27.4432	0.966028	0.82595	ND	ND	14.4657	20.0657	16.644	31.8214	30.1857	0.472063	0.20235	1.1373	1.06117	ND	ND
GRMZM2G134396	filtered_set	7813	19	70	non-TE influenced	chr2:218312025-218510521	Sb02g043940	Os07g49270	3.73788	4.4101	3.2754	0.238532	-0.190497	0.30956	0.190224	ND	ND	31.0051	6.38207	3.20864	0.928408	Up	ND	2.40315	3.31068	2.0884	0.46204	-0.202435	0.00854407	0.00604023	ND	ND	20.0525	3.93626	3.01808	0.669496	Up	ND	1.67058	2.80984	2.53223	23.6322	3.62402	0.749789	0.599767	3.82153	1.11678	ND	ND
GRMZM2G134628	filtered_set	5765	4	70	non-TE influenced	chr8:138619611-138934604	Sb03g026070	Os01g40094	8.51877	4.45988	5.64334	-0.933487	-0.594009	0.00545499	0.513707	ND	ND	36.8947	3.5474	2.23322	-1.14499	Up	Down	8.03596	3.88099	4.50444	-1.04985	-0.834982	9.91919e-24	0.10893	Down	ND	43.7262	4.98981	2.55583	-0.575352	Up	ND	6.03577	4.20075	4.08643	39.9126	6.3449	-0.522786	-0.562586	2.72503	0.0720469	ND	ND
GRMZM2G134668	filtered_set	3826	6	70	non-TE influenced	GRMZM2G022180	Sb06g015020	Os04g32950	44.873	31.4324	337.734	-0.513582	2.91194	0.422733	2.32131e-50	ND	Up	38.3863	42.5515	-0.186598	-0.0379821	ND	ND	18.4456	18.9617	136.096	0.0398083	2.8832	0.734215	2.07384e-196	ND	Up	16.9942	27.8199	0.0141453	0.725187	ND	ND	16.4913	19.3166	129.644	62.0949	36.4864	0.228127	2.97471	1.91271	1.14561	ND	Up
GRMZM2G134844	filtered_set	2052	1	70	non-TE influenced	GRMZM2G169931	Sb01g028310	Os10g42320	3.51511	3.88533	1.37472	0.144425	-1.35379	0.648391	0.331281	ND	ND	4.49456	6.41088	0.6046	1.11685	ND	Up	2.80164	5.17551	1.43225	0.885191	-0.967501	0.00138729	0.13881	ND	ND	3.18125	3.21679	0.395151	0.411178	ND	ND	2.6099	3.78289	1.28182	2.6313	3.35335	0.535322	-1.02523	0.0117761	0.361485	ND	Down
GRMZM2G134917	filtered_set	3198	6	70	non-TE influenced	GRMZM2G028218	Sb01g005860	Os03g57340	50.8251	31.5388	693.989	-0.688399	3.77127	0.346288	9.07161e-40	ND	Up	154.718	31.9923	1.59211	-0.681704	Up	ND	64.671	29.5777	710.984	-1.12858	3.45861	6.92933e-36	3.78231e-264	Down	Up	166.45	64.5605	1.48363	0.117278	Up	ND	55.3274	26.0302	632.773	127.564	48.1812	-1.08778	3.5156	1.20514	-0.19952	Down	Up
GRMZM2G135588	filtered_set	4731	13	70	non-TE influenced	chr4:228399242-228975376	Sb04g008330	Os02g13840	15.3746	14.4407	14.0606	-0.0904014	-0.128881	1	0.0104857	ND	ND	47.6002	16.0888	1.63906	0.0742094	Up	ND	15.6531	16.8815	9.81802	0.108985	-0.672889	1	0.78255	ND	ND	24.5077	29.181	0.667587	0.919371	ND	ND	16.5409	16.3735	19.6684	55.2213	23.6124	-0.0146706	0.249829	1.73913	0.513484	ND	ND
GRMZM2G137176	filtered_set	1302	1	70	non-TE influenced	too big a gap	too big a gap	too big a gap	5.74992	4.11189	18.2492	-0.48364	1.66605	0.548412	1.09582e-19	ND	Up	21.0798	3.52971	1.91596	-0.661936	Up	ND	4.75852	5.56136	37.4176	0.224882	2.97487	0.632425	1.89753e-147	ND	Up	32.606	3.22623	2.87236	-0.464461	Up	ND	5.86651	4.53358	13.263	21.5197	4.80455	-0.371779	1.17669	1.8749	-0.288048	ND	Up
GRMZM2G137558	filtered_set	2696	1	70	non-TE influenced	AC225205.3_FG003	Sb02g027450	Os09g29890	10.1633	6.42713	9.3717	-0.661042	-0.116977	0.126626	0.0228359	ND	ND	19.6999	13.6583	1.07152	0.543145	Up	ND	5.69176	6.63454	14.0671	0.221084	1.30523	0.69776	1.7842e-42	ND	Up	13.8866	15.8172	1.31994	1.50773	Up	Up	4.45056	2.3394	23.4999	9.63488	14.6789	-0.927555	2.40033	1.11411	1.72146	ND	Up
GRMZM2G137839	filtered_set	3201	9	70	non-TE influenced	GRMZM2G054187	Sb01g038760	Os03g17690	45.9335	63.9408	41.9535	0.477182	-0.130751	0.0606166	0.00152182	ND	ND	133.362	33.3083	1.60299	-0.398369	Up	ND	36.1762	57.804	51.4442	0.676111	0.507954	1.99059e-06	1.6579e-19	ND	ND	125.723	40.2935	1.88138	0.239771	Up	ND	23.8802	54.5756	33.3804	141.577	44.4435	1.19241	0.48317	2.56765	0.896131	Up	ND
GRMZM2G153797	filtered_set	1664	1	49	TE influenced	chr5:80979596-81206342	too big a gap	too big a gap	3.22565	5.60657	2.55666	0.797337	-0.335212	0.0254546	0.976685	ND	ND	3.74601	5.76531	0.546351	1.16826	ND	Up	2.55068	6.35611	2.14683	1.31692	-0.248566	4.71916e-12	0.200666	Up	ND	2.57205	1.7355	-0.0311505	-0.598445	ND	ND	1.96977	5.15089	1.64943	2.06092	3.18554	1.38634	-0.255917	0.0652286	0.693231	Up	ND
GRMZM2G141931	filtered_set	5594	15	70	non-TE influenced	GRMZM2G399073	Sb10g030240	Os06g50300	33.1563	18.7863	453.387	-0.819572	3.77335	0.049643	7.21666e-69	ND	Up	37.2493	35.244	0.226737	0.146901	ND	ND	10.1168	7.85114	182.799	-0.365735	4.1753	0.00157155	8.84356e-209	ND	Up	23.6172	11.5786	1.31102	0.282708	Up	ND	15.2133	12.2431	111.417	65.4131	21.3587	-0.31334	2.87248	2.10418	0.489466	ND	Up
GRMZM2G144653	filtered_set	2544	3	70	non-TE influenced	GRMZM2G082886	Sb02g004850	Os07g08840	30.2122	40.8556	189.552	0.435389	2.64935	0.792535	2.05951e-07	ND	Up	64.1559	18.7874	0.980978	-0.790786	ND	ND	22.9679	34.6938	126.651	0.595038	2.46311	0.0473426	2.41226e-45	ND	Up	44.7097	57.3335	0.914086	1.27287	ND	Up	46.1179	46.3733	50.4372	67.9604	46.6938	0.00796772	0.12916	0.559357	0.017905	ND	ND
GRMZM2G146754	filtered_set	3230	8	70	non-TE influenced	GRMZM2G016189	Sb07g020650	Os08g32870	12.8582	10.2372	10.3268	-0.328848	-0.316274	0.947121	0.0197475	ND	ND	30.4048	5.22883	1.1437	-1.39581	Up	Down	15.6869	12.8635	9.40384	-0.286261	-0.738179	0.00219182	0.686913	ND	ND	31.52	14.433	0.976163	-0.150678	ND	ND	16.4718	13.0802	10.3975	50.895	13.7811	-0.332596	-0.663717	1.62746	-0.257292	ND	ND
GRMZM2G151807	filtered_set	2540	4	70	non-TE influenced	too big a gap	chr3:13441249-14140072	no synteny	37.4252	19.2923	180.533	-0.955949	2.27015	0.0314529	2.22067e-25	ND	Up	59.6492	22.6392	0.948533	-0.449111	ND	ND	50.6128	24.3095	229.937	-1.05795	2.18364	1.83798e-10	5.07755e-48	Down	Up	68.2168	81.9349	0.451344	0.715691	ND	ND	35.4984	23.064	50.8168	74.301	63.9422	-0.622089	0.517541	1.06561	0.848997	ND	ND
GRMZM2G152919	filtered_set	2530	2	70	non-TE influenced	GRMZM2G476914	Sb01g042180	Os03g13010	10.1761	18.6726	36.3201	0.875672	1.83548	9.41e-05	4.78628e-28	ND	Up	6.48628	6.97072	-0.563842	-0.459942	ND	ND	7.64652	18.3727	4.58643	1.26458	-0.737307	1.80312e-18	0.191513	Up	ND	5.0408	6.49294	-0.317815	0.0473416	ND	ND	5.05489	11.5856	2.78744	2.62444	4.5807	1.19642	-0.858506	-0.945404	-0.14208	Up	ND
GRMZM2G153068	filtered_set	4941	16	70	non-TE influenced	GRMZM2G046644	Sb10g001410	Os06g02620	12.3596	12.6167	29.7785	0.0296949	1.26857	1	3.32381e-08	ND	Up	32.91	10.1847	1.72152	0.0295012	Up	ND	13.4369	13.1994	33.3084	-0.0257205	1.30962	0.413998	5.553e-63	ND	Up	44.5087	21.4812	1.74054	0.689568	Up	ND	17.5911	12.9038	30.6134	42.7218	25.0477	-0.44702	0.799285	1.28008	0.50981	ND	ND
GRMZM2G153369	filtered_set	1326	2	70	non-TE influenced	chr7:145690133-145817647	Sb02g032580	Os09g38560	8.6407	6.72413	3.8697	-0.361753	-1.15872	0.72583	1	ND	ND	36.6957	4.20231	2.23535	-0.890697	Up	ND	11.6103	10.5056	8.37546	-0.144239	-0.471119	0.114548	1	ND	ND	71.6934	14.029	2.80456	0.451214	Up	ND	6.84177	5.88455	6.06587	45.4795	10.2545	-0.217403	-0.173628	2.73259	0.583752	ND	ND
GRMZM2G153815	filtered_set	5633	6	70	non-TE influenced	chr1:222990007-223213622	Sb01g017050	chr10:19165427-19746910	8.52458	5.99284	232.719	-0.508317	4.77065	0.581293	1.23118e-92	ND	Up	21.5444	9.92277	1.44903	0.330607	Up	ND	3.51783	5.27818	160.98	0.585216	5.51565	5.77756e-05	0	ND	Up	20.7138	5.08011	2.75167	0.724224	Up	ND	4.49913	4.90926	96.8534	30.1485	8.94256	0.125833	4.42778	2.7441	0.990882	ND	Up
GRMZM2G153991	filtered_set	2752	6	70	non-TE influenced	GRMZM2G031204	Sb03g043710	Os01g68710	14.492	12.1408	17.916	-0.255381	0.305972	1	0.00128949	ND	ND	29.9423	4.88458	1.08644	-1.52919	Up	Down	4.09203	4.36715	9.8029	0.0938541	1.26019	1	6.25966e-43	ND	Up	13.3684	6.35076	1.70968	0.635976	Up	ND	6.1997	6.55219	9.6824	23.027	10.8271	0.0797657	0.643083	1.89289	0.804271	ND	ND
GRMZM2G157334	filtered_set	3718	9	70	non-TE influenced	chr3:213606099-213992245	Sb03g029530	chr1:26538016-27564927	16.9765	16.3282	15.821	-0.0561726	-0.101688	1	0.000960045	ND	ND	39.0736	17.583	1.32162	0.169654	Up	ND	10.8945	18.3301	15.3635	0.750568	0.495877	1.68294e-06	1.57326e-16	ND	ND	37.1965	35.2756	1.90885	1.83235	Up	Up	9.33525	18.8447	14.3643	37.876	29.6739	1.01332	0.621669	2.02041	1.66833	Up	ND
GRMZM2G157389	filtered_set	586	2	70	non-TE influenced	chr1:259259101-259569529	chr1:11984701-13068957	too big a gap	20.4531	25.5592	14.8754	0.321512	-0.459364	0.192599	0.429398	ND	ND	30.1748	45.6823	0.75176	1.35004	ND	Up	5.96143	5.15974	2.80438	-0.208321	-1.0877	0.627111	0.217219	ND	ND	5.38546	6.65616	-0.424084	-0.118515	ND	ND	14.6825	14.0055	16.3279	36.8562	33.1485	-0.0681013	0.153232	1.32775	1.17479	ND	ND
GRMZM2G158021	filtered_set	6509	11	70	non-TE influenced	chr2:212488741-212596521	Sb02g040010	Os07g43470	8.01757	6.28176	21.2396	-0.351946	1.40541	0.902856	5.24088e-12	ND	Up	26.7264	4.73936	1.78797	-0.707274	Up	ND	6.07644	5.60252	16.4839	-0.117131	1.43961	0.0465226	3.30374e-66	ND	Up	23.5982	8.60267	2.08763	0.631918	Up	ND	5.69656	4.75168	14.1142	23.8267	8.27521	-0.261604	1.30884	2.06422	0.538626	ND	Up
GRMZM2G161154	filtered_set	1222	2	70	non-TE influenced	chr8:13320939-13604802	chr3:6761945-7285732	chr1:1837067-2180929	54.1199	33.1367	26.0353	-0.707712	-1.05566	0.237271	1	ND	ND	565.295	20.6373	3.42476	-1.35085	Up	Down	20.2517	11.068	7.48568	-0.871583	-1.43571	0.0124434	0.0480552	ND	Down	122.088	26.5174	2.28488	0.0820152	Up	ND	56.7341	18.1966	50.8476	268.664	108.659	-1.64049	-0.158033	2.24349	0.937512	Down	ND
GRMZM2G164141	filtered_set	3559	8	70	non-TE influenced	chr8:166530784-166667833	Sb03g040810	Os01g64520	8.36068	8.30958	76.8146	-0.008844	3.19953	0.967943	7.33332e-36	ND	Up	32.2497	4.19667	2.0457	-0.895964	Up	ND	5.411	7.84288	57.116	0.535405	3.39969	0.00365883	2.22854e-231	ND	Up	27.3308	5.20579	2.51853	0.126417	Up	ND	5.72311	7.65653	6.72645	8.35441	5.8743	0.419828	0.23301	0.54566	0.0376112	ND	ND
GRMZM2G165231	filtered_set	3222	6	70	non-TE influenced	chr5:179888079-180089246	Sb04g024680	Os02g38080	4.9935	5.88644	2.64871	0.237299	-0.914509	0.233439	0.876623	ND	ND	10.5319	4.68911	1.15411	-0.0130925	Up	ND	4.28364	6.51758	3.39828	0.605384	-0.333943	0.000110312	0.18662	ND	ND	8.35911	6.02965	0.9097	0.438491	ND	ND	4.60503	6.31164	3.62035	12.4326	7.79667	0.454718	-0.346999	1.43265	0.759518	ND	ND
GRMZM2G165998	filtered_set	4649	7	70	non-TE influenced	chr9:153144213-153318012	Sb01g046360	Os03g06620	21.7088	21.1609	21.3573	-0.0368769	-0.023552	1	0.000368484	ND	ND	45.3751	7.41398	1.01213	-1.60128	Up	Down	21.5325	20.2662	15.4666	-0.0874337	-0.477326	0.0685677	0.769606	ND	ND	29.8592	20.5716	0.587249	0.04975	ND	ND	31.739	21.8628	25.0089	79.6905	19.1141	-0.537761	-0.343804	1.32812	-0.731593	ND	ND
GRMZM2G167872	filtered_set	3366	9	70	non-TE influenced	GRMZM2G472963	Sb03g047200	Os01g73790	20.4013	15.429	43.5413	-0.402991	1.09369	0.794588	1.3207e-15	ND	Up	13.8323	19.6436	-0.558959	-0.0529692	ND	ND	11.0455	9.78938	21.9698	-0.17415	0.992001	0.0695933	3.10213e-41	ND	ND	10.339	13.9724	-0.100506	0.33394	ND	ND	8.88561	9.3447	13.9978	10.9686	18.1638	0.0726693	0.655595	0.30381	1.03144	ND	ND
GRMZM2G168119	filtered_set	2695	6	70	non-TE influenced	GRMZM2G110726	Sb10g008230	too big a gap	4.91001	5.76017	9.82645	0.230343	1.0008	0.722302	1.38896e-08	ND	Up	11.6237	3.1121	1.3389	-0.561867	Up	ND	2.73141	5.68194	15.9239	1.05646	2.54303	1.92988e-12	3.24491e-117	Up	Up	10.7316	3.85486	2.10972	0.632845	Up	ND	3.07311	5.38562	9.12337	12.9009	6.51146	0.809211	1.56956	2.06934	1.08303	ND	Up
GRMZM2G169890	filtered_set	3592	8	70	non-TE influenced	GRMZM2G058522	Sb01g035350	Os03g22810	17.0167	12.7194	21.5406	-0.419895	0.340089	0.497385	6.95123e-07	ND	ND	47.6955	11.147	1.58982	-0.507283	Up	ND	8.2035	9.49995	28.4217	0.211656	1.79256	0.807983	2.94587e-55	ND	Up	47.1066	34.028	2.50621	2.03701	Up	Up	11.3655	11.2104	31.4767	92.2324	46.8926	-0.0198153	1.46954	3.0205	2.0446	ND	Up
GRMZM2G171311	filtered_set	2119	3	70	non-TE influenced	GRMZM2G006083	Sb07g005500	Os08g09340	11.6596	9.49074	25.5008	-0.296897	1.12896	1	1.39853e-14	ND	Up	10.1307	5.82864	-0.100981	-0.898378	ND	ND	10.2824	8.96186	20.565	-0.198286	0.999944	0.00817273	1.19521e-34	ND	ND	14.424	5.87618	0.700116	-0.595261	ND	ND	14.7223	9.48255	16.6225	17.6473	8.9651	-0.634605	0.175116	0.261427	-0.715553	ND	ND
GRMZM2G174644	filtered_set	4556	10	70	non-TE influenced	GRMZM2G114126	Sb01g039660	Os03g16690	20.056	17.8016	73.133	-0.172017	1.86643	1	3.01125e-28	ND	Up	21.8139	24.1964	0.158657	0.308197	ND	ND	14.1838	12.0543	54.4222	-0.234685	1.93987	0.00166481	8.484e-108	ND	Up	17.8865	25.9884	0.43553	0.974499	ND	ND	15.8273	15.84	30.8827	21.6205	27.8436	0.00115217	0.964335	0.44996	0.814889	ND	ND
GRMZM2G176707	filtered_set	4173	12	70	non-TE influenced	GRMZM2G121186	Sb09g026910	no synteny	17.9696	19.5129	25.914	0.118867	0.528154	0.746045	2.18642e-07	ND	ND	66.4866	15.0326	1.93507	-0.209826	Up	ND	14.1808	21.1901	21.8778	0.579417	0.625494	7.31309e-05	3.40944e-26	ND	ND	66.3024	23.0799	2.27403	0.751652	Up	ND	13.521	20.1906	27.2861	111.24	30.5963	0.578445	1.01291	3.04031	1.1781	ND	Up
GRMZM2G177098	filtered_set	8551	10	70	non-TE influenced	GRMZM2G030583	Sb10g006160	chr6:4114082-4703565	3.50083	4.93774	1.69798	0.496034	-1.04344	0.021748	1	ND	ND	14.6127	1.65936	1.95828	-1.17949	Up	Down	2.24997	4.06154	1.44802	0.851837	-0.635465	1.50462e-08	0.989153	ND	ND	9.59571	5.10972	2.09279	1.18378	Up	Up	1.21154	2.0898	1.09666	7.21034	3.21499	0.786027	-0.143596	2.57224	1.40723	ND	ND
GRMZM2G178958	filtered_set	3878	10	70	non-TE influenced	chr4:173962024-174090764	Sb04g035840	Os02g55140	37.7748	49.9375	22.2598	0.402688	-0.762958	0.0413416	1	ND	ND	95.8269	31.9079	1.32004	-0.266445	Up	ND	35.2257	46.1263	19.8532	0.388951	-0.827227	0.0158608	0.0640574	ND	ND	122.782	36.2863	1.83164	0.0730669	Up	ND	40.5244	45.4755	23.6309	136.419	36.6084	0.166294	-0.778089	1.75116	-0.146613	ND	ND
GRMZM2G181192	filtered_set	6501	10	70	non-TE influenced	GRMZM2G310172	Sb07g005460	Os08g09250	23.1538	22.923	14.2271	-0.0144527	-0.702573	1	0.342135	ND	ND	52.8532	11.3195	1.18936	-1.03372	Up	Down	20.2165	23.3755	14.5385	0.209452	-0.47563	0.814836	0.852086	ND	ND	46.7623	16.5746	1.28707	-0.209246	Up	ND	17.4303	19.7391	15.105	44.025	17.8521	0.179444	-0.206563	1.33667	0.0344908	ND	ND
GRMZM2G181505	filtered_set	5901	7	70	non-TE influenced	chr4:167138828-167243120	Sb04g028610	Os02g50350	12.2967	13.5353	5.02496	0.13845	-1.29092	0.693282	0.454823	ND	ND	25.2709	11.4483	1.04383	-0.0984421	Up	ND	9.92033	9.09244	4.73648	-0.125708	-1.06641	0.0823473	0.00034808	ND	Down	12.9379	14.9931	0.419998	0.632678	ND	ND	3.90301	5.65919	3.19121	7.78989	7.08021	0.535894	-0.2904	0.996831	0.859039	ND	ND
GRMZM2G322314	filtered_set	1912	1	70	non-TE influenced	chr2:175781090-176070241	Sb02g022360	no synteny	10.3983	15.8194	15.4807	0.605295	0.574074	0.00885402	5.33107e-09	ND	ND	24.7504	10.3956	1.33511	0.0837098	Up	ND	8.22279	14.6126	6.99281	0.829432	-0.233726	1.13501e-07	0.10237	ND	ND	12.1418	10.0628	0.730825	0.459891	ND	ND	7.30098	9.15587	11.5437	21.6568	9.02305	0.326568	0.660872	1.56853	0.305488	ND	ND
GRMZM2G338259	filtered_set	5979	16	70	non-TE influenced	GRMZM2G116557	Sb03g044630	Os01g70270	14.1931	20.6972	8.60537	0.544214	-0.721816	0.0367396	0.978828	ND	ND	29.8614	16.199	1.32956	0.447229	Up	ND	16.8093	24.3063	9.62953	0.532044	-0.803658	0.0511599	0.127917	ND	ND	25.5888	11.9684	0.995348	-0.100864	ND	ND	15.3692	21.5435	11.3296	29.8012	12.566	0.487185	-0.439917	0.95528	-0.290496	ND	ND
GRMZM2G340251	filtered_set	4951	3	70	non-TE influenced	GRMZM2G056039	Sb08g018750	Os12g38180	114.521	87.3791	247.429	-0.390245	1.1114	0.743049	1.94389e-16	ND	Up	151.981	189.093	0.581668	0.89687	ND	ND	79.0782	85.7033	326.286	0.116071	2.04477	1	2.26034e-120	ND	Up	123.494	181.942	0.931342	1.49037	ND	Up	67.9287	80.0018	299.317	88.2554	187.282	0.236009	2.13957	0.377659	1.46311	ND	Up
GRMZM2G348866	filtered_set	6104	8	70	non-TE influenced	GRMZM2G011173	Sb05g003425	Os11g05650	3.06807	1.96999	3.2111	-0.638879	0.0657163	0.181591	0.00055465	ND	ND	5.72077	3.46332	1.02276	0.298872	Up	ND	2.406	1.44808	3.02378	-0.732099	0.329596	2.64307e-09	1.44186e-09	ND	ND	5.2835	3.56985	1.2048	0.639299	Up	ND	2.56022	1.51015	2.52302	4.30332	4.43371	-0.761184	-0.0211058	0.748956	0.792009	ND	ND
GRMZM2G352415	filtered_set	2926	3	70	non-TE influenced	chr5:1268495-1374715	Sb01g001660	Os03g62620	20.8497	28.3112	15.271	0.441327	-0.449206	0.0384242	0.0731518	ND	ND	57.193	21.5373	1.44702	0.0380625	Up	ND	13.5342	23.2989	17.3113	0.783604	0.355078	2.62681e-06	4.48122e-09	ND	ND	41.5173	17.1118	1.69089	0.412213	Up	ND	9.08159	15.6413	15.6597	59.8485	17.9247	0.784274	0.785976	2.72016	0.980852	ND	ND
GRMZM2G357595	filtered_set	3292	5	70	non-TE influenced	chr2:147255726-147367172	Sb05g002410	Os11g04480	6.33328	8.95181	6.13985	0.49916	-0.0447406	0.0335991	0.0116635	ND	ND	16.6936	6.09011	1.5616	0.106994	Up	ND	8.50805	6.90115	7.92516	-0.301953	-0.102376	0.00366552	0.0305782	ND	ND	13.6181	5.82169	1.03564	-0.190232	Up	ND	8.6942	8.32664	8.24469	18.0529	8.53099	-0.0623114	-0.0765779	1.05402	-0.0273371	ND	ND
GRMZM2G358059	filtered_set	3926	14	70	non-TE influenced	GRMZM2G074687	Sb02g007480	Os07g14270	62.0861	47.736	190.459	-0.379186	1.61712	0.887138	8.88037e-19	ND	Up	28.3926	58.6458	-1.10809	-0.061596	Down	ND	13.9711	24.3543	62.3626	0.801685	2.15815	4.71723e-09	1.21327e-122	ND	Up	8.1265	22.096	-0.51106	0.931905	ND	ND	16.101	34.8997	82.5515	64.1466	50.9036	1.11601	2.35807	1.99415	1.66055	Up	Up
GRMZM2G365374	filtered_set	3058	5	70	non-TE influenced	GRMZM2G380014	Sb02g028570	Os09g31486	10.4389	8.55997	32.8225	-0.286267	1.65262	1	2.12667e-23	ND	Up	32.0317	17.0009	1.56136	0.647506	Up	ND	9.05903	10.4083	33.63	0.200291	1.89221	0.833459	3.89779e-70	ND	Up	28.4014	16.5571	1.67604	0.897566	Up	ND	6.77558	8.27631	21.4036	33.8938	17.4847	0.288605	1.65929	2.32243	1.36755	ND	Up
GRMZM2G370852	filtered_set	4140	15	70	non-TE influenced	GRMZM2G382171	Sb04g002120	Os02g03260	14.6085	19.3228	9.04121	0.403464	-0.692163	0.084187	0.459245	ND	ND	34.6836	11.0035	1.32867	-0.327524	Up	ND	20.0473	32.2097	12.8054	0.684064	-0.64661	1.0818e-07	0.805928	ND	ND	43.0015	17.7378	1.13401	-0.143504	Up	ND	27.7029	34.4043	22.9918	63.3511	24.661	0.312539	-0.268909	1.1933	-0.167797	ND	ND
GRMZM2G381744	filtered_set	4788	13	70	non-TE influenced	GRMZM2G083095	Sb05g022470	Os11g36950	7.82215	8.01322	90.9245	0.0348126	3.53886	0.79453	5.90203e-63	ND	Up	13.756	8.01461	0.956161	0.176876	ND	ND	3.50371	6.76375	44.5943	0.948741	3.66952	1.20704e-13	2.0103e-239	ND	Up	13.67	5.35784	1.92061	0.569486	Up	ND	3.78344	6.23164	16.6477	10.8198	7.13074	0.719762	2.13726	1.51566	0.914174	ND	Up
GRMZM2G399073	filtered_set	7474	17	70	non-TE influenced	GRMZM2G141931	Sb10g030240	Os06g50300	12.7695	9.29297	79.645	-0.458452	2.64078	0.441179	1.59677e-42	ND	Up	12.9314	10.6068	0.112946	-0.172909	ND	ND	6.77048	6.57403	40.5495	-0.042475	2.58218	0.253963	1.17181e-163	ND	Up	10.0009	5.74567	0.669386	-0.130093	ND	ND	6.67608	6.08013	44.1284	18.0412	7.81907	-0.134878	2.72445	1.43408	0.227964	ND	Up
GRMZM2G399284	filtered_set	5795	6	70	non-TE influenced	GRMZM5G886603	Sb02g025700	Os09g26730	15.5762	19.4663	33.669	0.321617	1.11202	0.49775	5.74429e-09	ND	Up	28.2522	10.7556	0.833104	-0.560081	ND	ND	16.0098	19.1258	41.1638	0.256547	1.36237	0.202514	6.32103e-71	ND	Up	32.6901	25.6742	0.944452	0.595928	ND	ND	13.2665	17.6509	26.194	19.6861	22.3507	0.411925	0.981394	0.569355	0.752485	ND	ND
GRMZM2G408768	filtered_set	3322	6	70	non-TE influenced	GRMZM2G106424	Sb05g021020	Os11g34450	34.437	36.1655	26.5181	0.0706527	-0.376967	0.822859	0.068916	ND	ND	70.4699	18.382	1.11814	-0.820512	Up	ND	26.7494	21.9837	19.7795	-0.28306	-0.435483	0.000587337	0.768739	ND	ND	83.4693	12.1253	1.70988	-1.07324	Up	Down	25.9616	24.9491	17.5913	67.4522	14.6185	-0.0573905	-0.561493	1.37745	-0.828541	ND	ND
GRMZM2G412899	filtered_set	7325	15	70	non-TE influenced	no synteny	no synteny	no synteny	9.70704	10.6437	9.42467	0.132883	-0.042586	0.560053	0.00396684	ND	ND	40.6426	7.74051	2.17977	-0.212567	Up	ND	9.02158	11.2989	10.6882	0.3247	0.244549	0.105718	1.42769e-12	ND	ND	29.8163	9.19574	1.71015	0.0131929	Up	ND	7.28332	9.99012	7.34821	39.6901	10.3648	0.455852	0.0127941	2.44595	0.508968	ND	ND
GRMZM2G413652	filtered_set	3483	8	70	non-TE influenced	chr6:164642445-164824439	Sb09g028620	Os05g49050	7.91468	5.99961	4.45746	-0.399605	-0.828168	0.768065	0.858888	ND	ND	16.0795	10.3083	1.04595	0.404582	Up	ND	4.65023	5.01581	4.23636	0.109158	-0.134446	1	0.00114023	ND	ND	8.75051	16.2489	0.847371	1.7402	ND	Up	4.47001	4.50379	8.09902	14.4338	14.4721	0.0108584	0.857325	1.69088	1.6947	ND	ND
GRMZM2G415007	filtered_set	3774	8	70	non-TE influenced	GRMZM2G114793	Sb04g001140	Os02g02410	20.0432	10.7525	230.861	-0.898384	3.52578	0.0118377	7.65483e-63	ND	Up	71.468	21.4167	1.81081	0.0722906	Up	ND	5.84652	5.05028	166.646	-0.211177	4.83282	0.426076	5.76363e-65	ND	Up	36.679	7.08558	2.82942	0.457591	Up	ND	6.63777	5.69914	68.2708	67.8805	12.3442	-0.219918	3.3623	3.35403	0.894967	ND	Up
GRMZM2G416120	filtered_set	5889	17	70	non-TE influenced	GRMZM2G111477	Sb01g020010	Os10g32550	6.58346	6.61515	37.2632	0.00692554	2.50065	0.853853	2.63604e-41	ND	Up	14.0896	7.23806	1.17245	0.211586	Up	ND	1.71606	5.13908	65.6524	1.58185	5.25685	8.66532e-41	0	Up	Up	12.9936	2.45192	2.96088	0.555546	Up	ND	1.45108	5.08717	38.7157	13.3937	4.29368	1.80903	4.73676	3.20547	1.56443	Up	Up
GRMZM2G419891	filtered_set	4361	3	70	non-TE influenced	GRMZM2G409751	Sb04g004260	Os02g06640	165.476	269.444	660.144	0.703357	1.99615	0.00104751	1.21116e-29	ND	Up	351.502	177.225	1.1044	0.116455	Up	ND	220.118	228.558	826.943	0.0542812	1.90951	0.647384	4.77475e-111	ND	Up	398.31	245.119	1.0569	0.35649	Up	ND	185.523	203.594	841.973	362.191	178.465	0.134103	2.18217	0.965153	-0.055953	ND	Up
GRMZM2G421240	filtered_set	1673	2	70	non-TE influenced	GRMZM2G027516	Sb04g005120	Os02g07980	4.6422	2.69543	10.5346	-0.78407	1.18209	0.176417	4.72541e-09	ND	Up	10.1891	3.50239	1.26264	-0.277702	Up	ND	4.07256	1.77619	13.567	-1.19669	1.73585	1.14917e-17	1.1426e-53	Down	Up	15.1167	7.91347	1.89408	0.960408	Up	ND	4.65303	2.29577	13.2612	16.0934	13.8937	-1.01888	1.51076	1.79	1.57798	Down	Up
GRMZM2G422651	filtered_set	2300	1	70	non-TE influenced	chr8:148876236-149084944	Sb03g030430	chr1:26964744-27551721	12.1715	12.5487	28.963	0.0440269	1.25064	0.762953	1.31903e-16	ND	Up	31.1668	18.1579	1.49139	0.712007	Up	ND	7.65356	12.1267	28.9274	0.663915	1.91809	4.22595e-06	6.99677e-89	ND	Up	28.6078	13.2898	2.05546	0.949431	Up	ND	7.32901	9.2285	15.5961	22.6827	11.0366	0.332439	1.08939	1.62977	0.590544	ND	Up
GRMZM2G424241	filtered_set	6332	7	70	non-TE influenced	chr4:43780208-44020838	Sb07g026390	Os08g41710	5.10563	3.81531	8.66093	-0.420192	0.762317	0.73116	3.21196e-08	ND	ND	13.7669	2.89407	1.39061	-0.859023	Up	ND	4.59767	2.77174	4.68505	-0.729902	0.027156	3.50511e-11	2.43872e-05	ND	ND	13.7982	5.17677	1.56101	0.146823	Up	ND	4.46464	3.70328	4.90047	20.2233	8.04897	-0.269673	0.134347	2.17915	0.850115	ND	ND
GRMZM2G425482	filtered_set	1192	1	70	non-TE influenced	GRMZM2G416156	Sb01g033030	too big a gap	13.9559	12.5747	16.8459	-0.150347	0.271501	1	0.0022808	ND	ND	61.3647	8.8675	2.15973	-0.630938	Up	ND	13.7131	12.1474	28.9508	-0.174894	1.07799	0.224578	1.99402e-22	ND	Up	73.0434	14.6307	2.44077	0.121095	Up	ND	8.44564	9.39514	17.525	58.3967	15.5504	0.153691	1.05305	2.78946	0.880597	ND	Up
GRMZM2G425863	filtered_set	3692	2	70	non-TE influenced	chr5:24168783-24384228	Sb01g017910	Os10g35770	14.6886	13.0004	2.26386	-0.17612	-2.6973	1	2.70912e-11	ND	Down	82.9787	13.5368	2.5758	-0.0399593	Up	ND	16.2795	7.46836	3.36328	-1.12409	-2.27478	1.24708e-16	2.89881e-28	Down	Down	61.697	30.0994	1.7989	0.763461	Up	ND	14.4899	7.07409	4.38815	66.9079	31.5594	-1.03433	-1.72313	2.20705	1.12297	Down	Down
GRMZM2G432128	filtered_set	4888	15	70	non-TE influenced	GRMZM2G033515	Sb03g029840	Os01g46610	19.7865	27.6083	11.1313	0.480567	-0.829832	0.0386348	0.809629	ND	ND	45.8826	13.5271	1.24029	-0.521736	Up	ND	16.4703	30.5345	9.45681	0.890533	-0.800375	2.03323e-12	0.0860388	ND	ND	27.9659	22.351	0.819222	0.495908	ND	ND	10.1302	19.5862	20.3001	43.1179	22.0323	0.951101	1.00274	2.08951	1.12087	ND	Up
GRMZM2G434173	filtered_set	4629	7	70	non-TE influenced	chr5:549295-698393	Sb01g000380	Os03g64210	25.4967	26.0224	356.015	0.0294399	3.8035	0.778828	2.63018e-68	ND	Up	72.125	38.3222	1.53051	0.618204	Up	ND	16.5959	27.7149	427.246	0.739802	4.68609	4.13746e-09	0	ND	Up	74.8258	43.2817	2.26643	1.47667	Up	Up	16.5387	27.8614	294.247	74.6519	42.3763	0.752389	4.15303	2.17427	1.35736	ND	Up
GRMZM2G435338	filtered_set	8706	14	70	non-TE influenced	GRMZM2G005536	Sb03g002450	Os01g10690	4.05935	2.92201	22.3169	-0.474149	2.45853	0.397068	1.16205e-37	ND	Up	4.18267	2.57999	0.0764165	-0.620428	ND	ND	2.4021	2.82824	22.2961	0.235518	3.21389	0.589488	1.30679e-219	ND	Up	4.72236	3.78237	0.961845	0.641702	ND	ND	1.28409	1.94579	19.2396	2.90822	2.96488	0.599226	3.90421	1.17876	1.20659	ND	Up
GRMZM2G436429	filtered_set	3283	4	70	non-TE influenced	chr5:15539732-15703172	Sb01g013020	Os03g45260	4.31896	4.35957	9.26785	0.0134987	1.10137	1	7.89668e-06	ND	Up	4.01048	1.88979	0.0308748	-1.05427	ND	Down	3.72199	3.82529	8.72425	0.0394835	1.22873	0.887027	5.94112e-40	ND	Up	5.22778	6.13467	0.486121	0.716868	ND	ND	4.29662	3.96538	12.2036	6.21194	8.80509	-0.115714	1.50581	0.531739	1.03496	ND	Up
GRMZM2G442658	filtered_set	3779	11	70	non-TE influenced	chr5:7934557-8053554	Sb01g008730	chr3:30154185-30678637	17.2151	12.165	4.70504	-0.500905	-1.87117	0.312147	0.00167678	ND	Down	30.0272	36.4681	0.863613	1.14397	ND	Up	3.88044	6.86559	5.11557	0.823002	0.398584	2.04085e-07	4.67874e-11	ND	ND	8.33966	40.0853	1.18607	3.45095	Up	Up	7.30273	9.16862	7.38395	26.3266	59.9755	0.328228	0.015954	1.84987	3.03769	ND	ND
GRMZM2G450424	filtered_set	2678	5	70	non-TE influenced	chr3:179464552-179778051	chr3:66653847-67512194	chr1:35939411-36812296	6.19677	6.39128	5.68838	0.0445818	-0.123478	0.777339	0.00261424	ND	ND	18.6447	2.48833	1.60631	-1.29871	Up	Down	7.46364	4.99741	5.3603	-0.578603	-0.47749	1.76669e-06	0.781013	ND	ND	29.2513	3.44518	1.96257	-1.12291	Up	Down	5.91204	2.4759	4.52659	11.5388	2.93831	-1.25536	-0.385157	0.964641	-1.00842	Down	ND
GRMZM2G451314	filtered_set	4515	5	70	non-TE influenced	AC217811.3_FG003	Sb04g022140	Os02g33710	15.881	22.6687	132.828	0.513373	3.06411	0.209457	1.98682e-23	ND	Up	84.6669	12.4053	2.47779	-0.292955	Up	ND	11.4571	19.1134	139.861	0.738286	3.60956	5.13086e-08	1.39557e-271	ND	Up	121.632	26.3739	3.56042	1.35513	Up	Up	7.06511	11.999	50.81	78.7831	18.6605	0.764051	2.84615	3.47892	1.40107	ND	Up
GRMZM2G459811	filtered_set	5511	9	70	non-TE influenced	GRMZM2G144020	Sb01g003070	Os03g60790	6.30032	6.04763	216.701	-0.0590451	5.10392	1	1.04998e-18	ND	Up	26.5399	4.451	1.97165	-0.604042	Up	ND	5.78511	5.31216	202.216	-0.123022	5.12717	0.145031	0	ND	Up	25.3457	7.90114	2.00857	0.327087	Up	ND	5.81479	8.20184	155.24	28.8233	7.22281	0.496148	4.73839	2.30924	0.312783	ND	Up
GRMZM2G472231	filtered_set	3984	3	70	non-TE influenced	GRMZM2G146012	Sb03g009850	Os01g15260	3.22353	2.7408	2.63102	-0.233961	-0.292917	1	0.0554974	ND	ND	7.20834	2.07636	1.10631	-0.688801	Up	ND	2.55792	2.9701	3.33587	0.21546	0.382962	0.99868	1.02855e-08	ND	ND	7.54159	4.52808	1.68039	0.944549	Up	ND	2.41672	2.45582	2.95661	8.49796	4.9832	0.0231404	0.290781	1.81364	1.04371	ND	ND
GRMZM2G549584	filtered_set	146	1	70	non-TE influenced	chr1:263339118-263494514	too big a gap	too big a gap	7.25597	5.44717	3.49365	-0.413595	-1.05422	0.926223	0.950499	ND	ND	12.4162	9.04971	1.3686	0.912359	Up	ND	0.0198395	0	0	-4.38125	-4.38125	1	1	NE	NE	0	0	0	0	NE	NE	0	0	0	0	0	0	0	0	0	NE	NE
GRMZM2G701082	filtered_set	3122	3	70	non-TE influenced	chr9:3853311-3982442	Sb10g008260	Os06g12580	21.048	31.5733	20.876	0.584995	-0.0118399	0.0105449	0.00083005	ND	ND	72.784	18.7684	1.81562	-0.139636	Up	ND	21.1691	26.4531	22.1731	0.321466	0.0668516	0.388509	4.16968e-05	ND	ND	66.5501	17.8995	1.89537	0.000913703	Up	ND	12.1485	19.3601	18.2908	56.2314	16.5568	0.672266	0.590302	2.2105	0.446616	ND	ND
GRMZM5G808756	filtered_set	1800	2	70	non-TE influenced	GRMZM5G825978	chr3:13441249-14140072	no synteny	52.2966	26.6427	251.633	-0.97295	2.26651	0.0330638	4.2666e-24	ND	Up	82.8642	31.723	0.935791	-0.449403	ND	ND	70.6435	33.5554	319.277	-1.07399	2.17616	1.81764e-10	1.59634e-46	Down	Up	95.0126	114.223	0.449598	0.715261	ND	ND	49.5556	31.6923	69.5481	102.922	89.1686	-0.644898	0.488953	1.05441	0.847475	ND	ND
GRMZM5G825978	filtered_set	1638	1	70	non-TE influenced	GRMZM5G808756	too big a gap	chr1:9822121-10565280	26.8881	42.1212	289.962	0.647558	3.43077	0.00373666	8.14767e-59	ND	Up	45.8599	13.2568	0.947758	-0.842667	ND	ND	16.8207	30.8102	68.2983	0.873128	2.02155	0.000360678	1.23179e-34	ND	Up	25.4953	19.9889	0.672274	0.321253	ND	ND	15.4723	16.5618	20.34	22.9631	17.286	0.09817	0.394614	0.569602	0.159908	ND	ND
GRMZM5G833066	filtered_set	1610	2	70	non-TE influenced	GRMZM5G808756	too big a gap	chr1:9822121-10565280	27.4818	42.4197	300.584	0.626243	3.45117	0.00874152	1.03098e-53	ND	Up	46.5982	13.5944	0.957412	-0.819777	ND	ND	17.1305	31.0183	69.1703	0.856514	2.01352	0.000694415	3.4997e-33	ND	Up	26.1267	20.4763	0.680781	0.329225	ND	ND	15.6868	16.7745	20.6228	23.4305	17.832	0.096712	0.39466	0.5788	0.184905	ND	ND
GRMZM5G835323	filtered_set	2897	5	70	non-TE influenced	chr2:203725214-203894272	Sb02g035170	Os07g34589	126.418	198.563	174.197	0.651383	0.462512	0.0508875	7.10791e-06	ND	ND	255.488	41.6816	1.15717	-1.45858	Up	Down	91.0099	119.83	102.804	0.396892	0.175799	0.0847802	5.0705e-10	ND	ND	133.977	94.0406	0.73147	0.220849	ND	ND	114.434	131.086	163.139	211.692	103.863	0.195994	0.511581	0.887448	-0.139835	ND	ND
GRMZM5G852396	filtered_set	602	1	70	non-TE influenced	chr6:76187754-76538834	Sb10g003950	Os06g06330	19.0339	14.9367	10.2782	-0.349686	-0.888914	0.839809	0.850946	ND	ND	40.8366	8.77912	1.07706	-1.14052	Up	Down	9.00376	10.0419	13.9496	0.157412	0.63157	0.967396	1.5962e-09	ND	ND	21.6874	12.3355	1.10388	0.289885	Up	ND	8.16701	6.38009	5.25577	31.2102	11.8679	-0.356182	-0.63581	1.93401	0.539127	ND	ND
GRMZM5G854613	filtered_set	6066	12	70	non-TE influenced	no synteny	no synteny	no synteny	13.6643	16.602	7.63365	0.280931	-0.839882	0.250903	1	ND	ND	29.1867	13.7223	1.17942	0.0906857	Up	ND	11.6681	17.6003	6.18195	0.592987	-0.916327	4.30524e-05	0.00765562	ND	ND	10.1557	19.0863	-0.101301	0.808881	ND	ND	12.5388	15.656	10.0485	32.0621	15.93	0.320298	-0.319388	1.35441	0.345328	ND	ND
GRMZM5G855672	filtered_set	3097	6	70	non-TE influenced	GRMZM2G035502	Sb09g001700	Os05g02530	43.4047	38.7174	58.719	-0.164866	0.435966	1	1.84404e-08	ND	ND	113.41	17.6586	1.38881	-1.29423	Up	Down	45.3845	40.6103	66.2575	-0.160351	0.545875	0.0266489	1.96754e-23	ND	ND	135.724	34.1867	1.60356	-0.385575	Up	ND	43.2599	37.8318	53.1983	119.261	41.0139	-0.193425	0.298346	1.463	-0.076914	ND	ND
GRMZM5G862540	filtered_set	2889	3	70	non-TE influenced	GRMZM2G328500	Sb01g007580	Os03g55070	42.7198	80.6706	10.8918	0.917122	-1.97157	6.49e-06	0.000268075	ND	Down	15.0043	114.474	-1.67937	1.25212	Down	Up	23.2479	45.3107	11.7528	0.962718	-0.98404	1.26208e-13	0.000428105	ND	ND	20.3063	115.046	-0.00240035	2.49976	ND	Up	15.4581	41.1573	6.82177	22.4528	56.9015	1.41272	-1.18003	0.538498	1.88003	Up	Down
GRMZM5G862817	filtered_set	1876	3	70	non-TE influenced	GRMZM2G099376	Sb04g036840	Os02g56820	11.2521	9.08781	25.7143	-0.308154	1.19231	0.998148	8.86327e-15	ND	Up	34.5492	5.9712	1.64903	-0.883327	Up	ND	11.4894	7.95781	17.4561	-0.529806	0.603382	1.62353e-07	4.11538e-19	ND	ND	34.9813	11.0955	1.64622	-0.0102941	Up	ND	6.91069	9.15917	6.58365	17.2884	11.6532	0.406335	-0.0699322	1.32278	0.75374	ND	ND
GRMZM5G879278	filtered_set	2978	6	70	non-TE influenced	GRMZM2G116620	Sb02g039760	Os07g43070	11.0472	7.48313	27.6821	-0.5619	1.3252	0.381619	6.77772e-16	ND	Up	9.29097	10.0502	-0.26481	-0.151505	ND	ND	6.93897	6.57842	66.7823	-0.07697	3.26648	0.516747	6.62349e-67	ND	Up	14.3862	10.4782	1.15044	0.693179	Up	ND	6.27952	7.99632	38.8754	9.94758	14.9583	0.348633	2.62994	0.663606	1.25209	ND	Up
AC210314.3_FG006	filtered_set	3166	4	69	non-TE influenced	GRMZM2G151582	Sb01g040230	Os03g15720	5.62782	4.31793	68.0285	-0.382158	3.59526	0.78864	4.27123e-38	ND	Up	27.4132	2.92129	2.27403	-0.955722	Up	ND	5.8079	3.92461	55.4411	-0.565346	3.25464	0.294105	1.60566e-10	ND	Up	21.1787	7.91322	2.09215	0.671995	Up	ND	4.69573	3.60112	23.8522	14.9457	5.62596	-0.38281	2.34445	1.67009	0.260698	ND	Up
GRMZM2G002220	filtered_set	4582	19	69	non-TE influenced	GRMZM2G361362	Sb07g028940	Os08g38086	22.1967	27.7429	34.5844	0.321758	0.639753	0.138052	4.60791e-09	ND	ND	49.5506	26.692	1.09058	0.198102	Up	ND	18.9048	35.783	35.1349	0.920489	0.894122	3.64844e-14	8.22592e-41	ND	ND	45.8825	31.4642	1.32953	0.785308	Up	ND	13.7831	33.0002	9.10158	26.6892	26.5934	1.25951	-0.598658	0.953304	0.948118	Up	ND
GRMZM2G012926	filtered_set	3476	2	69	non-TE influenced	no synteny	no synteny	no synteny	2.1741	2.18576	1.98057	0.00771169	-0.13444	1	0.0104728	ND	ND	5.67255	1.52044	1.43307	-0.46575	Up	ND	2.42938	2.7309	2.70872	0.168721	0.156963	1	0.00629617	ND	ND	8.992	4.95246	2.01971	1.15934	Up	Up	1.15343	1.83771	1.5463	9.68742	2.47213	0.671514	0.422572	3.06908	1.09916	ND	ND
GRMZM2G013981	filtered_set	3118	9	69	non-TE influenced	GRMZM2G471805	Sb04g037310	Os02g57330	2.838	3.63228	1.94562	0.355888	-0.54441	0.206771	0.320832	ND	ND	5.07949	3.27947	1.1005	0.469439	Up	ND	1.40813	1.51892	0.72239	0.109186	-0.961961	1	0.28893	ND	ND	1.91338	2.14107	0.225485	0.387619	ND	ND	2.47787	2.55441	1.895	4.72706	4.0442	0.0438707	-0.38672	0.931568	0.706529	ND	ND
GRMZM2G019284	filtered_set	2545	2	69	non-TE influenced	chr5:73996338-74195979	Sb04g002320	Os02g03560	3.73289	4.31154	4.76565	0.20786	0.352297	0.457715	8.96655e-07	ND	ND	6.71047	4.1307	1.0099	0.310006	Up	ND	3.79223	5.01399	6.54042	0.40282	0.786177	0.0736323	9.87484e-21	ND	ND	5.8944	7.79571	0.738581	1.14186	ND	Up	2.63329	2.63706	7.39935	7.38254	6.00261	0.00206529	1.49018	1.4869	1.18842	ND	Up
GRMZM2G026085	filtered_set	864	1	69	non-TE influenced	GRMZM2G306781	Sb04g024830	Os02g38190	3.49513	2.32596	9.82319	-0.587314	1.49058	0.211666	4.25115e-16	ND	Up	3.05514	1.79519	-0.0301674	-0.79694	ND	ND	2.18744	3.31578	2.88613	0.599885	0.399738	0.359304	0.0019909	ND	ND	3.80275	3.73313	1.35464	1.32799	Up	Up	2.10004	3.32234	3.17668	3.29357	3.96305	0.661529	0.596866	0.648984	0.915869	ND	ND
GRMZM2G031435	filtered_set	3993	6	69	non-TE influenced	chr8:124747069-124890102	Sb09g026140	Os05g44910	4.69851	4.47936	36.3807	-0.0688968	2.95263	1	9.92617e-48	ND	Up	7.12041	3.81247	0.689132	-0.211926	ND	ND	3.88488	4.26205	39.8462	0.133645	3.35816	1	1.27256e-221	ND	Up	6.87499	6.18037	0.899272	0.745631	ND	ND	3.94306	4.78919	17.7951	8.60672	6.687	0.2804	2.17381	1.12595	0.761894	ND	Up
GRMZM2G032258	filtered_set	6043	8	69	non-TE influenced	chr8:169256593-169485755	Sb03g039020	Os01g61830	4.71714	3.47575	19.0277	-0.440478	2.01189	0.702031	3.4199e-24	ND	Up	13.0569	4.1352	1.52108	-0.137468	Up	ND	4.11257	2.24979	22.774	-0.869958	2.46899	1.32993e-11	3.02553e-93	ND	Up	13.3993	7.10005	1.73232	0.816155	Up	ND	4.07281	3.24481	17.8016	13.4448	9.13672	-0.3278	2.12764	1.7227	1.16546	ND	Up
GRMZM2G039797	filtered_set	1846	5	69	non-TE influenced	chr2:888682-1010214	Sb06g033310	Os04g58620	27.5391	40.8488	15.07	0.568794	-0.869755	0.00719253	0.90369	ND	ND	57.1108	13.7547	1.13895	-0.91481	Up	ND	33.5137	35.8097	10.9644	0.0955952	-1.61184	1	0.000222852	ND	Down	51.7791	14.1202	0.695059	-1.17948	ND	Down	35.4955	28.4935	8.9415	39.6052	16.4262	-0.316993	-1.98892	0.158051	-1.11159	ND	Down
GRMZM2G043903	filtered_set	5007	4	69	non-TE influenced	GRMZM2G137596	Sb06g032840	chr4:34245281-34872844	2.21408	2.61191	4.42988	0.238295	1.00023	0.947149	0.000407577	ND	Up	3.88723	1.4112	0.726085	-0.73509	ND	ND	1.57436	1.95125	1.16115	0.309451	-0.43889	0.559452	0.970729	ND	ND	2.49527	1.50559	0.833023	0.104534	ND	ND	2.91658	3.7224	4.01986	4.83812	4.51083	0.35185	0.462733	0.729974	0.628942	ND	ND
GRMZM2G051750	filtered_set	2195	2	69	non-TE influenced	chr1:201928891-202218448	Sb07g023710	Os08g45070	2.95404	1.43513	15.9852	-1.04099	2.43557	0.216156	1.4017e-10	ND	Up	13.2572	1.80582	2.22907	-0.646296	Up	ND	2.55042	1.10995	19.9364	-1.1995	2.9661	2.66806e-11	3.06395e-77	Down	Up	12.7429	4.10076	2.21103	0.57554	Up	ND	2.63986	1.38142	10.6458	16.8535	6.05978	-0.93381	2.01135	2.67405	1.19849	ND	Up
GRMZM2G053574	filtered_set	2852	3	69	non-TE influenced	no synteny	no synteny	no synteny	8.78964	6.27866	46.4448	-0.485283	2.40151	0.571742	1.9621e-30	ND	Up	28.2792	11.8236	1.70661	0.448607	Up	ND	8.32601	3.81532	66.965	-1.12561	3.00756	3.71011e-28	2.41931e-197	Down	Up	29.7556	21.1195	1.86961	1.37505	Up	Up	7.79856	4.59299	48.0244	28.6028	17.7548	-0.763646	2.62233	1.87474	1.18683	ND	Up
GRMZM2G063462	filtered_set	3756	8	69	non-TE influenced	chr9:19237579-19337579	Sb10g003600	Os06g05800	3.23427	3.05356	2.04973	-0.0829203	-0.65775	1	0.906245	ND	ND	7.07013	2.66124	1.27038	-0.138922	Up	ND	3.82456	4.56026	2.73281	0.253762	-0.484755	0.684261	0.726588	ND	ND	4.35075	5.36212	0.224311	0.52579	ND	ND	2.78938	2.9924	3.34921	4.40006	4.75099	0.101321	0.26379	0.657389	0.768068	ND	ND
GRMZM2G064473	filtered_set	5711	6	69	non-TE influenced	GRMZM2G050003	Sb03g029490	Os01g45910	2.64701	2.78378	1.07004	0.0726558	-1.30589	0.74488	0.086728	ND	Down	2.85675	5.76371	0.210938	1.22331	ND	Up	2.15447	2.88363	0.585729	0.420384	-1.87724	0.197187	1.86719e-15	ND	Off	1.88488	10.1594	-0.0719282	2.35771	ND	Up	1.98312	2.29368	0.567363	3.31544	5.73039	0.209792	-1.80362	0.741136	1.53039	ND	Off
GRMZM2G074053	filtered_set	2028	2	69	non-TE influenced	chr4:154575846-154738509	Sb04g032170	Os02g44980	55.7051	73.9714	151.828	0.409151	1.44654	0.197136	2.81713e-15	ND	Up	97.9805	24.5307	0.907415	-1.09045	ND	Down	33.9843	47.5234	67.9805	0.483758	1.00023	0.086976	2.09718e-17	ND	Up	67.7673	56.7012	1.13571	0.878503	Up	ND	52.051	34.409	81.4846	59.3832	42.2749	-0.597122	0.646593	0.190127	-0.300115	ND	ND
GRMZM2G085078	filtered_set	11710	23	69	non-TE influenced	GRMZM2G077054	Sb03g031310	Os01g48960	14.3786	16.7397	8.07807	0.219335	-0.831766	0.663951	0.653603	ND	ND	28.5737	34.0114	1.01027	1.26159	Up	Up	10.0758	16.1242	7.92005	0.678278	-0.347276	2.77037e-08	0.155345	ND	ND	33.1932	42.1265	1.72216	2.06599	Up	Up	8.9095	10.6788	6.27957	29.021	15.1461	0.261308	-0.504611	1.70357	0.765462	ND	ND
GRMZM2G096261	filtered_set	1822	4	69	non-TE influenced	GRMZM5G872568	Sb01g039420	Os03g16874	4.42868	2.29596	10.3146	-0.947476	1.21955	0.276495	5.80834e-06	ND	Up	15.4825	2.45927	1.82764	-0.826206	Up	ND	1.76885	1.80784	17.4724	0.0314393	3.30346	1	3.37411e-103	ND	Up	22.1851	3.0465	3.5999	0.735941	Up	ND	1.18859	2.04145	9.14297	18.0211	4.86087	0.779832	2.94235	3.92122	2.03104	ND	Up
GRMZM2G096764	filtered_set	7539	7	69	non-TE influenced	GRMZM2G463032	Sb03g025820	Os01g39260	3.7986	2.66663	17.4774	-0.510292	2.20165	0.414592	3.90027e-32	ND	Up	15.178	3.56609	2.06761	-0.0216476	Up	ND	2.06875	1.87805	30.9839	-0.139458	3.90403	0.29355	1.02693e-129	ND	Up	17.2776	3.31818	3.06256	0.682474	Up	ND	3.5674	2.39714	13.4854	14.6821	4.00903	-0.573362	1.91815	2.04081	0.168333	ND	Up
GRMZM2G123159	filtered_set	3153	7	69	non-TE influenced	chr5:12226602-12337521	Sb01g011070	Os03g49230	7.82271	6.74013	16.6759	-0.214862	1.09192	1	6.05717e-06	ND	Up	20.6573	6.01243	1.46538	-0.315082	Up	ND	6.47243	7.06094	20.0301	0.125535	1.62964	1	1.21791e-70	ND	Up	26.4214	12.5492	2.11498	1.04093	Up	Up	5.90315	5.4496	15.3303	20.8158	12.4783	-0.115313	1.37668	1.81795	1.07973	ND	Up
GRMZM2G124540	filtered_set	2041	5	69	non-TE influenced	GRMZM2G171468	Sb01g007130	Os03g55590	2.60285	2.94104	1.99802	0.176174	-0.381349	0.770249	0.319082	ND	ND	6.01466	3.09606	1.16457	0.206752	Up	ND	1.33927	1.23703	0.43989	-0.114482	-1.60403	1	0.179497	ND	ND	1.27088	4.11617	-0.490267	1.20442	ND	Up	2.4519	2.79303	5.88331	4.14697	8.04948	0.187857	1.26238	0.757915	1.71458	ND	Up
GRMZM2G126361	filtered_set	4075	6	69	non-TE influenced	chr5:62706672-63329644	Sb10g030720	Os06g51029	84.0452	139.279	84.7747	0.72873	0.0124679	0.000537056	0.00464453	ND	ND	237.519	54.105	1.6178	-0.516386	Up	ND	105.432	156.07	57.1216	0.565884	-0.884189	0.000608049	0.0371127	ND	ND	195.999	59.3084	1.02193	-0.702599	Up	ND	80.5348	110.018	57.8584	167.014	41.9647	0.450054	-0.477078	1.05228	-0.940418	ND	ND
GRMZM2G128189	filtered_set	6704	10	69	non-TE influenced	chr4:118353611-118747513	Sb04g022800	Os02g35160	4.06361	3.0524	4.95414	-0.4127	0.285808	0.635507	1.06015e-05	ND	ND	10.5788	2.34788	1.4428	-0.728465	Up	ND	3.19271	2.53501	4.62829	-0.332672	0.535559	0.000422912	1.99915e-18	ND	ND	7.85436	3.2951	1.453	0.200082	Up	ND	3.54901	3.01534	3.03073	10.7587	4.82267	-0.235025	-0.22768	1.59974	0.442309	ND	ND
GRMZM2G130868	filtered_set	5139	9	69	non-TE influenced	chr8:10239346-10913526	Sb03g007800	Os01g03110	2.38497	4.19949	3.43867	0.815983	0.527697	0.00112234	3.27534e-07	ND	ND	6.38657	1.46438	1.6436	-0.480398	Up	ND	1.32115	3.44164	3.16521	1.38063	1.25987	1.3691e-16	2.85081e-32	Up	Up	4.72776	1.75154	2.17399	0.741978	Up	ND	0.888375	2.50964	1.63192	9.57678	1.80027	1.49719	0.876589	3.42883	1.01815	On	ND
GRMZM2G132218	filtered_set	3781	6	69	non-TE influenced	GRMZM2G114149	Sb06g023200	Os04g44540	4.13376	4.89662	2.29999	0.244278	-0.845549	0.259812	0.85633	ND	ND	17.3944	1.85359	2.01361	-1.21593	Up	Down	4.87102	6.14046	2.63342	0.334061	-0.887037	0.156858	0.0945101	ND	ND	20.5466	4.34466	2.01418	-0.227141	Up	ND	3.94743	4.96148	2.28862	23.0127	3.8488	0.329783	-0.78617	2.54314	-0.0364931	ND	ND
GRMZM2G140047	filtered_set	4216	9	69	non-TE influenced	GRMZM2G095392	Sb05g002450	Os11g04520	2.44252	2.8223	3.08183	0.208423	0.335294	0.525845	7.89668e-06	ND	ND	5.34071	2.05748	1.24184	-0.13388	Up	ND	2.23887	2.60992	3.7823	0.221145	0.75623	0.817015	7.16756e-18	ND	ND	5.23984	2.10832	1.35931	0.0462904	Up	ND	2.53363	2.6659	3.31833	4.81128	2.78009	0.0733906	0.389119	0.924946	0.133879	ND	ND
GRMZM2G143165	filtered_set	1750	1	69	non-TE influenced	chr8:21859205-22222368	Sb03g002880	Os01g10020	6.04083	3.57898	1.69918	-0.755034	-1.8293	0.173265	0.00230479	ND	Down	4.88856	11.8175	-0.248591	1.02468	ND	Up	2.54905	2.26728	1.96403	-0.168927	-0.37597	0.26113	0.994731	ND	ND	4.47134	6.62229	1.06137	1.62789	Up	Up	2.80945	1.89442	1.6555	12.5709	6.359	-0.568287	-0.762662	2.16133	1.17822	ND	ND
GRMZM2G144367	filtered_set	8012	6	69	non-TE influenced	GRMZM2G047238	Sb07g021620	Os08g34190	3.5929	4.26375	14.9096	0.24691	2.05272	0.707095	2.8749e-14	ND	Up	3.10408	2.57403	-0.122081	-0.392122	ND	ND	2.64724	3.6766	15.3854	0.473731	2.53855	0.0127692	1.6696e-145	ND	Up	3.90657	3.22059	0.723609	0.445111	ND	ND	3.03171	3.73414	14.031	6.71186	4.69283	0.300555	2.21004	1.14632	0.630159	ND	Up
GRMZM2G151967	filtered_set	5866	11	69	non-TE influenced	chr5:2548871-2830085	Sb01g003490	Os03g60370	3.03614	4.01569	1.04523	0.403292	-1.53752	0.068653	0.0708617	ND	Down	6.06131	3.39819	1.05353	0.218851	Up	ND	2.77352	4.83005	1.53436	0.800101	-0.853658	2.48103e-06	0.25081	ND	ND	6.2717	6.59181	1.32492	1.39672	Up	Up	3.2029	4.16289	1.98854	9.20462	4.81004	0.378102	-0.687396	1.52269	0.58652	ND	ND
GRMZM2G165926	filtered_set	7253	13	69	non-TE influenced	GRMZM2G147671	Sb01g041330	Os03g13970	8.30268	8.08024	33.865	-0.0391736	2.02802	1	5.65777e-16	ND	Up	10.3788	4.36409	0.311073	-0.938623	ND	ND	8.9828	8.31223	57.6616	-0.111918	2.68224	0.23723	1.68612e-73	ND	Up	14.3468	9.07502	0.786496	0.125794	ND	ND	8.46522	9.29776	29.5269	12.3738	10.0229	0.13532	1.80229	0.547617	0.243647	ND	Up
GRMZM2G169182	filtered_set	2901	3	69	non-TE influenced	GRMZM2G119361	Sb03g006650	Os01g04650	16.7259	23.3512	15.8169	0.481384	-0.0806113	0.0458956	0.079814	ND	ND	33.4144	18.911	1.14971	0.328505	Up	ND	18.9451	21.7708	12.5087	0.200558	-0.59885	0.690028	1	ND	ND	30.0279	17.9832	0.789464	0.0498439	ND	ND	26.0975	24.9323	25.0981	28.4215	53.4771	-0.0658937	-0.0563349	0.123065	1.03498	ND	ND
GRMZM2G173910	filtered_set	5682	9	69	non-TE influenced	chr2:204337810-204472281	Sb02g035840	Os07g36420	2.08505	4.05902	6.98189	0.96071	1.74305	1.66e-05	7.17954e-25	ND	Up	6.22401	1.67829	1.67247	-0.217755	Up	ND	1.88102	4.2247	6.72538	1.16691	1.83755	7.87134e-17	1.6305e-73	Up	Up	7.26607	2.0528	2.09653	0.273449	Up	ND	1.55545	2.34808	8.56059	7.1206	1.92954	0.593835	2.45962	2.19394	0.310742	ND	Up
GRMZM2G324886	filtered_set	5271	5	69	non-TE influenced	GRMZM2G031607	Sb03g035020	Os01g55270	6.41741	4.04528	14.6782	-0.665619	1.19348	0.591157	3.59847e-05	ND	Up	21.6424	2.52845	1.84475	-1.25228	Up	Down	4.96968	4.7105	19.018	-0.0772562	1.93593	0.175124	5.02505e-102	ND	Up	25.3187	6.02668	2.29198	0.221395	Up	ND	5.19122	4.20327	18.0006	24.2387	7.27684	-0.304495	1.7937	2.22295	0.48716	ND	Up
GRMZM2G336858	filtered_set	2881	10	69	non-TE influenced	too big a gap	Sb04g019590	Os02g28980	7.02587	7.22156	56.6082	0.0396267	3.01008	0.931531	1.39108e-49	ND	Up	15.1563	9.07252	1.24958	0.509303	Up	ND	4.67648	6.00955	58.4766	0.361765	3.64408	0.0846516	2.50962e-237	ND	Up	19.9275	8.30549	2.16017	0.897647	Up	ND	3.6264	7.71826	60.9049	11.6375	13.6106	1.08953	4.06957	1.68189	1.90783	Up	Up
GRMZM2G347541	filtered_set	4486	12	69	non-TE influenced	GRMZM2G455407	Sb05g001160	Os11g02464	8.22906	7.62405	5.05344	-0.110155	-0.70335	1	0.943301	ND	ND	8.75537	20.5402	0.160003	1.39012	ND	Up	6.12649	5.98032	5.80668	-0.0348317	-0.077334	0.451313	0.00059755	ND	ND	5.05938	29.7464	-0.154831	2.40061	ND	Up	4.16209	3.20842	6.27121	6.55484	13.7464	-0.375346	0.591318	0.655124	1.72343	ND	ND
GRMZM2G361847	filtered_set	5659	11	69	non-TE influenced	chr2:217589542-217695980	Sb02g043480	no synteny	8.44271	7.158	16.7379	-0.23812	0.987254	1	1.87465e-13	ND	ND	21.586	7.02467	1.44665	-0.172799	Up	ND	9.02343	4.03745	17.6524	-1.16003	0.968039	2.15928e-28	3.59149e-30	Down	ND	21.268	16.5488	1.50573	1.14379	Up	Up	9.52061	6.28699	16.369	29.2171	16.9012	-0.598606	0.781774	1.61758	0.827931	ND	ND
GRMZM2G415433	filtered_set	7135	13	69	non-TE influenced	chr4:230751624-230934902	Sb04g007460	Os02g12360	3.44153	3.50063	17.5307	0.024558	2.34842	0.820151	7.28022e-34	ND	Up	7.89835	5.12868	1.31958	0.696717	Up	ND	3.08197	3.70037	23.982	0.263737	2.95962	0.506412	6.22409e-189	ND	Up	10.1186	5.42467	1.8446	0.945327	Up	ND	3.2608	3.41116	19.5703	7.95102	5.75878	0.0650196	2.585	1.28565	0.820348	ND	Up
GRMZM2G428386	filtered_set	5455	11	69	non-TE influenced	chr10:149503804-149645000	Sb06g034080	too big a gap	5.88146	3.52231	3.37147	-0.739489	-0.802614	0.0921721	1	ND	ND	24.3638	3.53838	2.10389	-0.679334	Up	ND	4.37765	3.89272	1.88674	-0.169339	-1.21383	0.111893	1.62898e-05	ND	Down	18.3386	5.28712	1.99086	0.196728	Up	ND	2.90237	3.75762	1.32774	35.4928	4.43008	0.372474	-1.12767	3.61177	0.609929	ND	Down
GRMZM2G517972	filtered_set	810	3	69	non-TE influenced	chr5:15155895-15364378	chr1:11808994-12273422	chr3:25156850-25807397	8.01665	5.72668	4.35336	-0.485229	-0.880718	0.569388	0.866052	ND	ND	35.1795	2.19855	1.97017	-2.02932	Up	Down	7.39586	4.7671	4.24652	-0.633498	-0.800292	0.000222355	0.411896	ND	ND	27.3798	6.11191	2.14947	-0.0137629	Up	ND	9.61052	7.43706	4.65913	36.1223	8.08869	-0.36984	-1.0444	1.91009	-0.248681	ND	Down
GRMZM5G806449	filtered_set	9066	17	69	non-TE influenced	chr4:171721607-171829885	Sb04g036870	Os02g56850	10.3228	12.5908	6.08196	0.286517	-0.763127	0.215809	1	ND	ND	27.1409	13.1227	1.38943	0.341086	Up	ND	10.015	12.4013	5.68166	0.308299	-0.817665	0.149261	0.15144	ND	ND	14.3103	27.2785	0.533111	1.46378	ND	Up	11.4207	13.093	8.93927	38.3538	20.8379	0.197132	-0.353387	1.74763	0.867505	ND	ND
GRMZM5G813217	filtered_set	4732	19	69	non-TE influenced	chr2:188355172-188466223	Sb02g028020	Os09g29840	27.2798	40.6557	1032.13	0.575604	5.2416	0.00522633	2.79848e-103	ND	Up	127.917	41.8584	2.30746	0.69586	Up	ND	20.7062	36.8611	743.471	0.832004	5.16607	4.88358e-12	0	ND	Up	116.383	49.8137	2.56135	1.3371	Up	Up	19.7039	36.3627	448.097	87.7989	65.3954	0.883949	4.50719	2.15567	1.73066	ND	Up
GRMZM5G840928	filtered_set	4660	11	69	non-TE influenced	too big a gap	Sb05g010020	chr11:4958046-5946293	3.8465	2.81003	2.18075	-0.452821	-0.818438	0.62239	0.961638	ND	ND	8.14864	2.05869	1.18922	-0.795093	Up	ND	5.07344	4.36575	2.60175	-0.21669	-0.963211	0.0240182	0.0158159	ND	ND	5.60336	4.48288	0.169271	-0.152531	ND	ND	5.50762	3.29684	1.7424	7.63317	3.88586	-0.740171	-1.65979	0.47078	-0.503087	ND	Down
GRMZM5G847707	filtered_set	158	1	69	non-TE influenced	chr4:165961730-166879892	chr4:58525559-59059991	chr2:30412054-30910692	16.5305	10.5245	336.09	-0.651326	4.34556	0.266041	1.2104e-75	ND	Up	176.124	34.9039	3.46095	1.12585	Up	Up	2.78844	1.6269	58.7796	-0.776965	4.39729	0.0105126	1.2935e-95	ND	Up	59.9218	15.1919	4.50606	2.52635	Up	Up	6.48278	2.81472	125.7	42.9479	25.8389	-1.20333	4.27702	2.72771	1.9947	Down	Up
GRMZM5G856084	filtered_set	4332	8	69	non-TE influenced	GRMZM2G091811	chr7:3005729-3914876	chr8:2093977-3032877	28.6901	28.5248	252.949	-0.00833901	3.14018	0.957946	4.40644e-55	ND	Up	35.4663	14.1095	0.341694	-0.98802	ND	ND	35.2997	33.4299	207.917	-0.0785131	2.55825	0.188446	6.99334e-174	ND	Up	49.3287	27.2283	0.497477	-0.359822	ND	ND	26.34	21.7641	20.1424	24.5491	24.4877	-0.275294	-0.387	-0.101577	-0.105195	ND	ND
GRMZM5G866758	filtered_set	5543	15	69	non-TE influenced	GRMZM5G830250	Sb01g033360	chr3:15766244-16597722	5.81096	5.74242	3.8512	-0.0171165	-0.593345	1	0.221373	ND	ND	15.5658	4.33203	1.50977	-0.335257	Up	ND	4.2705	6.60094	3.55934	0.628148	-0.262729	9.07405e-05	0.047727	ND	ND	7.2923	8.36299	0.814746	1.01237	ND	Up	5.09487	6.91454	5.23352	20.0546	8.70761	0.440514	0.0387303	1.9766	0.773115	ND	ND
GRMZM5G867030	filtered_set	2007	3	69	non-TE influenced	GRMZM2G119932	Sb04g004190	Os02g06520	4.88333	8.75987	16.9658	0.842913	1.79648	0.000189012	5.88392e-25	ND	Up	8.55683	4.57965	0.851284	-0.0504084	ND	ND	6.50096	10.1904	13.3124	0.648399	1.03393	8.90448e-05	3.24469e-33	ND	Up	11.9979	10.1471	0.966504	0.724806	ND	ND	6.29922	9.00451	12.3458	12.2154	9.08809	0.515405	0.970667	0.955346	0.528733	ND	ND
GRMZM5G874500	filtered_set	4818	9	69	non-TE influenced	GRMZM2G701193	Sb09g022590	chr5:22467869-23078842	6.3608	4.60826	72.717	-0.464901	3.51481	0.576989	4.14993e-62	ND	Up	11.8089	5.63968	1.02311	-0.0429517	Up	ND	5.29984	4.53074	96.299	-0.226157	4.18324	0.00895312	0	ND	Up	12.8222	10.6412	1.3176	1.04864	Up	Up	5.11441	4.89217	78.4952	10.4874	9.84707	-0.0640811	3.9397	1.03588	0.944991	ND	Up
GRMZM5G876773	filtered_set	3122	5	69	non-TE influenced	GRMZM2G181018	Sb02g029670	Os09g33800	6.52853	4.83959	235.632	-0.431798	5.17342	1	1.87759e-14	ND	Up	35.6942	4.28729	2.51763	-0.539626	Up	ND	9.08271	9.86244	10.1671	0.11881	0.162701	1	4.52731e-09	ND	ND	10.6763	11.4365	0.167551	0.266777	ND	ND	8.20211	7.6534	10.7449	14.2214	10.8938	-0.0998819	0.389549	0.793927	0.40939	ND	ND
GRMZM5G896294	filtered_set	978	2	69	non-TE influenced	GRMZM2G065225	Sb07g026650	Os08g41270	9.4856	7.96494	12.525	-0.252046	0.400959	1	1.86323e-05	ND	ND	23.6083	13.4511	1.28688	0.475351	Up	ND	9.43426	9.43426	18.5973	-7.85168e-07	0.97904	0.779529	1.47398e-26	ND	ND	29.8817	23.6994	1.59342	1.25902	Up	Up	7.92971	6.07685	16.4875	22.9415	11.1429	-0.38389	1.05594	1.5325	0.490735	ND	Up
GRMZM2G010871	filtered_set	3627	6	68	non-TE influenced	chr5:33236505-33343850	Sb01g021490	Os10g28340	5.01179	5.93967	104.42	0.245013	4.38066	0.354951	4.74115e-82	ND	Up	28.7603	8.64779	2.77678	1.04323	Up	Up	5.83381	3.96854	166.513	-0.555713	4.83481	0.0124226	1.61944e-78	ND	Up	31.7053	14.7559	2.51883	1.41545	Up	Up	3.01769	2.90933	138.607	18.5883	10.9292	-0.0527402	5.52095	2.62248	1.85633	ND	Up
GRMZM2G010944	filtered_set	3326	6	68	non-TE influenced	chr4:237726207-239565800	Sb04g003150	Os02g04650	3.83395	6.37487	90.9392	0.733417	4.56764	0.252856	7.61291e-19	ND	Up	35.8093	7.72049	3.20467	0.991251	Up	ND	2.6894	1.65712	100.613	-0.698266	5.22487	2.40618e-05	1.94951e-133	ND	Up	28.1146	28.9688	3.91912	3.9623	Up	Up	3.13241	5.11752	129.959	52.7386	22.1241	0.707995	5.37419	4.07308	2.81988	ND	Up
GRMZM2G013176	filtered_set	3026	2	68	non-TE influenced	chr8:12798283-12951637	Sb03g007020	chr1:1589639-1937067	6.17184	7.20829	10.2208	0.223923	0.727649	0.402523	1.75535e-08	ND	ND	13.3055	8.94153	1.21187	0.638492	Up	ND	5.57637	6.17296	13.05	0.146611	1.2265	0.944329	2.85365e-44	ND	Up	13.8437	7.42413	1.39145	0.492609	Up	ND	5.03871	7.09456	6.34916	11.8032	7.06132	0.493576	0.333452	1.22789	0.486802	ND	ND
GRMZM2G013652	filtered_set	2003	4	68	non-TE influenced	GRMZM2G035063	Sb02g040870	Os07g44740	3.70125	2.45694	45.4125	-0.59095	3.61665	1	1.57367e-05	ND	Up	39.964	1.95024	3.34762	-1.00865	Up	Down	1.0953	1.18548	87.2186	0.114048	6.31393	1	2.44766e-97	ND	Up	38.634	2.75248	4.95146	1.14088	Up	Up	0.745143	1.37255	50.3764	20.8368	4.47093	0.880384	6.07718	4.80361	2.58337	ND	On
GRMZM2G027955	filtered_set	5598	16	68	non-TE influenced	too big a gap	Sb09g029610	Os05g50380	18.9571	30.6106	11.1321	0.691264	-0.767958	0.00188784	1	ND	ND	41.2279	13.2583	1.26381	-0.372836	Up	ND	7.94788	22.9357	6.05189	1.52884	-0.393127	1.08528e-38	0.560135	Up	ND	21.3839	11.4364	1.40307	0.500233	Up	ND	11.4907	27.3503	4.75991	26.9221	7.86925	1.25102	-1.27128	1.22825	-0.546107	Up	Down
GRMZM2G044498	filtered_set	2025	2	68	non-TE influenced	GRMZM5G822237	Sb02g003710	Os07g07040	13.4163	20.712	11.0526	0.626445	-0.279568	0.00688606	0.106131	ND	ND	36.4516	3.51768	1.45482	-1.91809	Up	Down	18.2995	15.0919	10.0938	-0.278008	-0.858264	0.000720468	0.0119451	ND	ND	38.3424	7.01943	1.21439	-1.23495	Up	Down	14.9288	12.2986	8.82881	34.9513	5.73931	-0.279587	-0.757743	1.22719	-1.379	ND	ND
GRMZM2G050089	filtered_set	4799	12	68	non-TE influenced	chr8:170697408-170815229	Sb03g038030	Os01g60230	9.66081	10.1044	4.20862	0.0647577	-1.1986	0.764228	0.424712	ND	ND	19.4369	9.54042	1.06483	0.0382308	Up	ND	5.36938	7.2665	2.83568	0.436437	-0.92082	0.0181206	0.010633	ND	ND	7.20671	6.62725	0.482779	0.361866	ND	ND	4.61022	6.66386	2.40683	9.58629	8.08173	0.531425	-0.937412	1.05597	0.809695	ND	ND
GRMZM2G053140	filtered_set	5494	3	68	non-TE influenced	chr8:144680669-144926092	Sb03g028290	Os01g43370	3.58195	5.01549	3.60287	0.48553	0.00839974	0.341282	0.500346	ND	ND	9.96807	5.20716	1.46788	0.531193	Up	ND	5.96816	10.6755	2.93058	0.838838	-1.02585	1.35997e-09	0.000674024	ND	Down	12.3462	6.89478	1.08364	0.243244	Up	ND	4.99649	5.19536	2.69908	10.8571	6.37022	0.0562996	-0.888202	1.1195	0.350368	ND	ND
GRMZM2G055607	filtered_set	3699	7	68	non-TE influenced	chr2:213899191-214004176	Sb02g041100	Os07g44960	3.52802	3.43661	15.2034	-0.0378625	2.10715	0.927379	3.97743e-32	ND	Up	3.56805	2.85755	-0.0687116	-0.388968	ND	ND	1.80421	2.4172	2.5037	0.421763	0.472472	0.201035	2.77947e-11	ND	ND	1.67128	1.39921	-0.00717937	-0.263354	ND	ND	1.50321	1.73785	6.01843	2.74187	2.61682	0.209128	2.00062	0.866679	0.799357	ND	Up
GRMZM2G060886	filtered_set	5044	13	68	non-TE influenced	GRMZM2G122296	Sb03g031950	Os01g50030	10.3584	10.0009	5.75377	-0.0506644	-0.848114	1	1	ND	ND	118.504	7.027	3.65486	-0.420835	Up	ND	2.85793	2.64698	2.0566	-0.110579	-0.474509	0.451256	0.89737	ND	ND	48.2109	8.4096	4.01239	1.49329	Up	Up	1.00954	2.74928	0.226726	74.4625	1.77543	1.44445	-2.14976	6.20333	0.813852	Up	Off
GRMZM2G061950	filtered_set	2997	5	68	non-TE influenced	chr4:180582342-180700042	Sb04g027590	Os02g51750	7.48037	6.87023	3.78523	-0.122734	-0.98254	1	0.918679	ND	ND	32.8428	6.4979	2.06625	-0.27111	Up	ND	2.49718	4.18377	3.93834	0.74427	0.657074	9.36713e-05	2.3421e-12	ND	ND	10.4869	5.95673	1.63741	0.821522	Up	ND	1.0546	5.18017	7.37727	10.7001	8.71157	2.29522	2.80522	3.34163	3.04504	Up	Up
GRMZM2G064600	filtered_set	1340	1	68	non-TE influenced	GRMZM2G077760	Sb01g049640	Os03g02390	4.02205	6.66987	6.55828	0.729585	0.705248	0.0111647	3.69481e-09	ND	ND	8.30673	3.47248	1.35456	0.096491	Up	ND	3.51382	6.6851	5.80199	0.927712	0.723345	1.08182e-06	2.17719e-14	ND	ND	8.83982	7.92081	1.34845	1.1901	Up	Up	2.77364	4.19382	1.90601	10.5636	5.8968	0.596311	-0.540989	1.92887	1.08788	ND	ND
GRMZM2G068059	filtered_set	4190	7	68	non-TE influenced	chr10:147841185-147948079	Sb06g032700	Os04g58564	13.0843	13.4083	20.8697	0.0352945	0.673535	0.99868	4.56206e-10	ND	ND	30.5202	9.25443	1.47969	-0.241747	Up	ND	18.3559	34.0688	30.8372	0.892175	0.748398	0.0137051	3.14484e-05	ND	ND	59.8324	33.9245	1.7739	0.955314	Up	ND	21.6311	26.8727	22.4809	68.1764	29.4507	0.313023	0.0555914	1.65612	0.44518	ND	ND
GRMZM2G068151	filtered_set	3574	5	68	non-TE influenced	chr8:170244656-170372821	Sb03g038250	Os01g60670	3.84474	4.26877	1.55923	0.150896	-1.3015	0.618797	0.103934	ND	ND	7.35898	6.04356	1.0575	0.773432	Up	ND	3.55323	4.03167	1.07097	0.1822	-1.72928	0.90683	5.98416e-12	ND	Down	7.78985	6.74752	1.24228	1.03507	Up	Up	3.57012	3.5407	1.5039	9.21763	7.67362	-0.0119317	-1.24671	1.36818	1.10372	ND	Down
GRMZM2G079668	filtered_set	5858	9	68	non-TE influenced	GRMZM2G111475	Sb01g011310	Os03g50250	31.3745	41.27	641.579	0.395489	4.35392	0.0431653	9.7623e-82	ND	Up	138.721	33.5183	2.11955	0.0704222	Up	ND	36.1554	49.5586	621.624	0.454912	4.10372	0.000805899	0	ND	Up	169.456	41.5064	2.23265	0.203165	Up	ND	36.3391	44.0599	512.878	138.613	43.7092	0.277935	3.81898	1.93144	0.266407	ND	Up
GRMZM2G089317	filtered_set	2796	4	68	non-TE influenced	chr2:130903291-131043504	Sb05g005270	Os11g07916	10.1367	13.6	9.39981	0.423977	-0.108878	0.124947	0.00130743	ND	ND	24.7849	5.73227	1.31346	-0.798627	Up	ND	15.0037	16.9088	10.3186	0.172439	-0.540031	1	1	ND	ND	34.4953	16.3916	1.22708	0.15368	Up	ND	13.7429	12.0739	8.00305	36.4174	9.27896	-0.186774	-0.779989	1.40588	-0.5666	ND	ND
GRMZM2G090736	filtered_set	6348	3	68	non-TE influenced	GRMZM2G131769	Sb01g018010	Os10g35720	2.04006	1.13592	13.8295	-0.844191	2.76047	0.142983	1.72145e-19	ND	Up	22.0085	2.92298	3.51187	0.599746	Up	ND	0.665356	0.357561	10.2608	-0.894073	3.94485	1.18346e-08	9.68566e-156	NE	On	12.3401	3.60397	4.08298	2.30757	On	On	1.60433	0.974438	10.9052	19.9482	6.09412	-0.718744	2.76421	3.63539	1.92479	ND	Up
GRMZM2G094871	filtered_set	3275	2	68	non-TE influenced	GRMZM2G121525	Sb04g022930	Os02g35220	2.57179	1.62269	2.45134	-0.664062	-0.0691767	0.130394	0.00369647	ND	ND	5.56429	1.40326	1.152	-0.834651	Up	ND	2.41032	2.27766	1.73618	-0.081636	-0.473073	0.30095	1	ND	ND	5.87417	1.98117	1.44866	-0.118884	Up	ND	2.68078	1.88877	1.92056	6.90664	2.49316	-0.504975	-0.480913	1.365	-0.104633	ND	ND
GRMZM2G096591	filtered_set	3023	3	68	non-TE influenced	GRMZM5G856688	Sb01g009770	Os03g51240	5.52919	4.49307	8.90735	-0.299307	0.68783	0.995302	1.1928e-09	ND	ND	30.1512	6.49902	2.47947	0.265726	Up	ND	2.68881	1.76078	9.69147	-0.610473	1.84936	0.00638538	2.43526e-24	ND	Up	15.1016	3.6227	2.50896	0.449696	Up	ND	2.98169	3.12952	5.76279	21.9403	4.2802	0.0697858	0.950401	2.87896	0.521401	ND	ND
GRMZM2G099130	filtered_set	4525	10	68	non-TE influenced	GRMZM2G435684	Sb06g024990	chr4:27358817-27677355	6.89501	7.67752	53.4954	0.155067	2.95561	0.409176	3.83978e-48	ND	Up	14.2814	6.11911	1.13214	-0.0904758	Up	ND	7.86876	8.3328	42.7831	0.082654	2.44268	1	1.69211e-147	ND	Up	15.2098	9.77199	1.0389	0.400681	Up	ND	8.43353	7.72854	21.3473	18.5598	8.62931	-0.125926	1.33974	1.13788	0.0331047	ND	Up
GRMZM2G103179	filtered_set	5928	7	68	non-TE influenced	GRMZM2G047308	Sb10g003550	Os06g05740	4.64438	3.93183	23.8686	-0.240228	2.36131	1	1.28927e-14	ND	Up	3.95927	3.13007	-0.224939	-0.563881	ND	ND	2.35388	3.18616	16.4535	0.436616	2.80475	0.0191903	1.12893e-162	ND	Up	2.94626	3.22664	0.382367	0.513471	ND	ND	3.13978	3.81244	15.0346	7.18206	6.52589	0.279971	2.25918	1.19347	1.05527	ND	Up
GRMZM2G104179	filtered_set	3138	5	68	non-TE influenced	chr3:165126351-165496207	Sb03g043223	chr1:38820574-39878885	3.76926	2.97322	7.44968	-0.342151	0.982709	0.944132	2.19943e-08	ND	ND	7.94566	1.50114	1.06634	-1.33699	Up	Down	3.55964	2.67599	4.61787	-0.411522	0.375404	0.000158155	6.61935e-09	ND	ND	9.10639	5.8325	1.40424	0.76156	Up	ND	4.4392	2.49947	4.04525	8.73118	4.38564	-0.828422	-0.134037	0.975719	-0.0175062	ND	ND
GRMZM2G108976	filtered_set	2574	4	68	non-TE influenced	chr2:225630623-225754504	Sb05g021810	Os11g35360	4.73424	2.94428	26.6098	-0.685033	2.4905	0.726102	2.76955e-08	ND	Up	4.41089	1.98628	-0.0128962	-1.1635	ND	Down	3.22933	2.39113	25.3743	-0.433387	2.97367	5.05847e-05	1.60393e-158	ND	Up	4.38359	4.67718	0.474174	0.567682	ND	ND	3.01292	2.48169	10.1298	4.493	4.41286	-0.279735	1.74904	0.57636	0.550401	ND	Up
GRMZM2G116517	filtered_set	3908	4	68	non-TE influenced	chr2:181832614-182025643	Sb02g024870	Os09g25314	3.20429	3.07455	14.0863	-0.0596084	2.13587	1	4.01363e-31	ND	Up	19.6693	3.14571	2.81839	0.174289	Up	ND	1.37127	2.03763	6.78805	0.571037	2.30665	0.0019074	4.00451e-88	ND	Up	9.71265	2.73513	2.86509	1.03721	Up	Up	1.14574	1.98631	5.14056	9.6341	3.23509	0.793273	2.16466	3.07076	1.49671	ND	Up
GRMZM2G119722	filtered_set	3364	10	68	non-TE influenced	GRMZM2G175089	Sb09g027210	Os05g46620	5.79296	5.0593	21.5308	-0.195325	1.89385	1	2.88074e-15	ND	Up	3.19542	4.33748	-0.770127	-0.329392	ND	ND	2.22557	3.00921	20.5324	0.435043	3.20508	0.0130331	6.34545e-179	ND	Up	2.7887	3.36697	0.463406	0.735176	ND	ND	2.14008	2.65605	6.50445	2.19069	3.40591	0.311488	1.60331	0.0337085	0.670127	ND	Up
GRMZM2G125138	filtered_set	4208	7	68	non-TE influenced	GRMZM2G062476	Sb07g001710	Os08g02460	4.55867	3.12312	11.7904	-0.545481	1.37074	0.324017	2.16138e-18	ND	Up	14.269	3.33099	1.77213	-0.3264	Up	ND	4.00228	3.32703	16.674	-0.266515	2.05843	0.00255865	5.05821e-96	ND	Up	16.6637	5.50809	2.23516	0.638249	Up	ND	3.526	2.93999	10.5899	15.7704	5.98544	-0.262142	1.58631	2.1608	0.763254	ND	Up
GRMZM2G128515	filtered_set	3588	3	68	non-TE influenced	GRMZM2G127080	Sb10g005340	Os06g08110	4.13408	6.64176	1.88205	0.683869	-1.13484	0.00356212	0.349854	ND	ND	13.1271	1.3609	1.77814	-1.49082	Up	Down	3.09381	6.02069	1.17862	0.960318	-1.39152	0.00022672	0.00020043	ND	Down	6.12081	1.2648	1.22298	-1.05093	Up	Down	2.29195	4.13536	0.892445	13.015	1.36724	0.85116	-1.35975	2.50501	-0.744884	ND	Off
GRMZM2G134806	filtered_set	2363	10	68	non-TE influenced	chr5:66286065-66486789	no synteny	no synteny	31.3029	27.1439	92.7711	-0.205657	1.56735	1	5.66064e-23	ND	Up	57.4821	34.5454	1.04041	0.305803	Up	ND	18.1566	25.21	86.0841	0.473481	2.24519	0.00840894	1.65724e-129	ND	Up	55.5255	28.2834	1.81674	0.843572	Up	ND	19.4317	25.2364	69.0292	51.3196	40.8378	0.377083	1.82875	1.40106	1.07146	ND	Up
GRMZM2G139760	filtered_set	5381	9	68	non-TE influenced	chr2:130694790-130929000	Sb05g005380	Os11g08080	5.53243	4.88517	18.0414	-0.179469	1.70514	1	6.48416e-25	ND	Up	5.07688	5.35921	-0.0438371	0.0342254	ND	ND	5.51607	5.41564	11.4526	-0.0265044	1.05383	0.379716	1.93039e-41	ND	Up	7.30295	5.26226	0.515456	0.0427337	ND	ND	6.09668	5.605	5.05104	6.6443	5.91662	-0.121288	-0.271393	0.124075	-0.0432428	ND	ND
GRMZM2G146278	filtered_set	2911	4	68	non-TE influenced	chr4:72898366-73145916	Sb07g019370	Os08g29520	2.88278	1.79272	6.98634	-0.685005	1.27678	0.110607	2.15027e-14	ND	Up	3.0918	1.75634	0.236858	-0.578664	ND	ND	1.86517	1.5158	7.43836	-0.299047	1.9951	0.263861	1.44222e-27	ND	Up	1.60391	2.8731	-0.285742	0.554878	ND	ND	2.16146	1.36108	3.0119	3.35876	2.89539	-0.66686	0.478479	0.635686	0.421586	ND	ND
GRMZM2G147884	filtered_set	9948	13	68	non-TE influenced	chr10:125059749-125177592	Sb06g020020	Os04g40040	10.6509	8.72171	21.9806	-0.288257	1.04519	1	2.96329e-14	ND	Up	14.3829	16.6425	0.39289	0.603391	ND	ND	8.06685	8.78717	22.2236	0.123379	1.4619	1	4.38878e-75	ND	Up	12.9329	20.0795	0.665412	1.30006	ND	Up	13.3764	11.794	53.8311	16.0923	40.8238	-0.181623	2.00867	0.266657	1.60965	ND	Up
GRMZM2G152549	filtered_set	5744	8	68	non-TE influenced	GRMZM2G040110	Sb01g041520	Os03g13560	3.32922	3.05408	11.9878	-0.124408	1.848	1	4.40569e-25	ND	Up	8.11683	5.99063	1.28142	0.843273	Up	ND	1.61279	2.2951	12.676	0.508728	2.97368	0.0918788	5.1823e-54	ND	Up	8.21122	6.24864	2.26287	1.86887	Up	Up	0.565534	2.04823	4.99729	4.211	3.39326	1.85485	3.1412	2.89427	2.58286	On	On
GRMZM2G175071	filtered_set	4806	8	68	non-TE influenced	chr3:42195569-42307506	Sb03g010700	Os01g16350	2.69367	3.11087	3.52743	0.207669	0.388915	0.48301	9.10545e-07	ND	ND	11.898	2.48622	2.40269	0.144458	Up	ND	2.06991	2.69734	2.21602	0.381807	0.0983577	0.262874	0.000429048	ND	ND	4.21878	6.54736	1.28282	1.91679	Up	Up	2.99593	3.70142	6.75788	12.085	9.40582	0.304984	1.1733	2.01178	1.65022	ND	Up
GRMZM2G179797	filtered_set	2060	2	68	non-TE influenced	chr8:64120167-64757726	Sb09g027430	Os05g47640	8.58292	6.10822	3.98918	-0.490648	-1.10518	0.462752	0.807718	ND	ND	20.5175	11.9633	1.56705	0.788856	Up	ND	3.71464	3.84697	2.74939	0.0504863	-0.433974	1	1	ND	ND	7.09328	6.0991	0.949267	0.731443	ND	ND	3.75048	3.19904	4.01557	7.52676	7.04825	-0.229369	0.098502	1.00476	0.910009	ND	ND
GRMZM2G180716	filtered_set	5320	5	68	non-TE influenced	GRMZM2G135396	Sb06g020260	Os04g40490	3.13355	2.83568	9.73143	-0.144052	1.63454	1	3.77709e-14	ND	Up	2.14012	1.54413	-0.548114	-1.01875	ND	Down	2.12509	2.00298	4.85855	-0.0853351	1.19262	0.589488	7.14504e-38	ND	Up	3.35611	2.36873	0.543038	0.0405414	ND	ND	2.48644	1.85429	3.56122	2.6059	3.11291	-0.423013	0.518118	0.0676771	0.324067	ND	ND
GRMZM2G322024	filtered_set	8467	9	68	non-TE influenced	chr3:127257048-128590646	Sb08g018493	Os12g37890	2.93398	4.83653	1.65547	0.720921	-0.82524	0.0673326	0.475953	ND	ND	5.27732	6.35047	0.993778	1.26079	ND	Up	3.18218	5.47127	1.59868	0.78167	-0.992682	1.31422e-08	0.00466673	ND	ND	4.0183	8.65532	0.245171	1.35198	ND	Up	2.56809	4.24972	1.77387	4.90342	5.39722	0.726451	-0.533545	0.932826	1.07123	ND	ND
GRMZM2G377539	filtered_set	5061	13	68	non-TE influenced	chr8:144911303-145135098	too big a gap	too big a gap	26.8465	17.878	15.7819	-0.586525	-0.766431	0.1953	1	ND	ND	46.281	19.614	1.02618	-0.212308	Up	ND	21.2843	16.7482	11.5844	-0.345762	-0.877545	0.000280839	0.069213	ND	ND	22.7047	21.9946	0.0129657	-0.0328773	ND	ND	4.51612	3.38711	2.20692	2.79693	2.21183	-0.414921	-1.03272	-0.691043	-1.02951	ND	Down
GRMZM2G389173	filtered_set	4926	9	68	non-TE influenced	GRMZM2G376542	Sb02g026300	Os09g27830	7.05733	3.58826	48.839	-0.975641	2.79066	0.167957	1.09023e-20	ND	Up	19.5363	8.08162	1.43334	0.160008	Up	ND	1.4708	1.57273	39.4428	0.096605	4.74415	1	1.55053e-213	ND	Up	14.2963	2.72569	3.21751	0.826987	Up	ND	3.31505	2.92183	30.2191	21.3741	8.66873	-0.182099	3.18797	2.68839	1.38652	ND	Up
GRMZM2G406603	filtered_set	5054	8	68	non-TE influenced	GRMZM2G079308	Sb10g023190	Os06g39520	18.1225	31.3996	12.5122	0.792935	-0.534411	0.000464211	0.436015	ND	ND	58.9304	21.5621	1.71454	0.264073	Up	ND	15.0449	23.0078	9.80294	0.612818	-0.617937	5.86715e-05	0.914658	ND	ND	31.0078	31.1972	1.26702	1.2758	Up	Up	12.8723	26.1105	8.99828	36.7425	28.2204	1.02031	-0.516495	1.51311	1.13241	Up	ND
GRMZM2G415793	filtered_set	1372	2	68	non-TE influenced	GRMZM2G077316	too big a gap	no synteny	6.6559	13.2039	2.26321	0.988147	-1.55584	1.47e-05	0.105447	ND	ND	8.92428	26.6714	0.280586	1.85996	ND	Up	4.44807	13.7444	2.31991	1.62737	-0.938814	3.024e-20	0.0257556	Up	ND	5.10456	90.2632	0.427695	4.57171	ND	Up	4.58601	11.8755	1.83377	8.05702	33.3558	1.37248	-1.32196	0.812873	2.86235	Up	Down
GRMZM2G432796	filtered_set	5405	9	68	non-TE influenced	GRMZM2G113512	Sb02g038280	Os07g40510	2.46998	1.39193	1.59365	-0.826965	-0.631847	0.0398152	0.781432	ND	ND	7.1961	3.13535	1.66403	0.465701	Up	ND	5.34668	2.70109	3.39581	-0.984835	-0.654731	3.34308e-12	0.59774	ND	ND	7.56647	6.15483	0.778155	0.480297	ND	ND	2.45816	1.64561	1.29065	12.3724	4.21522	-0.578669	-0.928948	2.331	0.777784	ND	ND
GRMZM2G456000	filtered_set	4951	12	68	non-TE influenced	chr6:166967837-168969944	too big a gap	too big a gap	11.0068	6.32045	32.8566	-0.800204	1.5777	0.0308967	3.22458e-21	ND	Up	30.3383	5.41856	1.53418	-0.950767	Up	ND	14.5693	6.60548	24.197	-1.14108	0.731858	2.63288e-29	1.99405e-30	Down	ND	32.2117	6.49196	1.13505	-1.17563	Up	Down	6.11784	3.00507	12.9428	21.303	4.3823	-1.02538	1.08093	1.7998	-0.481239	Down	Up
GRMZM5G850577	filtered_set	194	1	68	non-TE influenced	chr8:148456284-148561894	chr3:57922992-58581624	chr1:26700473-27419001	1.83362	2.23207	1.28632	0.283546	-0.51111	0.923947	1	ND	ND	3.44258	1.48057	1.11214	-0.104641	Up	ND	0.966261	3.76382	0.721664	1.9606	-0.420581	0.206632	0.959474	ND	NE	2.22841	1.93324	0.468515	0.263619	ND	ND	0	0	0	0	0	0	0	0	0	NE	NE
GRMZM5G874578	filtered_set	389	1	68	non-TE influenced	chr4:185137980-185359688	chr5:589105-1630271	chr12:440997-1094262	17.6468	13.823	45.6452	-0.35231	1.37101	0.903933	8.38472e-16	ND	Up	51.833	18.6072	1.06599	-0.411971	Up	ND	24.6225	16.7891	85.7271	-0.552421	1.79974	6.03777e-05	6.14212e-71	ND	Up	55.2337	27.7671	0.655462	-0.336684	ND	ND	7.44794	7.48312	33.1224	23.7278	7.36342	0.0067979	2.15274	1.67153	-0.0164625	ND	Up
AC218148.2_FG008	filtered_set	2000	1	67	non-TE influenced	chr8:125262640-125443032	Sb09g026630	Os05g45760	2.82963	3.80353	2.96616	0.426593	0.0679595	0.0969693	0.0207124	ND	ND	6.16976	3.73399	1.24796	0.523611	Up	ND	3.40106	5.30454	3.75304	0.641091	0.142035	0.00686989	0.000145647	ND	ND	4.49605	5.23193	0.485691	0.704332	ND	ND	1.94613	2.36513	1.90601	4.90691	4.46118	0.281181	-0.0300403	1.33376	1.1964	ND	ND
GRMZM2G004138	filtered_set	1737	5	67	non-TE influenced	chr7:131186532-131338307	Sb02g027930	Os09g30360	4.56568	6.20726	3.46203	0.443044	-0.399109	0.110717	0.0393078	ND	ND	11.6446	3.93556	1.43172	-0.133052	Up	ND	1.91664	2.36765	2.21533	0.304734	0.208835	0.364502	0.000668244	ND	ND	4.00704	6.97414	0.946904	1.74623	ND	Up	3.15059	3.42151	2.17265	8.61133	5.80005	0.118972	-0.535961	1.45032	0.880233	ND	ND
GRMZM2G020040	filtered_set	8857	14	67	non-TE influenced	GRMZM2G137696	Sb04g030160	Os02g48110	4.49419	3.59973	27.7919	-0.320092	2.62826	0.953548	2.49021e-41	ND	Up	8.2299	3.54781	0.915717	-0.297998	ND	ND	2.38778	3.00692	13.9757	0.332493	2.54868	0.237105	5.03067e-145	ND	Up	4.36364	2.13418	1.10649	0.0749891	Up	ND	2.12459	2.47864	7.08001	7.9045	2.92549	0.222267	1.73609	1.89499	0.461308	ND	Up
GRMZM2G022213	filtered_set	3545	4	67	non-TE influenced	GRMZM2G058197	Sb02g037550	Os07g39310	4.18628	6.91857	1.37149	0.724668	-1.60922	0.00644204	0.0348673	ND	Down	9.967	1.28018	1.35172	-1.60811	Up	Down	2.28175	2.67316	0.919518	0.228312	-1.31025	1	2.18236e-05	ND	Off	7.84138	1.28014	2.00103	-0.612837	Up	ND	3.46724	3.3986	1.4947	3.61224	1.85748	-0.0288382	-1.21339	0.0590921	-0.90008	ND	Down
GRMZM2G024264	filtered_set	2419	4	67	non-TE influenced	GRMZM2G133620	Sb09g020170	Os05g33880	17.039	15.8478	23.6421	-0.104551	0.472497	1	0.000331812	ND	ND	56.3223	5.462	1.71793	-1.64804	Up	Down	17.8941	14.2108	40.6285	-0.332475	1.18296	0.000249057	7.75169e-51	ND	Up	52.7389	20.1866	1.61007	0.224648	Up	ND	20.3489	13.9389	24.7726	67.1588	19.0139	-0.545795	0.283781	1.72258	-0.0978923	ND	ND
GRMZM2G035430	filtered_set	5774	11	67	non-TE influenced	GRMZM2G121117	Sb09g026660	Os05g45830	3.5288	2.07639	26.4349	-0.764814	2.90484	0.0714134	1.23105e-46	ND	Up	7.11627	4.64622	1.07404	0.459087	Up	ND	3.42202	2.59903	7.57819	-0.396742	1.14677	3.76008e-05	6.57405e-41	ND	Up	5.8625	4.4559	0.724897	0.329176	ND	ND	3.03599	2.20563	10.2662	6.84918	5.2117	-0.460795	1.75732	1.1735	0.779388	ND	Up
GRMZM2G036609	filtered_set	18814	34	67	non-TE influenced	chr2:214961586-215069376	Sb02g041740	Os07g46460	34.1067	37.9313	25.6024	0.153328	-0.413762	0.950331	1	ND	ND	70.9201	20.1034	1.12496	-0.693742	Up	ND	50.6965	52.4841	16.9415	0.0499931	-1.58127	0.873993	5.29713e-21	ND	Down	114.969	24.4418	1.31801	-0.915769	Up	ND	58.7185	54.4427	15.9357	90.2196	19.3511	-0.109074	-1.88148	0.619617	-1.60135	ND	Down
GRMZM2G041381	filtered_set	2457	2	67	non-TE influenced	GRMZM2G151826	Sb02g035640	Os07g36130	13.8066	21.3176	37.2003	0.626645	1.42989	0.418125	4.2157e-05	ND	Up	4.31028	5.775	-1.69803	-1.27608	Down	Down	1.58107	9.43701	31.5638	2.57667	4.31843	6.5939e-86	4.88419e-277	Up	Up	3.58941	4.18248	1.16851	1.38906	Up	Up	2.01295	5.79212	25.7547	4.15756	8.0534	1.52432	3.6768	1.04606	1.99975	Up	Up
GRMZM2G044281	filtered_set	3666	4	67	non-TE influenced	GRMZM2G166767	Sb01g039340	Os03g17000	3.29534	2.98405	2.57772	-0.143109	-0.354208	1	0.26084	ND	ND	10.8612	4.04284	1.76209	0.336569	Up	ND	1.93481	0.967538	3.17872	-0.999053	0.715965	4.83647e-11	5.01835e-14	Off	ND	14.8703	1.88241	3.12451	0.143395	Up	ND	1.9558	2.01817	5.19914	15.435	3.19718	0.0452695	1.41006	2.97973	0.708758	ND	Up
GRMZM2G057023	filtered_set	6178	13	67	non-TE influenced	GRMZM2G007060	Sb02g037950	Os07g39900	8.69135	9.02269	9.71799	0.0539712	0.161061	0.818251	0.00140095	ND	ND	20.4469	4.66784	1.5123	-0.618521	Up	ND	11.586	6.21385	5.57716	-0.898711	-1.05464	1.08718e-18	8.44916e-05	ND	Down	27.6895	6.05251	1.36676	-0.826793	Up	ND	8.6308	3.76942	5.51008	25.1327	4.71634	-1.19494	-0.647326	1.54189	-0.871686	Down	ND
GRMZM2G070199	filtered_set	6264	4	67	non-TE influenced	GRMZM2G010348	Sb09g020710	Os05g34770	6.57332	6.88113	18.8891	0.0660116	1.52271	0.976935	1.59788e-10	ND	Up	26.1115	4.73214	1.88777	-0.576098	Up	ND	7.18363	6.69623	30.6712	-0.101348	2.09395	0.48677	3.16625e-58	ND	Up	25.6254	18.0819	1.72173	1.21872	Up	Up	3.53667	4.28564	29.576	37.2922	9.45035	0.277049	3.0636	3.39804	1.41772	ND	Up
GRMZM2G072909	filtered_set	13668	8	67	non-TE influenced	chr6:106018457-106302157	Sb10g020910	Os06g34040	5.02919	5.29991	14.1057	0.0756256	1.4877	0.788537	1.7545e-22	ND	Up	15.0871	2.65627	1.6704	-0.834989	Up	ND	5.68556	6.23028	10.4495	0.131971	0.87795	1	5.67561e-38	ND	ND	14.0815	5.06541	1.35602	-0.118842	Up	ND	4.93319	5.41014	9.51888	14.0774	5.33555	0.133119	0.948129	1.51259	0.113092	ND	ND
GRMZM2G074687	filtered_set	3950	14	67	non-TE influenced	GRMZM2G358059	Sb02g007480	Os07g14270	15.1722	11.6579	39.2294	-0.380092	1.37045	0.894905	9.59498e-21	ND	Up	4.21087	12.609	-1.94478	-0.362743	Down	ND	4.31237	7.72618	24.6541	0.841127	2.515	2.94268e-09	5.41475e-139	ND	Up	3.19583	11.6692	-0.290994	1.57713	ND	Up	2.64498	6.7451	13.6267	9.04215	8.29347	1.35025	2.36467	1.77303	1.64835	Up	Up
GRMZM2G078887	filtered_set	1483	3	67	non-TE influenced	chr4:171682511-171821607	Sb04g036920	Os02g56900	18.5193	13.3441	511.941	-0.472792	4.7888	0.936814	1.23296e-32	ND	Up	90.8409	40.5957	2.40003	1.23803	Up	Up	12.5041	3.98818	782.519	-1.64836	5.96754	5.78787e-59	0	Down	Up	63.1707	64.9444	2.64324	2.68319	Up	Up	14.7608	4.41645	598.304	127.775	61.7183	-1.74059	5.34094	3.11368	2.06385	Down	Up
GRMZM2G079127	filtered_set	2674	7	67	non-TE influenced	GRMZM2G151903	Sb05g001760	Os12g03260	19.2223	9.97155	14.1673	-0.946819	-0.440187	0.00857645	0.130926	ND	ND	44.0293	34.7383	1.24344	0.901514	Up	ND	15.8679	10.3282	13.4744	-0.619481	-0.235881	1.21525e-10	0.0440319	ND	ND	47.0144	61.5451	1.76045	2.14899	Up	Up	0.777047	0.211673	0.213838	0.245582	0.295502	-1.87122	-1.85661	-1.65779	-1.39182	NE	NE
GRMZM2G086964	filtered_set	8654	10	67	non-TE influenced	too big a gap	too big a gap	too big a gap	2.66065	2.28666	17.6408	-0.218446	2.72861	1	3.61051e-44	ND	Up	2.63125	2.091	0.0143001	-0.317118	ND	ND	1.84202	2.17509	20.4632	0.239665	3.47296	0.577908	3.15461e-116	ND	Up	2.84745	1.83321	0.573486	-0.061533	ND	ND	1.25799	2.02756	15.3027	4.60354	2.25985	0.688188	3.60354	1.87079	0.844601	ND	Up
GRMZM2G087186	filtered_set	3176	6	67	non-TE influenced	chr9:137362417-137474944	Sb01g038360	Os03g18220	4.37201	4.19409	1.55163	-0.0599251	-1.49391	0.993438	0.114093	ND	ND	2.70365	52.273	-0.659122	3.61346	ND	Up	1.13716	3.992	1.87255	1.81077	0.719067	2.79135e-25	3.14862e-12	Up	ND	1.76954	70.4634	0.652162	5.96679	ND	Up	2.04561	3.86984	1.84839	3.37717	28.487	0.91941	-0.146184	0.723006	3.79904	ND	ND
GRMZM2G099481	filtered_set	5761	11	67	non-TE influenced	chr8:117023879-117200342	Sb09g022740	Os05g38710	5.8878	7.7838	31.9292	0.402686	2.43888	0.194097	2.56821e-24	ND	Up	16.0312	10.0812	1.59725	0.928096	Up	ND	4.0461	6.30557	26.2552	0.639968	2.6977	1.43668e-05	2.16141e-165	ND	Up	10.0555	13.2546	1.41683	1.8153	Up	Up	6.57843	9.27755	13.922	13.5203	16.3848	0.495937	1.08144	1.0392	1.31641	ND	Up
GRMZM2G101274	filtered_set	3543	6	67	non-TE influenced	GRMZM2G122983	Sb04g024940	Os02g38300	4.93584	3.66738	7.64889	-0.428444	0.631851	0.710697	2.23449e-09	ND	ND	10.9151	4.02106	1.05902	-0.381433	Up	ND	5.02768	4.44817	10.778	-0.176644	1.09997	0.098158	3.11775e-41	ND	Up	8.08984	8.6167	0.620752	0.711766	ND	ND	5.13771	4.49599	7.03657	10.1221	9.19971	-0.192448	0.453671	0.978166	0.840338	ND	ND
GRMZM2G107498	filtered_set	799	2	67	non-TE influenced	chr3:161652022-161780793	Sb03g043770	Os01g68800	3.33675	2.8258	1.62693	-0.239706	-1.03584	1	1	ND	ND	9.15478	1.79743	1.42506	-0.922883	Up	ND	1.44811	1.89939	0.80028	0.39113	-0.854788	0.834215	1	ND	ND	4.00389	1.59595	1.71803	0.391592	Up	ND	4.39526	2.98542	2.24236	13.7894	3.74977	-0.557862	-0.970616	1.64932	-0.229091	ND	ND
GRMZM2G113995	filtered_set	2901	6	67	non-TE influenced	GRMZM2G106795	Sb04g030910	Os02g47110	3.52002	3.64723	4.81326	0.0512015	0.451319	1	0.000145446	ND	ND	9.01137	1.92081	1.50489	-0.724548	Up	ND	3.41676	3.86062	6.05843	0.176158	0.826132	1	8.00232e-21	ND	ND	7.15305	5.72722	1.15194	0.83127	Up	ND	3.10709	4.59903	4.50714	11.7333	4.34671	0.565616	0.536504	1.91663	0.48423	ND	ND
GRMZM2G127665	filtered_set	10645	16	67	non-TE influenced	GRMZM2G170106	chr3:62748138-63188565	Os01g55170	6.17387	3.73407	44.0461	-0.725275	2.83457	0.73198	1.65905e-08	ND	Up	31.2382	4.84068	2.52524	-0.164536	Up	ND	6.29076	3.83128	55.2467	-0.71526	3.13438	1.43541e-12	1.0203e-230	ND	Up	31.4335	8.3078	2.20819	0.288552	Up	ND	3.48047	2.58264	11.8067	10.1651	5.22389	-0.430296	1.76195	1.546	0.585702	ND	Up
GRMZM2G128744	filtered_set	2349	4	67	non-TE influenced	chr9:146486918-146719104	Sb01g042800	Os03g11660	2.22339	2.00494	4.70888	-0.14913	1.08228	1	2.96675e-07	ND	Up	5.44264	0.635843	1.47277	-1.62279	Up	Off	1.60899	2.23871	4.55087	0.47626	1.49941	0.155906	3.44183e-32	ND	Up	5.18996	2.37898	1.85567	0.730622	Up	ND	1.84387	1.72114	3.71627	5.10974	2.22856	-0.099311	1.01073	1.47002	0.273243	ND	Up
GRMZM2G140817	filtered_set	4464	3	67	non-TE influenced	chr8:119997874-120106119	Sb09g024210	Os05g41440	6.19284	5.0392	14.7621	-0.297353	1.25309	1	9.24788e-19	ND	Up	6.31213	6.76895	-0.0830043	0.0177846	ND	ND	5.38058	3.75913	10.9568	-0.517248	1.02586	1.16117e-07	7.81738e-36	ND	Up	11.4954	9.35102	1.31293	1.0151	Up	Up	3.62536	3.15177	6.79741	7.39623	11.2475	-0.201902	0.906674	1.02846	1.63314	ND	ND
GRMZM2G142443	filtered_set	5240	6	67	non-TE influenced	GRMZM2G128160	Sb10g005890	Os06g08740	3.96543	2.53669	7.9716	-0.644325	1.00721	0.187003	1.29417e-12	ND	Up	4.83113	4.02341	0.338533	0.0746531	ND	ND	4.23709	3.16582	10.6046	-0.42038	1.32334	9.20261e-06	3.9728e-52	ND	Up	5.94017	6.52041	0.551113	0.685551	ND	ND	3.99324	3.07852	11.4797	6.73954	5.71768	-0.375217	1.52322	0.754944	0.517763	ND	Up
GRMZM2G145133	filtered_set	1722	3	67	non-TE influenced	chr4:169169955-169474136	Sb04g038110	Os02g58170	26.3434	24.0007	31.9597	-0.134359	0.278804	1	9.12021e-06	ND	ND	66.1729	17.9477	1.31955	-0.562829	Up	ND	34.7526	27.8119	34.5776	-0.321405	-0.00727945	0.00154705	0.000511621	ND	ND	82.2699	51.8796	1.32159	0.656398	Up	ND	30.0469	22.7035	27.45	77.5203	39.6156	-0.404285	-0.130403	1.36733	0.398843	ND	ND
GRMZM2G146786	filtered_set	2552	6	67	non-TE influenced	chr5:188560699-188696899	Sb04g027120	Os02g42540	4.34909	2.22909	13.5809	-0.963945	1.64256	0.0915822	7.34081e-11	ND	Up	8.89783	2.63369	1.05944	-0.696544	Up	ND	4.45938	2.30236	18.293	-0.953427	2.03613	2.33833e-17	1.86192e-87	ND	Up	9.65588	4.82038	1.24737	0.245261	Up	ND	4.43793	2.8833	8.49936	11.2078	5.27658	-0.621989	0.93731	1.33635	0.249664	ND	ND
GRMZM2G148333	filtered_set	2313	3	67	non-TE influenced	GRMZM2G353342	Sb02g025530	Os09g26420	22.6143	27.5772	42.279	0.286233	0.902677	0.268023	1.25562e-13	ND	ND	41.6614	56.8251	0.985758	1.43357	ND	Up	14.5746	21.2747	39.5092	0.545648	1.43867	9.4592e-05	5.91521e-67	ND	Up	28.6526	54.2224	0.938855	1.85905	ND	Up	11.539	13.3018	33.11	36.3249	49.5067	0.205076	1.52066	1.65435	2.101	ND	Up
GRMZM2G149543	filtered_set	2329	2	67	non-TE influenced	GRMZM2G136412	Sb06g014630	Os04g32580	2.66068	2.2929	19.0922	-0.214535	2.84265	1	8.0457e-11	ND	Up	7.19628	2.29389	1.56996	-0.0790652	Up	ND	2.45435	2.28375	21.7345	-0.103892	3.14605	0.0824544	8.01201e-153	ND	Up	8.72421	4.62169	2.12663	1.21017	Up	Up	2.87751	2.48237	16.2858	8.28652	7.47819	-0.213022	2.50031	1.52562	1.37756	ND	Up
GRMZM2G153999	filtered_set	3498	7	67	non-TE influenced	GRMZM2G072142	Sb04g002670	Os02g03940	3.58948	2.71028	3.68959	-0.405205	0.0396739	0.778857	0.000393189	ND	ND	9.7918	4.13848	1.44816	0.20589	Up	ND	1.0494	1.32071	2.73611	0.331463	1.38171	0.500674	3.12702e-27	ND	Up	6.03112	1.68332	2.19136	0.350868	Up	ND	2.06646	2.58898	2.61545	6.63321	4.14136	0.325077	0.339747	1.68206	1.00259	ND	ND
GRMZM2G173579	filtered_set	3879	5	67	non-TE influenced	chr6:71183044-72058158	chr10:2247487-2659915	chr6:1978328-2311894	2.95737	1.81859	4.02236	-0.701193	0.443597	0.0978707	3.83532e-06	ND	ND	7.64122	2.47318	1.55975	-0.0672907	Up	ND	0.708472	0.853921	1.57127	0.269045	1.14803	0.710127	3.86041e-17	NE	On	0.96961	2.23347	0.366956	1.56993	NE	On	3.22905	3.01216	2.75165	3.19776	7.34186	-0.100279	-0.230736	-0.0140446	1.18479	ND	ND
GRMZM2G180244	filtered_set	5681	5	67	non-TE influenced	chr3:229953546-230061885	Sb08g002056	Os11g03650	9.25807	8.76888	30.7806	-0.0783101	1.73313	0.99553	1.01968e-22	ND	Up	19.9853	8.47382	1.21152	-0.0262342	Up	ND	10.1192	8.62947	25.4172	-0.22972	1.32863	0.00643625	2.11612e-63	ND	Up	21.7107	9.8367	0.94634	-0.195742	ND	ND	7.11924	19.8981	3.32821	3.66046	3.83078	1.48271	-1.09674	-0.959505	-0.893913	Up	Down
GRMZM2G180422	filtered_set	6043	9	67	non-TE influenced	chr4:173504323-173649914	chr4:65842864-66611101	Os02g55590	5.69028	5.38566	7.02881	-0.0793644	0.304731	1	1.63034e-05	ND	ND	17.6355	6.06496	1.71501	0.17525	Up	ND	3.66811	4.00921	7.07834	0.128246	0.948182	1	4.19557e-33	ND	ND	10.0584	3.97206	1.52594	0.185716	Up	ND	2.94443	3.24481	3.98044	15.2922	4.50026	0.140099	0.434812	2.37634	0.61185	ND	ND
GRMZM2G309950	filtered_set	1025	1	67	non-TE influenced	chr5:203264932-203448484	Sb04g029790	Os02g48680	2.6477	1.41645	2.33042	-0.90199	-0.184075	0.176417	0.0235339	ND	ND	5.67798	4.03523	1.02276	0.530135	Up	ND	2.05554	1.3283	2.98358	-0.629559	0.537308	0.0111539	1.61555e-05	ND	ND	4.34421	7.64734	1.02564	1.84136	Up	Up	2.42686	1.06498	3.23556	5.97959	4.85024	-1.18751	0.414774	1.3006	0.998665	Down	ND
GRMZM2G322817	filtered_set	912	2	67	non-TE influenced	AC233979.1_FG007	Sb06g026670	Os04g49650	51.2661	15.1685	1133.38	-1.75686	4.46645	0.199624	1.75254e-09	ND	Up	92.6538	30.4237	0.86794	-0.738683	ND	ND	22.4731	15.3294	443.102	-0.551869	4.30131	1.47774e-09	0	ND	Up	48.5403	79.4512	1.21081	1.92169	Up	Up	22.6548	9.48678	193.401	42.6431	51.9128	-1.25574	3.09365	0.912465	1.19624	Down	Up
GRMZM2G363460	filtered_set	3879	11	67	non-TE influenced	GRMZM2G396292	Sb09g000250	Os05g01090	12.3195	14.6321	11.8121	0.248176	-0.0606748	0.386227	0.00182772	ND	ND	31.9505	11.3144	1.47937	-0.018221	Up	ND	10.4054	12.6717	6.80698	0.284244	-0.612178	0.310183	1	ND	ND	22.6019	27.9329	1.19269	1.4982	Up	Up	18.8009	17.8645	16.5787	46.6872	25.3782	-0.0737025	-0.181463	1.31218	0.43277	ND	ND
GRMZM2G378770	filtered_set	861	2	67	non-TE influenced	GRMZM2G077208	Sb10g028990	Os06g48780	1.79187	1.50582	1.20843	-0.250765	-0.567947	1	0.410016	ND	ND	3.95228	0.3336	1.36605	-2.19649	Up	Off	0.760806	0.782041	0.208727	0.039665	-1.86091	1	0.127447	NE	NE	1.55653	1.26323	1.02207	0.721079	On	ND	0	0.187826	0.0885485	0.254234	0.114717	7.56092	6.4846	7.99568	6.85446	NE	NE
GRMZM2G399320	filtered_set	7930	18	67	non-TE influenced	chr9:131521946-131628089	Sb01g036270	Os03g21530	2.67603	2.84612	0.87294	0.0888681	-1.61503	0.85629	9.26015e-05	ND	Off	5.53042	3.06427	1.2251	0.373465	Up	ND	1.43938	3.66121	1.47133	1.34627	0.0316526	1.17009e-21	7.40737e-05	Up	ND	5.50067	1.99112	1.83128	0.365709	Up	ND	1.10344	2.58485	0.927766	4.85362	2.68622	1.22732	-0.249927	2.13604	1.2828	Up	ND
GRMZM2G411032	filtered_set	4509	5	67	non-TE influenced	GRMZM2G045544	Sb04g029710	Os02g48810	3.73808	3.82201	8.52091	0.032026	1.18849	0.768282	2.15983e-14	ND	Up	3.87221	2.85383	0.203536	-0.23659	ND	ND	3.75308	4.08063	8.33438	0.120687	1.15079	1	3.94844e-29	ND	Up	5.0144	3.49347	0.461623	-0.0596684	ND	ND	2.60264	2.5375	6.11241	3.8999	2.89151	-0.0365555	1.23145	0.583274	0.151791	ND	Up
GRMZM2G420801	filtered_set	3916	3	67	non-TE influenced	too big a gap	Sb06g001740	Os04g08740	3.51888	4.87486	1.18419	0.470128	-1.57041	0.0563882	0.0146158	ND	Down	3.0536	12.2051	-0.0238807	1.97466	ND	Up	1.96748	3.32827	1.52932	0.758125	-0.363254	0.000298709	0.944604	ND	ND	2.11961	14.1362	0.331692	3.06863	ND	Up	2.74267	2.73592	1.88848	2.59925	15.6043	-0.00355598	-0.538115	-0.0774588	2.50786	ND	ND
GRMZM2G497131	filtered_set	595	1	67	non-TE influenced	chr6:85468875-85638075	chr10:59352028-60010788	chr6:30010053-30521369	3.96307	3.72048	1.44226	-0.0911041	-1.45766	1	0.3071	ND	ND	7.16233	2.31715	1.13707	-0.490588	Up	ND	0.958744	1.00202	1.76928	0.0636302	0.883259	1	0.00741979	ND	ND	2.54301	1.7019	1.53807	0.958962	On	ND	1.18044	2.03847	3.58778	1.04236	1.32802	0.787644	1.60294	-0.179311	0.169813	ND	Up
GRMZM5G817246	filtered_set	387	1	67	non-TE influenced	chr2:231930386-232045227	chr2:7196767-7794505	chr7:5502472-5836334	12.1806	15.1461	83.0017	0.314337	2.76845	0.17167	1.2107e-41	ND	Up	34.3504	6.53133	1.37134	-1.02336	Up	Down	12.5718	13.728	93.047	0.126924	2.88767	0.972002	1.39194e-127	ND	Up	30.3847	13.18	1.14678	-0.0581549	Up	ND	1.89051	2.40279	6.79661	5.37341	1.27612	0.345774	1.84549	1.50657	-0.56665	ND	Up
GRMZM5G878070	filtered_set	3805	7	67	non-TE influenced	chr8:111951684-113683954	too big a gap	Os05g25790	18.3407	16.7531	14.0165	-0.130618	-0.387899	1	0.297965	ND	ND	43.6632	8.19794	1.33342	-1.07952	Up	Down	26.9317	22.2549	10.0805	-0.275168	-1.41765	0.00060851	5.78201e-14	ND	Down	37.2209	18.7278	0.628137	-0.362756	ND	ND	24.0351	17.2025	10.8099	35.5814	10.9111	-0.482499	-1.15272	0.565959	-1.13927	ND	Down
GRMZM5G893343	filtered_set	1296	1	67	non-TE influenced	chr2:217299858-217406917	Sb02g043360	chr7:29065429-29588242	7.30623	6.07788	19.5238	-0.26552	1.41791	1	4.47785e-19	ND	Up	11.5825	7.22508	0.619379	-0.0614129	ND	ND	5.13118	4.87882	28.7776	-0.0727441	2.48735	1	1.06469e-34	ND	Up	9.80709	6.71384	0.836837	0.290219	ND	ND	5.32914	3.68109	8.97117	8.5858	8.30716	-0.533648	0.751283	0.687947	0.640355	ND	ND
AC197717.3_FG002	filtered_set	2392	3	66	non-TE influenced	GRMZM2G329923	Sb01g042880	Os03g11550	2.85716	2.3552	3.02231	-0.278627	0.0810408	0.972508	0.000439685	ND	ND	5.9564	1.68111	1.02685	-0.79756	Up	ND	20.9963	5.74971	14.5473	-1.86839	-0.529356	1.73424e-63	1	Down	ND	21.3445	8.35707	0.114219	-1.23847	ND	Down	3.15652	1.38597	5.35467	10.6611	5.90481	-1.18686	0.762273	1.75563	0.903342	Down	ND
GRMZM2G000686	filtered_set	3264	7	66	non-TE influenced	chr9:150776563-150891793	Sb01g045500	Os03g07880	6.51442	3.92119	12.741	-0.732199	0.967657	0.0479902	4.8572e-13	ND	ND	13.1245	5.70236	1.21978	0.01729	Up	ND	4.34513	4.12713	15.8308	-0.074245	1.86502	0.566398	3.02752e-36	ND	Up	12.0131	10.3184	1.42042	1.20106	Up	Up	3.21881	2.92322	5.59422	8.50591	8.52347	-0.138921	0.797222	1.40166	1.40464	ND	ND
GRMZM2G003331	filtered_set	3960	9	66	non-TE influenced	GRMZM2G131026	Sb02g043200	Os07g48430	4.81405	6.79301	1.34317	0.496711	-1.84084	0.0287804	0.00299147	ND	Down	2.77071	8.92154	-0.663405	1.02327	ND	Up	3.86235	4.22854	1.45823	0.130649	-1.40464	1	5.84823e-09	ND	Down	2.79475	8.96897	-0.37312	1.30875	ND	Up	3.06693	5.13538	1.35731	5.00254	6.26883	0.743488	-1.17545	0.705686	1.03116	ND	Down
GRMZM2G008356	filtered_set	8066	12	66	non-TE influenced	chr2:204985509-205111346	Sb02g036430	Os07g37610	3.71075	5.26373	1.01137	0.50426	-1.87437	0.0316722	0.000155246	ND	Down	2.95318	7.20746	-0.252921	1.03401	ND	Up	2.84032	5.79193	1.10093	1.02773	-1.36652	1.51549e-12	3.18994e-09	Up	Down	2.87815	4.87759	0.238244	0.999064	ND	ND	2.83726	3.91465	1.29493	2.17105	4.64101	0.464244	-1.13102	-0.385951	0.709743	ND	Down
GRMZM2G013986	filtered_set	2809	1	66	non-TE influenced	GRMZM2G106401	Sb01g049280	Os03g02750	7.35586	13.7679	4.04008	0.904249	-0.864351	0.00856719	0.95338	ND	ND	1.23407	23.1093	-2.3226	1.90327	Down	Up	2.55882	6.84286	3.73742	1.41877	0.546384	3.14018e-09	3.32252e-05	Up	ND	1.36973	33.9133	-0.573483	4.05539	ND	Up	6.75109	13.9755	11.0194	1.81829	13.9009	1.0496	0.706773	-1.89196	1.04188	Up	ND
GRMZM2G014295	filtered_set	6369	8	66	non-TE influenced	GRMZM2G123322	Sb02g040860	Os07g44730	2.67932	1.96417	14.6224	-0.447755	2.4478	1	5.09118e-05	ND	Up	12.7781	1.71373	2.28635	-0.611379	Up	ND	1.15677	1.71192	27.9977	0.565101	4.59594	0.0406893	3.63269e-101	ND	Up	12.4216	2.62046	3.21091	0.966387	Up	ND	1.0844	2.10115	15.6934	6.96544	4.01661	0.953631	3.85394	2.68219	1.88811	ND	Up
GRMZM2G018950	filtered_set	3973	9	66	non-TE influenced	chr2:199237475-199342846	Sb02g033170	Os07g29620	7.14765	11.5839	7.3209	0.696505	0.0345466	0.00110147	0.000936269	ND	ND	20.0039	7.3163	1.46675	0.0157856	Up	ND	6.71578	5.56069	4.39725	-0.272245	-0.61084	0.0112343	1	ND	ND	11.1206	6.06044	0.794209	-0.081428	ND	ND	5.99593	10.8986	5.08524	15.2156	7.34218	0.86198	-0.237623	1.34335	0.292182	ND	ND
GRMZM2G021219	filtered_set	4884	14	66	non-TE influenced	GRMZM2G175313	Sb06g020900	chr4:23867138-24188092	3.89314	3.49589	3.30521	-0.155231	-0.236125	1	0.0349703	ND	ND	7.16282	6.2339	1.01137	0.811005	Up	ND	1.69116	3.50129	2.25761	1.04943	0.41657	1.37075e-06	1.37009e-05	Up	ND	8.58606	10.029	2.28376	2.50783	Up	Up	1.40813	2.91385	1.70932	12.0563	5.88503	1.04862	0.27946	3.09703	2.06249	Up	ND
GRMZM2G030312	filtered_set	5243	6	66	non-TE influenced	chr7:78225249-78404316	Sb02g019590	no synteny	1.77983	1.3534	6.86713	-0.394898	1.94736	1	5.13215e-09	ND	Up	5.56839	0.668359	1.54992	-1.50675	Up	Off	1.42186	2.1256	9.60139	0.579751	2.7546	0.000289897	3.76938e-142	ND	Up	9.15252	2.51082	2.47819	0.612593	Up	ND	0.876335	1.5885	4.27515	5.39968	2.13506	0.857373	2.28511	2.62194	1.28375	ND	On
GRMZM2G034069	filtered_set	4398	6	66	non-TE influenced	chr6:97978235-98123706	Sb10g024480	Os06g41840	3.57924	3.18221	4.41414	-0.169574	0.302404	1	1.81331e-06	ND	ND	11.0348	2.01152	1.63866	-0.816453	Up	ND	2.56861	3.30912	6.15226	0.365331	1.2598	0.296075	3.76783e-25	ND	Up	14.1253	3.55606	2.55244	0.56281	Up	ND	2.08276	2.73024	3.22435	4.75319	3.04684	0.390366	0.630265	1.19001	0.548595	ND	ND
GRMZM2G046849	filtered_set	2971	3	66	non-TE influenced	GRMZM2G152548	Sb01g010050	Os03g50870	7.56254	10.1548	8.52155	0.425174	0.172224	0.0529805	1.41615e-05	ND	ND	54.6997	6.41941	3.03106	-0.0597628	Up	ND	15.0702	9.64078	9.91802	-0.644423	-0.603525	3.07193e-07	0.685716	ND	ND	72.0133	16.4739	2.45774	0.32972	Up	ND	16.8834	8.02877	11.368	56.2036	8.78781	-1.07226	-0.570577	1.735	-0.941947	Down	ND
GRMZM2G049201	filtered_set	6621	16	66	non-TE influenced	chr3:121573103-121710650	Sb08g020980	Os12g41620	2.02909	3.10059	0.40557	0.611466	-2.31997	0.0154231	1.00793e-07	ND	Off	3.4488	1.78732	1.00183	0.053928	Up	ND	1.28262	3.71737	0.74722	1.53446	-0.77868	5.38946e-25	0.587594	Up	ND	2.23306	1.58607	0.636223	0.142922	ND	ND	1.05639	3.02261	0.719682	2.33079	2.33217	1.51576	-0.553074	1.14093	1.14178	Up	ND
GRMZM2G057829	filtered_set	3718	8	66	non-TE influenced	chr4:156431652-156567437	Sb04g031610	Os02g45950	3.95871	2.24353	9.85871	-0.818983	1.31615	0.182193	2.91949e-10	ND	Up	8.55377	3.18286	1.30608	-0.119873	Up	ND	2.19596	1.94396	1.98082	-0.175768	-0.14868	0.118475	0.0329524	ND	ND	2.51155	2.45123	0.336788	0.301732	ND	ND	2.25904	2.14218	9.81199	7.92845	4.4719	-0.0765899	2.11835	1.81088	0.984865	ND	Up
GRMZM2G060561	filtered_set	6077	10	66	non-TE influenced	chr4:235114693-235251162	Sb04g005570	Os02g08490	2.30715	3.56075	102.158	0.625852	5.46794	0.00275359	5.96965e-108	ND	Up	40.7257	5.37877	4.25641	1.33605	Up	Up	1.26608	2.82568	160.027	1.1576	6.98067	2.64892e-14	0	Up	Up	33.3002	5.27673	4.70737	2.04979	Up	Up	0.741621	3.18674	12.8531	7.26411	3.02854	2.10183	4.11346	3.29029	2.0284	On	On
GRMZM2G062476	filtered_set	6882	7	66	non-TE influenced	GRMZM2G125138	Sb07g001710	Os08g02460	2.75208	1.60266	3.59495	-0.779681	0.385327	0.0523333	4.85982e-06	ND	ND	9.66287	2.33724	1.79784	-0.249336	Up	ND	2.66757	1.80557	4.57369	-0.562813	0.777609	3.41467e-06	5.89116e-18	ND	ND	10.0006	3.09543	1.96997	0.27842	Up	ND	2.64926	1.39818	3.98816	10.7985	4.12863	-0.921553	0.589952	2.02676	0.639882	ND	ND
GRMZM2G064426	filtered_set	3859	7	66	non-TE influenced	GRMZM5G804893	Sb09g022810	Os05g38820	5.04919	7.15001	7.69264	0.501808	0.607327	0.196471	3.54273e-05	ND	ND	11.1998	5.31439	1.05461	-0.0207514	Up	ND	4.58265	7.14875	9.46729	0.641397	1.04661	1.97648e-05	2.80743e-39	ND	Up	10.7882	9.53415	1.22516	1.0469	Up	Up	2.47984	4.87167	6.52952	8.55579	8.59995	0.973885	1.39637	1.78624	1.79367	ND	Up
GRMZM2G080828	filtered_set	8260	10	66	non-TE influenced	chr5:17016823-17162938	Sb01g013600	Os03g44150	3.71231	3.07627	2.81196	-0.271056	-0.400618	0.976935	0.0737588	ND	ND	8.01618	1.86387	1.216	-0.888025	Up	ND	4.84394	6.3383	3.47305	0.387843	-0.479862	0.0894854	0.734441	ND	ND	11.2789	8.96757	1.33747	1.00667	Up	Up	4.20199	3.34793	3.83047	12.1859	4.65158	-0.327718	-0.133517	1.53584	0.146616	ND	ND
GRMZM2G107665	filtered_set	4105	5	66	non-TE influenced	too big a gap	Sb10g002310	Os06g04380	3.31048	2.24605	2.37364	-0.559442	-0.479765	0.451245	0.1837	ND	ND	19.4149	1.95918	2.51057	-0.797612	Up	ND	2.83634	2.29565	2.41754	-0.305007	-0.230403	0.049792	0.0378787	ND	ND	15.2178	1.70851	2.39115	-0.763058	Up	ND	1.9819	2.18645	8.23692	15.3396	3.44076	0.141637	2.05467	2.95167	0.795533	ND	Up
GRMZM2G109624	filtered_set	4502	13	66	non-TE influenced	GRMZM5G884388	Sb01g031220	Os10g37740	8.22497	5.63176	19.916	-0.546343	1.27574	0.248778	8.98815e-17	ND	Up	15.6895	6.92874	1.25085	0.0718323	Up	ND	7.1887	4.83026	15.396	-0.573533	1.09865	4.36629e-09	5.40972e-45	ND	Up	17.352	7.78922	1.34974	0.194292	Up	ND	7.65756	6.09767	15.1312	16.264	11.5402	-0.328577	0.982477	1.08663	0.591643	ND	ND
GRMZM2G120304	filtered_set	3400	4	66	non-TE influenced	GRMZM2G554158	Sb03g008870	Os01g01450	16.344	22.1181	21.7552	0.436442	0.412577	0.191002	9.67685e-06	ND	ND	149.707	11.844	3.31935	-0.340458	Up	ND	10.0576	14.6153	16.7523	0.539138	0.736008	7.70491e-05	1.30085e-28	ND	ND	154.679	10.1374	3.86472	-0.0666746	Up	ND	7.62615	13.6272	15.0462	214.582	11.6105	0.837376	0.980283	4.81425	0.606337	ND	ND
GRMZM2G127756	filtered_set	9455	20	66	non-TE influenced	chr8:163322048-163432464	Sb03g043160	Os01g67880	4.3668	4.55535	9.4531	0.060972	1.11403	0.731199	1.29309e-13	ND	Up	4.26169	4.28946	-0.0188604	-0.00949082	ND	ND	2.78155	3.45633	5.35831	0.313253	0.945639	0.339942	6.08329e-36	ND	ND	4.01449	3.55017	0.693737	0.516455	ND	ND	2.49473	3.09583	4.74536	4.1711	3.7468	0.311328	0.927359	0.74131	0.586582	ND	ND
GRMZM2G130121	filtered_set	3382	5	66	non-TE influenced	GRMZM2G162968	Sb01g032210	Os03g31300	10.3116	12.7808	54.8212	0.309676	2.41035	0.160767	1.47681e-35	ND	Up	76.1784	5.91106	2.89555	-0.792116	Up	ND	13.1789	16.9538	98.984	0.363353	2.90887	0.248286	1.22143e-91	ND	Up	93.0967	8.97145	2.86273	-0.512436	Up	ND	11.5866	14.8712	131.978	82.9435	10.8545	0.360033	3.50965	2.83956	-0.0941554	ND	Up
GRMZM2G138176	filtered_set	3791	5	66	non-TE influenced	GRMZM2G020583	Sb03g041770	Os01g65920	0.590948	1.00673	0.957707	0.76757	0.69562	0.303782	0.000559177	ND	NE	10.3856	0.833429	4.49635	0.858549	On	NE	0.592836	0.964094	0.35316	0.700606	-0.745664	0.0822712	0.921516	NE	NE	2.8053	0.840917	2.235	0.498081	On	NE	0.694767	1.98362	1.25693	9.04608	0.998744	1.51219	0.854374	3.70078	0.522954	On	ND
GRMZM2G142409	filtered_set	2877	5	66	non-TE influenced	too big a gap	no synteny	no synteny	9.3305	4.99606	24.0134	-0.90103	1.36372	0.476139	0.000684587	ND	Up	179.354	7.78726	4.5325	0.00712836	Up	ND	7.81587	6.25365	39.1587	-0.321663	2.32471	0.00612779	1.26481e-105	ND	Up	175.63	17.4423	4.38019	1.04839	Up	Up	8.29026	5.67729	33.5621	264.978	22.1094	-0.546134	2.01721	4.99814	1.41506	ND	Up
GRMZM2G164018	filtered_set	2865	2	66	non-TE influenced	chr5:33088726-33222465	too big a gap	chr10:14600709-15335720	1.93396	1.85979	0.694809	-0.056389	-1.47554	1	0.0259356	ND	Off	2.54201	3.52897	0.609261	1.08238	ND	Up	1.30243	2.15722	1.12405	0.727523	-0.21233	0.0151635	0.217707	ND	ND	1.93145	1.67561	0.840437	0.635556	ND	ND	0.582238	1.38293	0.598746	1.93555	1.56288	1.24662	0.0402652	1.73133	1.42297	On	NE
GRMZM2G165426	filtered_set	3674	2	66	non-TE influenced	GRMZM2G152663	Sb01g041500	Os03g13590	4.06891	7.39951	2.08744	0.86263	-0.962571	0.000518185	0.90587	ND	ND	2.07749	7.30193	-0.677975	1.13496	ND	Up	2.12012	6.25341	1.97567	1.56005	-0.101749	2.26908e-16	0.032479	Up	ND	1.20021	6.67616	-0.436765	2.03798	ND	Up	2.14271	4.67681	2.23076	1.03271	4.4	1.12572	0.0580742	-1.05227	1.03772	Up	ND
GRMZM2G175089	filtered_set	3803	10	66	non-TE influenced	GRMZM2G119722	Sb09g027210	Os05g46620	9.53253	12.3009	32.6551	0.367793	1.77627	0.271992	3.3422e-20	ND	Up	14.0073	7.25061	0.632247	-0.317664	ND	ND	8.76165	10.5766	29.2612	0.271569	1.7396	0.522396	2.95847e-85	ND	Up	12.7432	10.2564	0.733011	0.419841	ND	ND	7.37207	9.73798	22.5533	17.5842	10.8996	0.401505	1.61307	1.25402	0.564066	ND	Up
GRMZM2G375504	filtered_set	10677	20	66	non-TE influenced	AC203754.4_FG008	Sb09g022290	Os05g38150	5.17907	4.76533	1.60923	-0.120093	-1.68571	1	0.00124224	ND	Down	14.2885	5.63861	1.44026	0.0989727	Up	ND	1.11786	2.33176	1.02625	1.06001	-0.12325	1.11887e-12	0.000528666	Up	ND	6.25166	2.20948	2.43652	0.93641	Up	ND	1.00319	1.99176	0.93542	14.8534	3.0127	0.988736	-0.100802	3.88679	1.5855	ND	ND
GRMZM2G409104	filtered_set	3773	7	66	non-TE influenced	GRMZM2G170281	Sb10g025690	Os06g44140	1.83563	1.20832	0.698214	-0.602869	-1.39326	0.388891	0.0562979	ND	Off	3.81837	1.73571	1.10181	-0.0351626	Up	ND	1.02301	0.954801	0.644393	-0.0994446	-0.665977	0.416834	0.872413	ND	ND	2.81868	1.25248	1.73452	0.564932	On	ND	0.558465	0.492914	0.525377	2.82346	0.767902	-0.17979	-0.0879526	2.33586	0.458752	NE	NE
GRMZM2G451716	filtered_set	8007	15	66	non-TE influenced	chr2:63322247-63542158	too big a gap	chr4:19377053-19857783	6.19716	6.20073	1.57447	0.000831355	-1.97606	1	8.7491e-07	ND	Down	3.49129	12.5769	-0.547208	1.30143	ND	Up	3.17183	5.17509	0.850345	0.70609	-1.89796	2.26137e-06	6.85204e-17	ND	Off	1.36059	32.6663	-1.41093	3.17355	Down	Up	7.21851	6.74585	7.54595	4.91174	41.8219	-0.0976882	0.0639918	-0.555375	2.53432	ND	ND
GRMZM2G563482	filtered_set	430	1	66	non-TE influenced	chr8:10239346-10913526	chr3:7976623-8372514	no synteny	3.03404	1.56614	7.1797	-0.953583	1.24241	0.215667	4.32842e-09	ND	Up	14.6441	3.60707	2.00145	-0.0196678	Up	ND	1.66613	1.58363	8.65223	-0.073227	2.37587	0.882832	7.71658e-27	ND	Up	10.2549	2.0933	2.23378	-0.058132	Up	ND	0.0680584	0	0.975166	1.01812	0.306268	-6.10975	3.82124	3.88336	2.15361	NE	NE
GRMZM5G860137	filtered_set	6378	14	66	non-TE influenced	chr3:28566544-29566894	Sb03g008440	Os01g02020	3.2082	2.47059	2.34051	-0.376771	-0.454775	0.714369	0.107127	ND	ND	13.493	2.8732	2.3005	0.0694113	Up	ND	2.96291	3.54141	2.16807	0.257232	-0.450421	0.645293	0.517272	ND	ND	4.9074	8.3501	0.867997	1.63471	ND	Up	2.65671	3.03	3.78332	11.0169	5.828	0.189611	0.509851	2.05159	1.13306	ND	ND
GRMZM5G873459	filtered_set	269	1	66	non-TE influenced	chr8:71235216-71341907	chr9:57558928-58243418	chr5:28113999-28802974	4.58485	2.3552	30.5245	-0.960728	2.73476	0.230113	7.73279e-14	ND	Up	45.5172	4.05752	4.01309	0.525678	Up	ND	0.208414	0.580036	0.161187	1.47227	-0.368696	0.682183	1	NE	NE	0.482133	0.41827	1.89357	1.68904	NE	NE	0.108792	0.300592	0.283421	0	0	1.45782	1.37325	-6.77863	-6.77863	NE	NE
AC217556.3_FG003	filtered_set	5493	10	65	non-TE influenced	too big a gap	too big a gap	no synteny	5.43764	5.4468	12.2701	0.00242955	1.17395	0.979509	5.8051e-14	ND	Up	9.73251	4.11001	0.999884	-0.243584	ND	ND	4.9299	5.46199	13.8526	0.14784	1.49034	1	4.49118e-66	ND	Up	13.71	4.34928	1.55366	-0.102492	Up	ND	3.21794	3.77579	11.2563	7.73089	3.79406	0.230574	1.8062	1.26424	0.237537	ND	Up
GRMZM2G025977	filtered_set	4063	5	65	non-TE influenced	chr2:234485315-234757732	Sb02g003270	Os07g06080	8.51434	11.4197	11.6282	0.423515	0.449618	0.0521631	8.32574e-08	ND	ND	26.989	7.02699	1.67261	-0.268635	Up	ND	6.1481	7.99173	5.87729	0.378313	-0.0649806	0.0423252	0.000142266	ND	ND	20.791	12.2309	1.81209	1.04671	Up	Up	7.88711	8.81631	10.9866	51.0649	12.9977	0.160659	0.478129	2.69461	0.72062	ND	ND
GRMZM2G032107	filtered_set	1097	1	65	non-TE influenced	GRMZM2G095964	Sb03g007210	Os01g04010	21.1926	14.3715	5.72735	-0.560317	-1.88744	0.526679	0.0733967	ND	Down	47.255	11.1541	1.07394	-1.00886	Up	Down	30.7228	14.7673	10.4873	-1.05686	-1.55058	1.99573e-13	4.3989e-10	Down	Down	56.9848	48.8213	0.983281	0.760218	ND	ND	18.6475	7.96062	6.74139	21.0183	19.9884	-1.22793	-1.46773	0.17265	0.100173	Down	Down
GRMZM2G035063	filtered_set	2254	3	65	non-TE influenced	GRMZM2G013652	Sb02g040870	too big a gap	2.85892	2.5832	72.885	-0.146259	4.67159	1	1.10433e-08	ND	Up	11.7956	0.331321	2.22132	-2.92832	Up	Off	0.571533	1.6307	89.6822	1.51095	7.29133	9.52227e-06	1.29851e-108	On	On	7.28832	1.14811	3.71429	1.04902	On	On	0.96079	2.27798	57.6537	10.3751	3.66632	1.24459	5.90557	3.43139	1.93093	On	On
GRMZM2G035068	filtered_set	5768	13	65	non-TE influenced	too big a gap	Sb05g005220	Os11g07870	3.32166	3.26922	20.135	-0.0229553	2.59936	1	4.43782e-06	ND	Up	9.93014	2.03172	1.76036	-0.528183	Up	ND	3.13531	3.70031	19.4139	0.238967	2.63002	0.344028	8.75933e-144	ND	Up	10.9352	1.18341	1.79378	-1.4131	Up	Down	4.59678	3.5397	8.88236	9.70888	1.58112	-0.376904	0.950169	1.07852	-1.53908	ND	ND
GRMZM2G041060	filtered_set	1850	4	65	non-TE influenced	chr5:84052926-84300015	Sb04g004620	Os02g07220	2.67263	1.48118	10.6837	-0.85108	1.99867	0.342873	9.77636e-09	ND	Up	3.40377	1.14892	0.5143	-1.05172	ND	Down	4.11503	3.71481	14.8685	-0.147576	1.85303	0.171957	5.96073e-67	ND	Up	4.58017	3.56803	0.130541	-0.229643	ND	ND	9.57049	6.11908	8.90157	10.3137	5.28561	-0.645193	-0.104522	0.107892	-0.856402	ND	ND
GRMZM2G042356	filtered_set	3331	9	65	non-TE influenced	chr5:202468748-202619013	Sb04g030010	Os02g48350	4.38774	2.73429	4.70737	-0.682113	0.101418	0.167427	8.65453e-05	ND	ND	12.3545	3.60439	1.51153	-0.265404	Up	ND	2.19379	1.79698	6.35387	-0.287709	1.53378	0.0215812	4.30943e-47	ND	Up	12.5891	5.4833	2.43074	1.23183	Up	Up	3.26828	3.62908	7.15253	21.3573	6.16765	0.151029	1.12968	2.70775	0.915984	ND	Up
GRMZM2G055309	filtered_set	1188	2	65	non-TE influenced	chr10:76176248-76453727	Sb07g004270	chr8:3270886-3770837	7.91665	4.79183	3.79786	-0.724195	-1.0595	0.0876042	1	ND	ND	24.0128	6.09276	1.59198	-0.386475	Up	ND	7.30326	3.08999	4.15985	-1.24067	-0.811859	4.45754e-14	0.286918	Down	ND	22.1251	18.2473	1.73799	1.46	Up	Up	7.58726	3.81155	3.65799	24.5981	14.4942	-0.993013	-1.05232	1.69677	0.933738	ND	Down
GRMZM2G055331	filtered_set	18561	14	65	non-TE influenced	no synteny	too big a gap	no synteny	4.19703	3.39741	5.59236	-0.304853	0.414002	1	0.00172139	ND	ND	14.4562	5.00459	1.85404	0.323865	Up	ND	2.50788	3.22405	5.22454	0.362277	1.05854	0.0444888	3.31927e-45	ND	Up	11.8507	3.75029	2.29043	0.630799	Up	ND	2.47542	2.9384	2.99851	13.2852	4.71835	0.247264	0.276472	2.4236	0.930333	ND	ND
GRMZM2G062373	filtered_set	3402	2	65	non-TE influenced	GRMZM2G106690	Sb03g036580	Os01g57450	4.6708	2.42646	1.67206	-0.944529	-1.48149	0.0126284	0.194216	ND	ND	9.20807	3.76557	1.06286	-0.226946	Up	ND	3.16758	3.50133	2.06128	0.144476	-0.619601	1	0.998738	ND	ND	7.51019	3.23014	1.28988	0.0728798	Up	ND	2.76995	2.63827	2.31948	6.62736	5.16793	-0.0702446	-0.255958	1.25827	0.899486	ND	ND
GRMZM2G072300	filtered_set	3050	6	65	non-TE influenced	chr4:179550401-179659994	Sb04g033890	Os02g52270	4.73832	8.52254	13.6919	0.846774	1.53068	0.144372	2.37222e-06	ND	Up	9.47831	1.84581	0.912351	-1.4474	ND	Down	4.60725	3.99856	17.9695	-0.204379	1.96334	0.198853	2.18171e-37	ND	Up	10.1487	8.80443	1.08617	0.881198	Up	ND	4.41376	10.7636	10.3362	10.1673	7.5131	1.28588	1.22744	1.20367	0.767267	Up	Up
GRMZM2G073567	filtered_set	3600	8	65	non-TE influenced	chr1:38395088-38591924	Sb01g040100	Os03g15890	23.6234	12.5888	284.936	-0.908027	3.59229	0.0121359	8.30095e-64	ND	Up	227.7	24.4305	3.33852	0.118192	Up	ND	33.8855	8.01203	364.561	-2.08029	3.42738	1.38128e-98	4.40763e-260	Down	Up	271.888	65.769	3.0864	1.03889	Up	Up	28.9969	6.45751	113.312	211.356	52.422	-2.16667	1.9663	2.86566	0.854254	Down	Up
GRMZM2G085856	filtered_set	2328	3	65	non-TE influenced	chr5:216261406-216432880	Sb04g037750	chr2:34835964-35373024	1.58821	1.3502	2.51713	-0.23407	0.66404	1	2.00928e-08	ND	ND	5.54638	0.641579	1.69475	-1.41511	Up	Off	1.45687	1.47498	2.03724	0.0178039	0.483459	0.973042	5.75071e-06	ND	ND	2.84123	0.886069	1.09784	-0.582068	Up	ND	1.44566	1.3025	1.27722	7.03638	1.14554	-0.150331	-0.178586	2.28232	-0.33543	ND	ND
GRMZM2G088064	filtered_set	4846	15	65	non-TE influenced	GRMZM5G828630	Sb01g023750	no synteny	15.0559	16.2852	8.41774	0.113223	-0.838751	0.773374	0.962512	ND	ND	39.8028	0.900928	1.55244	-3.91131	Up	Off	5.72913	2.46252	1.65493	-1.21785	-1.79093	0.00513499	0.01798	Down	Down	31.6339	0.410186	2.34534	-3.92025	Up	Off	5.32642	5.36448	4.04328	32.6883	3.16601	0.0102686	-0.397554	2.61731	-0.750315	ND	ND
GRMZM2G093405	filtered_set	2790	4	65	non-TE influenced	GRMZM2G097085	Sb03g002090	Os01g11240	44.1976	48.899	33.5604	0.145835	-0.397198	0.613797	0.0341761	ND	ND	110.444	15.5248	1.22249	-1.60809	Up	Down	53.4252	52.8348	27.7429	-0.0160328	-0.945376	0.618468	0.00236434	ND	ND	95.2017	35.3541	0.832262	-0.596823	ND	ND	64.7924	62.3254	73.9722	201.034	50.2236	-0.0560029	0.191156	1.63353	-0.367453	ND	ND
GRMZM2G131988	filtered_set	4091	12	65	non-TE influenced	chr6:81566045-81740252	Sb10g031220	Os06g51520	3.52143	5.18136	103.612	0.557036	4.87848	0.00466118	1.92174e-95	ND	Up	5.61273	1.7693	0.681092	-0.983876	ND	ND	3.27864	5.8822	174.401	0.843064	5.73273	3.88007e-11	0	ND	Up	5.93888	4.2813	0.939212	0.467163	ND	ND	3.51239	4.24951	99.4142	6.05517	5.24721	0.274773	4.82253	0.785543	0.578962	ND	Up
GRMZM2G144153	filtered_set	3518	7	65	non-TE influenced	GRMZM2G135893	Sb06g024920	Os04g46960	21.1922	35.9145	19.9219	0.761003	-0.0891712	0.000639695	0.00072368	ND	ND	60.0983	16.966	1.48127	-0.343348	Up	ND	19.0601	22.0095	12.0879	0.207562	-0.656944	0.879145	0.875472	ND	ND	18.224	21.2577	0.094502	0.316642	ND	ND	21.6036	26.2597	20.4579	45.8366	26.0545	0.281567	-0.0786132	1.08519	0.27025	ND	ND
GRMZM2G156517	filtered_set	3254	4	65	non-TE influenced	chr9:6523674-8483823	too big a gap	Os09g15320	13.5049	14.1354	199.239	0.0658279	3.88284	1	2.61886e-15	ND	Up	39.2405	13.3287	1.53156	-0.026174	Up	ND	13.3602	10.2968	174.567	-0.37571	3.70767	2.39345e-05	1.49117e-215	ND	Up	45.1576	35.1882	1.93773	1.57787	Up	Up	15.7568	12.0394	323.963	50.486	39.632	-0.388176	4.3617	1.67985	1.33064	ND	Up
GRMZM2G161534	filtered_set	2563	5	65	non-TE influenced	too big a gap	Sb09g021950	Os05g37450	3.07234	1.98351	1.23632	-0.63102	-1.31258	0.13528	0.619983	ND	ND	15.6967	1.79309	2.58939	-0.539844	Up	ND	1.26372	1.80418	1.66072	0.513331	0.393859	0.177009	2.57276e-05	ND	ND	8.82167	1.15602	3.02433	0.0935348	Up	ND	1.66707	2.69741	4.58096	7.33069	7.0395	0.693928	1.45778	2.13596	2.0775	ND	Up
GRMZM2G167594	filtered_set	6829	11	65	non-TE influenced	GRMZM2G085530	Sb10g006340	Os06g09540	4.39205	4.45975	6.31117	0.0220628	0.522914	0.88557	8.51945e-05	ND	ND	10.8369	2.6498	1.50733	-0.524257	Up	ND	4.95948	4.91486	6.04895	-0.0130375	0.286444	0.72378	5.54003e-14	ND	ND	11.2304	3.21282	1.15374	-0.651428	Up	ND	4.27256	3.26208	4.14191	9.05521	4.15103	-0.389206	-0.0447934	1.08347	-0.0416219	ND	ND
GRMZM2G168651	filtered_set	1773	2	65	non-TE influenced	chr10:115098059-115489530	Sb06g016310	Os04g34170	6.41097	17.2729	3.08301	1.42975	-1.05596	0.173498	0.984327	ND	ND	13.0404	20.1207	1.71952	2.34517	Up	Up	2.08735	8.184	39.9322	1.97062	4.25716	2.61632e-45	3.32827e-254	Up	Up	16.0197	7.76328	3.39025	2.34524	Up	Up	1.45253	5.90596	31.3045	21.8114	15.9698	2.02286	4.42879	3.90752	3.45781	Up	Up
GRMZM2G171520	filtered_set	9522	8	65	non-TE influenced	chr5:112703283-112979192	Sb04g007030	Os02g10820	2.98124	3.66179	3.90807	0.296548	0.390432	0.253403	1.26507e-07	ND	ND	6.08537	2.02105	1.13732	-0.452441	Up	ND	2.57204	3.77112	2.44963	0.551902	-0.0703186	0.000626095	0.000668717	ND	ND	4.47658	2.57201	0.922066	0.122805	ND	ND	3.5621	3.79585	5.42858	8.58618	5.77083	0.0916717	0.607708	1.26905	0.695897	ND	ND
GRMZM2G172932	filtered_set	3344	5	65	non-TE influenced	GRMZM2G071790	Sb03g037490	Os01g59150	24.1628	14.4609	99.2528	-0.740586	2.03828	0.17479	5.21181e-22	ND	Up	15.8159	24.497	-0.60245	0.0287518	ND	ND	4.28245	8.45569	62.9758	0.981321	3.87798	6.15418e-10	6.9857e-185	ND	Up	5.50733	9.69026	0.543556	1.35863	ND	Up	7.01873	17.422	52.1644	7.12415	25.2737	1.3115	2.89361	0.0215048	1.84821	Up	Up
GRMZM2G174286	filtered_set	7068	12	65	non-TE influenced	GRMZM2G003076	Sb01g030490	Os10g39220	5.15346	3.88234	14.9794	-0.408523	1.53919	0.53138	6.21742e-22	ND	Up	17.4043	3.77934	1.85373	-0.349211	Up	ND	4.99229	3.30369	16.7195	-0.595476	1.74355	4.87653e-10	2.82828e-89	ND	Up	18.9733	6.61164	1.89734	0.376589	Up	ND	3.51943	2.00775	8.64552	19.0207	6.02299	-0.809453	1.29637	2.43382	0.774966	ND	Up
GRMZM2G310321	filtered_set	1373	1	65	non-TE influenced	GRMZM5G899428	Sb01g030110	Os10g39870	3.09948	4.64128	9.23713	0.582342	1.57511	0.0158818	4.05056e-20	ND	Up	7.87545	5.10445	1.46987	0.844366	Up	ND	3.23242	5.01247	12.8648	0.632747	1.99241	0.300734	7.90327e-12	ND	Up	6.54923	10.4347	1.35864	2.03056	Up	Up	2.83486	4.2697	6.82997	11.3726	8.46475	0.590686	1.2683	2.00383	1.57785	ND	Up
GRMZM2G316967	filtered_set	9474	25	65	non-TE influenced	GRMZM2G416836	Sb03g009770	Os01g15020	13.8685	13.1977	14.448	-0.0715265	0.0590485	1	0.124547	ND	ND	26.3077	17.4933	1.0934	0.504747	Up	ND	18.4171	17.3059	17.6379	-0.0897823	-0.0623633	0.112386	0.000117508	ND	ND	28.7159	15.2134	0.791279	-0.125186	ND	ND	14.6202	14.1252	18.6778	28.8619	13.1466	-0.0496898	0.35334	0.981152	-0.153265	ND	ND
GRMZM2G345330	filtered_set	3319	2	65	non-TE influenced	GRMZM2G166767	Sb01g039340	Os03g17000	3.33451	2.97112	2.53868	-0.166414	-0.393261	1	0.310026	ND	ND	10.7607	4.01551	1.73893	0.31704	Up	ND	1.97358	0.944353	3.16665	-1.06262	0.681871	2.31588e-11	9.48897e-13	Off	ND	15.1225	1.83061	3.12214	0.0765334	Up	ND	2.05447	2.05863	5.14547	15.3999	3.12474	0.0029223	1.32412	2.90547	0.60473	ND	Up
GRMZM2G364988	filtered_set	4568	11	65	non-TE influenced	chr4:234903781-235125985	chr4:5211864-5545748	chr2:4385609-4655896	11.9449	8.21969	4.99466	-0.539184	-1.25777	0.309068	0.261725	ND	ND	31.7054	9.77135	1.47305	-0.224949	Up	ND	19.1105	14.4401	11.5303	-0.404257	-0.728884	3.8254e-05	0.532596	ND	ND	19.0036	19.7787	-0.116831	-0.0591541	ND	ND	14.3443	11.3288	9.43824	33.1442	15.9285	-0.340454	-0.603833	1.20823	0.15113	ND	ND
GRMZM2G406977	filtered_set	4797	9	65	non-TE influenced	chr10:144259866-144495174	Sb06g029970	Os04g54350	2.51873	1.89899	2.69265	-0.407274	0.0962925	0.65529	0.000125885	ND	ND	7.53802	2.08372	1.58555	-0.268978	Up	ND	3.84579	2.52206	5.40691	-0.608484	0.491415	3.2061e-07	2.71484e-15	ND	ND	9.7241	4.07339	1.28612	0.0309891	Up	ND	3.53231	2.35144	5.42757	11.4612	4.38572	-0.586863	0.61955	1.69779	0.312122	ND	ND
GRMZM2G414813	filtered_set	4900	14	65	non-TE influenced	chr2:178084023-178270883	Sb02g023720	Os09g21340	21.1729	13.3722	6.55619	-0.662937	-1.69114	0.106975	0.0065489	ND	Down	72.9779	11.8175	1.78365	-0.842791	Up	ND	21.2658	16.1138	7.67168	-0.400224	-1.4708	3.46787e-06	9.20876e-15	ND	Down	96.1586	10.9606	2.2605	-0.872474	Up	ND	24.3558	12.4837	7.025	44.8811	15.0374	-0.964163	-1.79355	0.881818	-0.695667	ND	Down
GRMZM2G479243	filtered_set	7775	14	65	non-TE influenced	GRMZM5G886952	Sb01g040010	Os03g16010	6.44947	8.13326	901.23	0.334607	7.12635	0.347941	1.8583e-37	ND	Up	41.084	7.09301	2.74227	0.208334	Up	ND	2.26159	2.51616	1206.96	0.153826	9.05919	0.995073	0	ND	Up	59.5674	3.15475	4.95827	0.719783	Up	ND	2.44284	2.00198	1076.56	30.1058	5.73361	-0.287	8.78307	3.62287	1.23055	ND	Up
GRMZM5G836939	filtered_set	5462	11	65	non-TE influenced	GRMZM2G308193	Sb04g027320	Os02g52160	3.51238	2.36225	9.31461	-0.572088	1.40679	0.199253	6.64037e-18	ND	Up	9.0017	2.49262	1.37935	-0.472764	Up	ND	3.18361	1.57442	7.34727	-1.01538	1.20629	4.22252e-19	9.91246e-44	Down	Up	8.69057	2.57494	1.51625	-0.238269	Up	ND	3.37015	1.31015	2.82656	7.30721	3.02595	-1.36241	-0.253685	1.11628	-0.155376	Down	ND
GRMZM2G001930	filtered_set	2816	1	64	non-TE influenced	GRMZM2G049229	Sb01g028230	Os10g42430	8.99845	9.18898	5.94786	0.030226	-0.597222	0.874341	0.230182	ND	ND	6.64066	21.4199	-0.32617	1.36323	ND	Up	7.79667	8.34663	6.01434	0.0983229	-0.374398	1	0.819405	ND	ND	4.51349	36.0931	-0.525129	2.474	ND	Up	8.55298	6.57556	8.28463	5.63563	24.5759	-0.379264	-0.045985	-0.601763	1.52264	ND	ND
GRMZM2G007195	filtered_set	4312	6	64	non-TE influenced	GRMZM2G007404	Sb09g018070	Os05g29990	13.2779	18.4414	9.62498	0.473891	-0.46413	0.0206754	0.352598	ND	ND	14.5665	30.5215	0.0714176	1.13854	ND	Up	10.0156	13.5884	9.21556	0.440087	-0.120096	0.284487	0.107374	ND	ND	21.6156	26.0847	1.53124	1.80236	Up	Up	7.43166	12.292	5.33965	26.719	21.883	0.72589	-0.476864	1.84597	1.55793	ND	ND
GRMZM2G010783	filtered_set	2524	4	64	non-TE influenced	chr7:172625549-172762022	Sb02g042700	Os07g47670	2.98965	1.33985	2.08103	-1.15731	-0.522466	0.100191	0.343938	ND	ND	7.42152	1.16076	1.21169	-1.46391	Up	Down	1.0941	0.899239	0.872891	-0.282677	-0.325532	0.191927	1	ND	ND	1.16471	4.02687	0.214201	2.00301	ND	Up	6.85249	2.94733	5.52772	6.70679	11.2311	-1.21694	-0.309894	-0.0310017	0.712721	Down	ND
GRMZM2G014136	filtered_set	5134	13	64	non-TE influenced	chr8:168383317-168530963	Sb03g039670	chr1:36335426-36748019	6.35088	8.52285	5.08774	0.424322	-0.319876	0.0697527	0.0811026	ND	ND	12.7236	7.07165	1.01142	0.164123	Up	ND	5.71234	6.56546	4.03893	0.200782	-0.500004	0.914961	0.990412	ND	ND	7.71325	9.43832	0.587914	0.879072	ND	ND	7.11962	7.87488	6.11823	17.0546	10.235	0.145438	-0.218654	1.26017	0.523574	ND	ND
GRMZM2G021816	filtered_set	3419	3	64	non-TE influenced	too big a gap	Sb07g022590	Os08g36150	5.09317	3.3519	317.964	-0.603436	5.96388	0.790311	5.25608e-75	ND	Up	39.542	7.67851	2.93388	0.569546	Up	ND	4.42463	2.53047	516.028	-0.805905	6.86542	3.74942e-17	0	ND	Up	43.5473	11.0683	3.45159	1.47553	Up	Up	3.34679	1.80922	373.642	44.4962	11.2089	-0.88704	6.80231	3.73244	1.7435	ND	Up
GRMZM2G022090	filtered_set	2141	4	64	non-TE influenced	GRMZM2G081653	Sb03g025470	too big a gap	8.58345	6.62409	4.14141	-0.373786	-1.05126	0.793303	1	ND	ND	19.8304	2.70997	1.1614	-1.7095	Up	Down	13.1894	10.9249	5.99593	-0.271733	-1.13719	0.00332633	5.11915e-05	ND	Down	25.0987	11.7717	0.994544	-0.0976796	ND	ND	14.3387	8.53535	5.41267	22.3224	8.55004	-0.748321	-1.40534	0.638543	-0.745841	ND	Down
GRMZM2G023387	filtered_set	3022	4	64	non-TE influenced	chr2:7476008-7675437	Sb06g029490	Os04g53740	7.65679	8.98103	2.85448	0.230114	-1.42319	0.482739	0.34821	ND	ND	21.8369	4.12501	1.59303	-0.810984	Up	ND	6.11524	8.86185	3.70959	0.535126	-0.720997	0.00423857	0.600222	ND	ND	18.0392	9.19627	1.58353	0.61159	Up	ND	6.10094	6.1407	5.56286	26.1366	10.4698	0.00937122	-0.13318	2.09879	0.779034	ND	ND
GRMZM2G024668	filtered_set	4659	4	64	non-TE influenced	GRMZM2G012631	Sb07g028270	Os08g39140	8.304	5.18946	748.988	-0.678116	6.49482	0.875792	9.56268e-135	ND	Up	80.2752	34.2654	3.32397	2.0958	Up	Up	16.1852	15.2053	1554.42	-0.090092	6.58547	0.0964158	0	ND	Up	146.86	105.076	3.45619	2.97319	Up	Up	21.696	18.5964	1104.12	236.358	95.2663	-0.222395	5.66925	3.44541	2.13448	ND	Up
GRMZM2G040702	filtered_set	2547	3	64	non-TE influenced	chr8:82445559-83786703	Sb09g004460	Os05g06490	2.2387	1.51915	19.731	-0.559094	3.13916	0.821086	2.36946e-08	ND	Up	2.28501	1.87201	0.235902	-0.051571	ND	ND	0.673535	0.76569	17.9991	0.18475	4.73797	1	9.75109e-254	NE	On	1.37484	3.43095	1.01169	2.3304	On	On	0.792813	1.20638	10.2073	1.81912	4.86037	0.60501	3.6848	1.19716	2.61449	ND	On
GRMZM2G074790	filtered_set	5731	17	64	non-TE influenced	chr8:62504147-62607105	Sb09g026970	Os05g46290	3.014	2.44489	11.6078	-0.301798	1.94499	0.827791	5.87656e-29	ND	Up	2.73579	3.81904	-0.0793531	0.401749	ND	ND	2.20411	3.58663	6.8873	0.702183	1.6433	6.13221e-06	3.92014e-67	ND	Up	3.80187	4.88198	0.805917	1.16659	ND	Up	2.686	3.73186	3.73818	6.07938	6.04934	0.474285	0.476727	1.17817	1.17102	ND	ND
GRMZM2G084279	filtered_set	2780	6	64	non-TE influenced	too big a gap	Sb04g020160	chr2:17523574-18492420	48.0805	54.3489	44.5478	0.176796	-0.110097	0.406539	0.000550305	ND	ND	113.941	31.4713	1.20899	-0.647154	Up	ND	35.4426	28.3735	23.8878	-0.320931	-0.56919	0.0700066	0.894087	ND	ND	53.4015	65.7415	0.450017	0.749938	ND	ND	28.4335	44.5889	28.453	48.2936	41.664	0.649076	0.000987976	0.764218	0.551194	ND	ND
GRMZM2G123277	filtered_set	4941	3	64	non-TE influenced	GRMZM2G118462	Sb03g033590	Os01g54560	9.26297	10.4932	4.36058	0.179895	-1.08678	0.456225	0.37141	ND	ND	8.36749	17.5907	0.0382079	1.11007	ND	Up	10.3211	10.6721	6.09583	0.0482346	-0.75961	0.859534	0.39917	ND	ND	9.94817	39.1824	0.357906	2.3355	ND	Up	8.70076	7.89609	10.5542	9.67997	18.984	-0.139986	0.278575	0.153844	1.12548	ND	ND
GRMZM2G147279	filtered_set	1828	3	64	non-TE influenced	GRMZM2G039841	Sb04g022740	Os02g35090	4.65416	6.57884	3.05417	0.499221	-0.607576	0.0340028	0.154414	ND	ND	26.6184	2.85973	2.44594	-0.772085	Up	ND	6.62391	6.67988	3.84031	0.0121372	-0.786304	0.963175	0.387339	ND	ND	34.5282	3.20064	2.30479	-1.12615	Up	Down	4.65873	6.0379	2.37729	28.7391	4.8269	0.374042	-0.970318	2.62475	0.0511515	ND	ND
GRMZM2G174667	filtered_set	2561	5	64	non-TE influenced	chr5:71797815-71902891	Sb04g001916	chr2:1149776-1746147	1.05055	0.843942	0.342873	-0.31559	-1.61257	1	0.108335	ND	ND	1.72612	0.605639	1.06895	-0.44051	On	NE	1.52998	2.3864	0.634298	0.640986	-1.26895	0.0160956	0.00654751	ND	Off	1.77246	1.56698	0.136108	-0.0415589	ND	ND	0.53708	0.584106	0.223273	0.484346	0.694215	0.120879	-1.26256	-0.148807	0.36964	NE	NE
GRMZM2G175728	filtered_set	5072	6	64	non-TE influenced	AC199382.3_FG005	Sb06g025970	Os04g48410	4.61266	6.56772	5.40192	0.509702	0.227829	0.0775941	3.11961e-05	ND	ND	14.7352	3.04672	1.57064	-0.702916	Up	ND	5.16878	6.60646	3.47325	0.353993	-0.573402	0.24851	0.853138	ND	ND	13.8337	8.42233	1.61249	0.896664	Up	ND	7.39129	7.36534	4.66731	13.3861	8.95798	-0.00507461	-0.663121	0.856747	0.277312	ND	ND
GRMZM2G180979	filtered_set	3526	2	64	non-TE influenced	GRMZM5G845366	Sb01g011150	Os03g49170	2.63003	5.23286	8.72188	0.992249	1.72918	2.63e-05	2.73026e-21	ND	Up	6.50309	2.80224	1.4396	0.225352	Up	ND	2.14999	3.89122	9.30347	0.855593	2.11293	6.6024e-05	1.0947e-45	ND	Up	5.38245	1.65932	1.63484	-0.0622269	Up	ND	2.48994	5.0451	2.70279	6.16666	2.20364	1.01848	0.11829	1.30803	-0.176152	Up	ND
GRMZM2G400470	filtered_set	4092	10	64	non-TE influenced	chr6:72426644-72855692	Sb10g003310	Os06g05520	2.99684	3.72435	2.40727	0.313452	-0.315927	0.37048	0.0679358	ND	ND	3.76163	7.20181	0.46184	1.39866	ND	Up	4.56124	4.19832	2.89084	-0.119584	-0.657752	0.103058	0.545147	ND	ND	2.282	14.848	-0.795363	1.906	ND	Up	5.68567	3.51734	5.48699	3.67323	11.3206	-0.692691	-0.0513077	-0.630144	0.993418	ND	ND
GRMZM2G423027	filtered_set	7576	5	64	non-TE influenced	chr1:205361449-205465636	Sb07g024410	too big a gap	3.05313	2.37829	4.57849	-0.360228	0.584426	0.724586	2.401e-09	ND	ND	7.32105	1.85774	1.37019	-0.60773	Up	ND	4.74313	4.24576	6.48004	-0.159778	0.450082	0.0484525	8.49637e-17	ND	ND	6.19138	5.83167	0.434374	0.348038	ND	ND	2.47996	1.99053	3.75365	4.86371	3.95903	-0.317024	0.597775	0.971452	0.674609	ND	ND
GRMZM2G462062	filtered_set	11850	9	64	non-TE influenced	too big a gap	too big a gap	no synteny	2.75101	1.50955	22.9792	-0.865412	3.06184	0.0229524	5.97286e-52	ND	Up	10.1018	2.38995	1.94365	-0.13545	Up	ND	3.23454	1.57547	30.1391	-1.03731	3.2196	4.02936e-27	1.22368e-229	Down	Up	13.4874	5.54503	2.12278	0.840587	Up	ND	3.32659	1.72977	12.1405	13.0691	4.73992	-0.943062	1.8674	1.97372	0.510687	ND	Up
GRMZM2G467338	filtered_set	7301	20	64	non-TE influenced	GRMZM5G858454	Sb06g000210	no synteny	28.0268	16.3286	9.27997	-0.779373	-1.59451	0.0346885	0.00153077	ND	Down	188.391	27.0117	2.84135	0.0393212	Up	ND	11.2722	10.4328	6.09529	-0.111632	-0.886889	0.173331	0.0139373	ND	ND	29.4051	10.7773	1.34841	-0.0995731	Up	ND	12.2576	10.4217	5.82688	135.122	14.9129	-0.234071	-1.07275	3.46241	0.282862	ND	Down
GRMZM2G475495	filtered_set	2067	1	64	non-TE influenced	GRMZM2G131957	Sb07g028800	Os08g38240	2.55852	2.09582	55.2942	-0.287672	4.43321	1	1.45097e-79	ND	Up	5.96978	4.72464	1.32808	0.990673	Up	ND	2.40851	2.63478	58.7533	0.129491	4.60788	1	2.27153e-91	ND	Up	5.29149	3.59263	1.21193	0.653429	Up	ND	2.98739	1.8386	12.1166	3.86536	3.45644	-0.699978	2.01966	0.371605	0.210335	ND	Up
GRMZM5G831408	filtered_set	3369	4	64	non-TE influenced	chr8:16497149-16742444	Sb03g004680	Os01g07370	2.19718	2.3873	0.789389	0.119674	-1.47567	0.802466	0.0406587	ND	Off	4.24794	2.76232	1.09228	0.471575	Up	ND	1.05922	4.28748	0.590512	2.0161	-0.841886	2.27994e-26	0.262029	Up	ND	1.11639	7.48094	0.189667	2.93295	ND	On	3.21404	3.80415	1.44832	4.76472	4.0263	0.243118	-1.14946	0.567859	0.324977	ND	Down
GRMZM2G000052	filtered_set	5255	11	63	non-TE influenced	GRMZM2G396856	Sb06g028970	Os04g53190	13.9594	26.164	112.675	0.906293	3.01277	0.000290684	4.11493e-43	ND	Up	15.3295	14.4298	0.136534	0.0492788	ND	ND	23.0499	27.698	62.1217	0.265011	1.4303	0.510335	1.69148e-71	ND	Up	22.2943	28.6764	0.0923881	0.455563	ND	ND	22.4598	54.6858	38.8818	29.1583	27.5921	1.28378	0.791723	0.376548	0.296898	Up	ND
GRMZM2G005562	filtered_set	6443	5	63	non-TE influenced	GRMZM2G118637	Sb04g004260	chr2:3291328-3769453	12.5506	9.32529	76.905	-0.428494	2.61523	0.975244	2.28344e-13	ND	Up	42.8103	8.38999	1.77615	-0.574928	Up	ND	11.6119	7.10561	60.3555	-0.708488	2.37779	1.64826e-13	6.67014e-151	ND	Up	25.1349	7.21808	1.12916	-0.670704	Up	ND	11.7369	8.06961	45.3738	28.04	6.54593	-0.540429	1.95071	1.25636	-0.84229	ND	Up
GRMZM2G034096	filtered_set	4278	6	63	non-TE influenced	GRMZM2G144818	Sb01g028480	Os10g42090	1.97036	1.57851	2.52246	-0.319715	0.356217	0.833243	1.09753e-06	ND	ND	3.97722	0.631127	1.07783	-1.57601	Up	Off	1.07958	1.18043	2.76834	0.128732	1.35775	1	2.54283e-32	ND	Up	2.84974	1.66572	1.42204	0.647707	Up	ND	1.86071	1.5688	2.26333	4.40896	2.69363	-0.246049	0.282454	1.24414	0.533457	ND	ND
GRMZM2G036502	filtered_set	5133	8	63	non-TE influenced	chr5:188779108-188882748	Sb04g027240	Os02g42670	2.75779	2.63122	13.2553	-0.0677541	2.26457	1	6.57494e-34	ND	Up	3.23419	2.63	0.324896	0.0266578	ND	ND	3.07194	4.54133	16.6237	0.563814	2.43564	0.000241152	4.71309e-133	ND	Up	4.34586	4.05518	0.562958	0.463103	ND	ND	2.25774	2.89852	13.8578	3.26233	4.72723	0.360295	2.61721	0.530824	1.06578	ND	Up
GRMZM2G061187	filtered_set	3163	3	63	non-TE influenced	GRMZM2G459861	Sb03g004660	Os01g07382	1.03538	1.01545	0.652309	-0.0280106	-0.665715	1	0.853424	ND	ND	1.23672	1.81619	0.56711	1.12113	ND	On	1.3043	0.925705	1.22938	-0.494195	-0.0852783	0.00895948	0.0900089	Off	ND	1.62647	2.70348	0.496968	1.22969	ND	Up	0.962243	1.06091	0.915944	1.49944	1.96731	0.140691	-0.0710662	0.639418	1.03099	ND	NE
GRMZM2G087590	filtered_set	1454	5	63	non-TE influenced	no synteny	Sb08g005430	Os12g08830	54.5609	46.3061	55.4129	-0.236663	0.0223529	0.985159	7.62754e-05	ND	ND	130.864	10.3118	1.21612	-2.44946	Up	Down	82.7573	58.0601	55.8445	-0.511333	-0.567463	1.48981e-09	1	ND	ND	163.767	36.1894	1.0659	-1.11207	Up	Down	88.0168	52.6364	28.8129	134.489	18.5451	-0.741707	-1.61103	0.611631	-2.24668	ND	Down
GRMZM2G103864	filtered_set	686	1	63	non-TE influenced	too big a gap	Sb04g011096	Os02g18390	3.91961	3.87518	23.1776	-0.016441	2.56364	1	8.03538e-05	ND	Up	15.5769	4.60573	2.11232	0.354635	Up	ND	3.44245	1.54217	483.363	-1.15796	7.13311	2.16393e-10	1.98349e-240	Down	Up	35.2278	17.7137	3.35562	2.36382	Up	Up	2.73027	1.41445	230.666	31.6963	16.3659	-0.948316	6.40009	3.53671	2.58314	ND	Up
GRMZM2G110558	filtered_set	2276	2	63	non-TE influenced	GRMZM2G042179	Sb04g035630	Os02g54890	10.3328	14.784	94.3377	0.516759	3.19048	0.0137606	2.56979e-56	ND	Up	6.02243	11.5599	-0.769051	0.171542	ND	ND	3.53988	10.8807	95.6295	1.61972	4.75529	3.58358e-22	7.62151e-190	Up	Up	4.53966	12.0457	0.423103	1.83077	ND	Up	1.08008	13.9976	42.4246	1.82734	5.81519	3.69473	5.29438	0.758054	2.4276	Up	Up
GRMZM2G117482	filtered_set	2338	4	63	non-TE influenced	chr8:71235216-71341907	chr9:57558928-58243418	chr5:28113999-28802974	3.15054	2.03915	20.0276	-0.627382	2.66793	0.227065	3.88804e-30	ND	Up	27.7629	2.7519	3.34778	0.0135956	Up	ND	0.186072	0.196058	0.0386369	0.075023	-2.23868	0.984598	0.308734	NE	NE	0.203398	0.0641658	-0.61367	-2.26286	NE	NE	0.400549	0.380433	0.78262	1.59163	0.239395	-0.074148	0.964578	1.98776	-0.740172	NE	NE
GRMZM2G124026	filtered_set	795	1	63	non-TE influenced	chr4:103068976-103449375	Sb04g020640	Os02g30550	1.66523	2.6255	0.716855	0.656559	-1.21482	0.154632	1	ND	ND	4.3604	1.5897	1.21957	-0.235558	Up	ND	1.52852	1.22524	2.80642	-0.318844	0.876161	0.356389	0.00027584	ND	ND	7.28677	2.3588	2.47506	0.848242	Up	ND	0.294492	0.508549	0.767198	2.29451	0.538377	0.786102	1.37836	2.95762	0.868175	NE	NE
GRMZM2G130109	filtered_set	3498	3	63	non-TE influenced	GRMZM2G005865	Sb06g020660	Os04g40910	13.1835	6.82143	27.8247	-0.95048	1.07758	0.00552031	1.72519e-13	ND	Up	20.411	5.66577	0.724422	-1.12439	ND	Down	16.7965	9.05107	52.9406	-0.891924	1.65616	3.95085e-20	7.86246e-86	ND	Up	27.5108	8.41662	0.777857	-0.930708	ND	ND	16.172	7.51265	18.5915	20.2021	8.35802	-1.106	0.201135	0.320992	-0.952178	Down	ND
GRMZM2G131969	filtered_set	4314	12	63	non-TE influenced	GRMZM2G113990	Sb06g023190	Os04g44530	6.06501	12.0453	4.96947	0.989765	-0.287365	1.31e-05	0.031222	ND	ND	89.5111	3.60869	3.9431	-0.689036	Up	ND	9.85966	17.3533	4.93702	0.815536	-0.997752	1.10247e-09	0.00486448	ND	ND	112.257	9.17192	3.48965	-0.123644	Up	ND	9.92464	14.9385	5.63761	137.795	8.0516	0.589904	-0.815821	3.79523	-0.301705	ND	ND
GRMZM2G137569	filtered_set	6420	15	63	non-TE influenced	GRMZM2G171507	Sb10g023680	Os06g40370	2.34251	1.7821	4.02746	-0.394285	0.781557	0.696119	7.14192e-10	ND	ND	9.77865	1.46747	2.14315	-0.592316	Up	ND	1.79812	1.511	2.39288	-0.250838	0.412059	0.024749	7.40688e-11	ND	ND	4.94937	1.98624	1.43272	0.115954	Up	ND	1.9738	1.90183	3.39637	2.6197	2.88212	-0.0535604	0.782712	0.408247	0.545921	ND	ND
GRMZM2G139874	filtered_set	3316	3	63	non-TE influenced	too big a gap	too big a gap	too big a gap	27.1862	42.0963	27.1926	0.630798	0.000336916	0.00197216	0.000131848	ND	ND	42.2089	92.4229	0.550754	1.68144	ND	Up	22.9738	33.5484	30.7346	0.546234	0.41986	0.000110091	2.66127e-17	ND	ND	64.6643	147.26	1.54981	2.73712	Up	Up	13.1146	27.8472	18.1404	64.9448	107.668	1.0863	0.468003	2.30795	3.03724	Up	ND
GRMZM2G147430	filtered_set	5837	13	63	non-TE influenced	GRMZM2G143804	Sb04g030380	Os02g47860	3.44013	3.73382	3.28918	0.118157	-0.064717	0.689171	0.0195096	ND	ND	7.70418	2.58837	1.17543	-0.397794	Up	ND	2.38731	2.40803	1.03728	0.012462	-1.2018	0.814228	0.000306009	ND	Down	1.89604	2.10752	-0.279295	-0.126814	ND	ND	2.73248	2.07101	1.5282	4.40017	1.57371	-0.399712	-0.837962	0.687146	-0.795654	ND	ND
GRMZM2G151903	filtered_set	3804	8	63	non-TE influenced	GRMZM2G079127	Sb08g001710	Os11g03484	26.721	19.5792	13.5507	-0.448636	-0.979555	0.606273	1	ND	ND	58.2886	30.6711	1.07864	0.152327	Up	ND	20.7712	10.3565	13.5655	-1.00398	-0.614613	2.46562e-23	0.896507	Down	ND	60.4601	32.3682	1.58671	0.685321	Up	ND	13.6324	8.95956	11.2236	98.7544	36.6195	-0.605488	-0.280487	2.85671	1.4255	ND	ND
GRMZM2G158789	filtered_set	2796	7	63	non-TE influenced	GRMZM2G354072	Sb02g040250	chr7:26157235-26600525	2.58601	3.14617	0.785781	0.282769	-1.71725	0.547241	0.0185878	ND	Off	4.33366	1.72585	1.16802	-0.159763	Up	ND	1.22818	3.24373	1.66819	1.4004	0.441456	6.44927e-13	2.32191e-07	Up	ND	2.52028	2.07913	0.794704	0.517226	ND	ND	0.921077	2.25573	2.37228	2.50525	3.68568	1.29127	1.36392	1.44257	1.99936	On	On
GRMZM2G162968	filtered_set	6253	10	63	non-TE influenced	GRMZM2G130121	Sb01g032210	no synteny	3.03285	3.65486	168	0.269058	5.79117	0.188488	5.35035e-90	ND	Up	73.6507	4.06982	4.66129	0.483966	Up	ND	5.00962	5.86723	170.707	0.227935	5.0904	0.558262	0	ND	Up	54.7149	6.50773	3.55242	0.480912	Up	ND	4.43213	6.33633	89.963	55.9579	5.86026	0.51555	4.34295	3.65797	0.402886	ND	Up
GRMZM2G164277	filtered_set	4399	15	63	non-TE influenced	chr10:143456703-143719139	Sb06g029440	Os04g53700	1.3739	1.70436	0.59442	0.310753	-1.20735	0.430904	0.272641	ND	ND	2.8123	0.861886	1.39883	-0.306196	Up	ND	0.566097	1.30071	0.742705	1.19874	0.391135	4.55332e-08	1.26034e-05	On	NE	1.29723	0.528598	1.02016	-0.273417	On	NE	0.518909	1.39698	0.433282	1.28548	0.987939	1.42701	-0.259627	1.30709	0.927622	On	NE
GRMZM2G167207	filtered_set	4986	3	63	non-TE influenced	GRMZM5G850036	Sb10g005080	Os06g07820	6.0066	7.6686	14.8674	0.352362	1.30738	0.134088	3.09577e-18	ND	Up	10.2629	2.92645	0.929192	-0.880671	ND	ND	5.22577	6.12806	6.83538	0.229747	0.387314	0.502937	3.56491e-14	ND	ND	4.53468	4.28756	-0.189751	-0.270577	ND	ND	5.99272	6.55177	15.0539	12.3219	6.65608	0.128654	1.32871	1.03981	0.151437	ND	Up
GRMZM2G170842	filtered_set	5129	4	63	non-TE influenced	GRMZM2G118737	Sb04g022350	Os02g34560	7.01447	11.9298	1.91703	0.766076	-1.87092	0.00149852	0.000912886	ND	Down	2.0586	18.906	-1.68791	1.51058	Down	Up	10.4127	9.70502	3.23926	-0.101529	-1.6843	0.227032	5.6661e-19	ND	Down	2.48649	61.9134	-2.05282	2.58469	Down	Up	12.3531	14.4172	11.4977	3.06571	59.3001	0.222902	-0.103515	-2.01023	2.26307	ND	ND
GRMZM2G321404	filtered_set	4013	2	63	non-TE influenced	GRMZM2G167463	Sb02g038750	Os07g41330	1.84428	1.76718	63.3561	-0.0615797	5.10159	1	8.70002e-12	ND	Up	4.09721	1.20246	1.29239	-0.475418	Up	ND	2.27274	2.55171	195.484	0.166958	6.42585	0.882761	0	ND	Up	4.52457	3.17759	0.927431	0.417716	ND	ND	2.22424	2.51867	64.5183	4.64556	2.91252	0.179273	4.8577	1.0622	0.388805	ND	Up
GRMZM2G364748	filtered_set	1758	1	63	non-TE influenced	too big a gap	too big a gap	too big a gap	63.1136	70.8343	16.1405	0.166495	-1.9672	0.465562	0.000206389	ND	Down	278.628	43.591	2.23569	-0.440523	Up	ND	137.171	121.624	39.5807	-0.173539	-1.79308	0.317149	9.21278e-15	ND	Down	199.09	219.973	0.415772	0.55968	ND	ND	213.263	196.169	84.5018	342.393	339.538	-0.120534	-1.33557	0.68302	0.670942	ND	Down
GRMZM2G386643	filtered_set	4918	3	63	non-TE influenced	GRMZM2G074754	Sb06g033430	Os04g58720	5.58515	4.7304	1.35505	-0.239587	-2.04244	1	3.22025e-07	ND	Down	3.03285	10.6061	-0.771572	1.03424	ND	Up	0.703494	2.41971	2.11776	1.78077	1.58856	4.65982e-25	2.59109e-37	On	On	0.632909	2.0209	-0.0210758	1.65229	NE	On	1.07706	3.45271	2.22458	1.91389	6.41338	1.67971	1.04574	0.828823	2.57287	Up	Up
GRMZM2G393349	filtered_set	1063	1	63	non-TE influenced	GRMZM2G018070	Sb02g027680	Os09g30160	25.2765	16.4545	12.0893	-0.619286	-1.06401	0.24589	1	ND	ND	52.3566	26.048	1.01181	0.00463571	Up	ND	19.4025	23.4776	51.4517	0.275027	1.40693	0.558621	9.48946e-34	ND	Up	68.4461	26.4969	1.98912	0.620011	Up	ND	15.9403	12.2848	7.96112	21.6905	52.6533	-0.375772	-1.00154	0.444364	1.72378	ND	Down
GRMZM2G421829	filtered_set	8999	15	63	non-TE influenced	GRMZM2G093119	Sb03g042710	Os01g67250	9.63261	6.28757	27.2314	-0.615344	1.49918	0.91727	0.0124494	ND	Up	19.3913	9.31367	1.15592	0.0980152	Up	ND	7.44852	7.15535	3.76387	-0.0579243	-0.984547	0.259829	0.00147653	ND	ND	7.52307	6.65577	0.149889	-0.026801	ND	ND	6.79352	5.84947	3.67265	7.1068	6.57086	-0.215818	-0.887158	0.0650312	-0.0480695	ND	ND
GRMZM5G856436	filtered_set	3343	5	63	non-TE influenced	GRMZM5G832740	Sb01g011160	Os03g49150	2.82622	3.21536	1.80926	0.186045	-0.643185	0.599821	0.285881	ND	ND	7.41085	1.59811	1.35447	-0.858095	Up	ND	2.12853	3.3816	2.32946	0.667598	0.130078	0.00133819	4.30662e-06	ND	ND	7.35823	3.35446	1.68725	0.554206	Up	ND	1.48821	2.69692	2.28059	6.68976	3.49625	0.857305	0.615499	2.16763	1.23168	ND	ND
GRMZM5G857930	filtered_set	6306	10	63	non-TE influenced	chr2:1628318-1741757	chr6:60886715-61627646	chr4:34265482-34872844	2.63964	3.31527	8.51345	0.328674	1.68903	0.149716	4.84646e-24	ND	Up	4.75581	1.60331	0.952052	-0.615986	ND	ND	1.52998	2.72933	0.795314	0.83462	-0.943047	8.83748e-06	0.0177643	ND	ND	1.80302	1.01702	0.355456	-0.469987	ND	ND	1.73567	2.03879	3.27642	2.91005	1.79081	0.232095	0.916234	0.745212	0.0450932	ND	ND
GRMZM5G886969	filtered_set	5309	8	63	non-TE influenced	chr2:205997221-206105889	chr2:71234061-71745167	chr7:22880255-23401984	2.77725	2.28118	10.1229	-0.283762	1.86552	1	7.4981e-26	ND	Up	12.8434	2.75923	2.46397	0.245691	Up	ND	1.97941	2.4867	12.63	0.329016	2.6731	0.0691917	1.49501e-118	ND	Up	9.35632	3.65229	2.06458	0.707684	Up	ND	3.58304	4.60726	8.85329	12.6992	5.44492	0.362636	1.30479	1.82519	0.603592	ND	Up
GRMZM5G890190	filtered_set	6938	3	63	non-TE influenced	GRMZM2G045732	Sb02g035950	Os07g36600	4.64066	4.17631	3.18965	-0.152069	-0.54079	1	0.236724	ND	ND	10.0799	4.23931	1.14521	-0.104173	Up	ND	4.16487	3.50382	2.51049	-0.24928	-0.730075	0.0230213	0.340009	ND	ND	12.1631	5.27058	1.83145	0.625134	Up	ND	3.31542	2.22602	3.32411	7.83498	4.9305	-0.574513	0.00377501	1.24049	0.5724	ND	ND
AC208204.3_FG006	filtered_set	476	1	62	non-TE influenced	GRMZM2G479260	Sb01g040000	Os03g16030	69.6211	82.4849	12767.6	0.244602	7.51873	0.771983	3.76429e-15	ND	Up	1651.08	90.6343	4.73236	0.545166	Up	ND	51.2954	29.3811	18302.3	-0.803919	8.47896	7.60979e-15	0	ND	Up	1603.19	291.372	4.8412	2.38119	Up	Up	22.3177	17.6667	11148.9	1428.42	113.366	-0.337139	8.96442	6.00002	2.34467	ND	Up
GRMZM2G011592	filtered_set	4752	11	62	non-TE influenced	GRMZM2G164419	Sb03g024820	Os01g37690	90.9631	51.8818	65.1812	-0.810042	-0.48082	0.0136686	0.145764	ND	ND	201.398	30.7297	1.29688	-1.41542	Up	Down	78.0971	34.8972	44.8021	-1.16213	-0.80169	1.97991e-34	0.0682539	Down	ND	92.5305	29.5888	0.320876	-1.32397	ND	Down	70.1883	28.7312	36.6762	95.575	20.4665	-1.28858	-0.936368	0.445397	-1.77791	Down	ND
GRMZM2G039671	filtered_set	9154	6	62	non-TE influenced	chr4:30421534-30701869	Sb07g004530	Os08g07290	1.18925	1.41009	0.599034	0.245538	-0.988152	0.873798	0.330872	ND	ND	2.03589	1.1798	1.05632	0.269719	On	ND	0.427424	2.00241	0.139648	2.22535	-1.60695	2.46894e-38	3.44113e-07	On	NE	0.595055	0.393322	0.304786	-0.291286	NE	NE	0.693744	1.33382	0.433089	1.76953	1.11496	0.942087	-0.678492	1.34963	0.683737	ND	NE
GRMZM2G073511	filtered_set	4632	5	62	non-TE influenced	chr5:4272559-4408632	chr1:4022937-4468750	chr3:32962190-33301567	2.81096	3.60616	70.0696	0.359285	4.63916	0.6364	2.99969e-23	ND	Up	38.7718	2.09594	3.92139	-0.287301	Up	ND	2.51699	3.20624	84.7888	0.349061	5.07355	0.416252	1.32719e-142	ND	Up	40.0766	3.78126	4.00495	0.59947	Up	ND	2.42612	1.52746	8.36964	8.37242	3.58949	-0.667171	1.78609	1.78657	0.564933	ND	Up
GRMZM2G085469	filtered_set	4240	2	62	non-TE influenced	chr4:236904805-237081596	Sb04g004080	Os02g06390	2.48815	1.36811	9.11633	-0.862421	1.87295	0.576121	0.000122868	ND	Up	12.9912	1.0026	2.38291	-1.31148	Up	Down	1.42297	0.77888	10.6148	-0.868593	2.89823	1.18162e-07	5.34544e-71	Off	Up	11.1647	2.37059	2.96965	0.734507	Up	ND	1.9257	1.19191	6.99468	14.834	4.06112	-0.691646	1.86033	2.9448	1.0761	ND	Up
GRMZM2G089010	filtered_set	4593	4	62	non-TE influenced	GRMZM5G881323	chr6:3781857-3918146	no synteny	2.72892	5.09166	0.737237	0.89956	-1.88671	0.000151327	0.000286311	ND	Off	1.98032	5.86592	-0.539739	1.0264	ND	Up	2.78728	5.36844	1.2739	0.945394	-1.129	4.50183e-05	0.00444226	ND	Down	2.84255	7.01431	0.425708	1.72852	ND	Up	2.80354	3.72343	1.32794	2.93894	6.65931	0.409257	-1.07749	0.0680251	1.24783	ND	Down
GRMZM2G089713	filtered_set	6761	18	62	non-TE influenced	chr6:107334200-107521484	Sb10g006330	Os06g09450	24.4358	46.0374	9.55738	0.913781	-1.35422	3.17e-05	0.0563583	ND	Down	112.714	63.9035	2.30767	1.48898	Up	Up	11.9312	51.4071	12.0868	2.10714	0.018691	1.08191e-78	1.41826e-06	Up	ND	72.376	55.8274	2.62767	2.25313	Up	Up	11.2368	55.6304	28.6648	111.995	63.7001	2.30753	1.35097	3.31701	2.50295	Up	Up
GRMZM2G099528	filtered_set	13577	5	62	non-TE influenced	chr9:143560619-143850961	Sb01g041440	Os03g13750	2.99741	1.5896	4.24609	-0.914632	0.502277	0.259966	0.00260664	ND	ND	7.98996	1.57398	1.52414	-0.818894	Up	ND	2.04227	1.52019	6.66064	-0.425684	1.70499	1.29653e-05	1.07997e-84	ND	Up	10.0333	4.39219	2.26362	1.07202	Up	Up	1.96581	1.49486	6.24713	11.4174	5.68413	-0.394885	1.66757	2.53744	1.53134	ND	Up
GRMZM2G101287	filtered_set	3295	5	62	non-TE influenced	chr4:159929796-160044809	Sb04g030540	Os02g47650	3.22447	2.92571	2.04591	-0.140231	-0.656061	1	0.472425	ND	ND	6.65014	2.92896	1.14841	-0.0343085	Up	ND	3.77991	3.23022	2.11315	-0.226654	-0.838654	0.0702343	0.33494	ND	ND	7.37358	15.0247	0.828983	1.85578	ND	Up	3.17076	2.79756	3.20464	3.75345	10.9913	-0.180599	0.0153274	0.243318	1.79313	ND	ND
GRMZM2G142802	filtered_set	1232	1	62	non-TE influenced	chr2:1310041-1486635	Sb06g033080	Os04g58280	116.824	58.4709	30.8827	-0.998533	-1.91943	0.00176227	8.70595e-05	ND	Down	25.685	207.729	-1.94181	1.07384	Down	Up	112.587	41.5951	28.6323	-1.43653	-1.97529	3.35615e-28	8.79172e-22	Down	Down	26.5984	420.164	-2.00665	1.97484	Down	Up	370.09	146.426	200.131	58.2775	881.273	-1.3377	-0.88693	-2.66685	1.25171	Down	ND
GRMZM2G156174	filtered_set	8169	9	62	non-TE influenced	chr2:11163596-11409160	Sb06g027930	Os04g51900	3.02513	1.94862	5.03648	-0.634281	0.735229	0.150219	1.73074e-08	ND	ND	12.7188	4.94363	2.22372	0.86058	Up	ND	2.50383	2.2067	7.52038	-0.182167	1.58629	0.0613127	4.15426e-70	ND	Up	13.3202	5.42212	2.41411	1.11758	Up	Up	0.90278	0.890848	0.527307	0.946789	1.40256	-0.019175	-0.774594	0.0685934	0.635043	NE	NE
GRMZM2G172956	filtered_set	3120	2	62	non-TE influenced	GRMZM2G044128	Sb03g009870	chr1:8489312-9166650	1.61587	1.05561	6.06606	-0.613752	1.9078	0.707904	8.16828e-13	ND	Up	1.85517	1.32568	0.51728	0.0327692	ND	ND	0.362515	1.06267	11.1008	1.54896	4.93263	4.11141e-05	3.10206e-48	On	On	1.19163	0.432749	1.93226	0.473042	On	NE	0.159457	0.414663	1.4295	0.44434	0.33768	1.37322	3.15626	1.47272	1.07773	NE	On
GRMZM2G315769	filtered_set	5892	5	62	non-TE influenced	chr8:170111228-170261112	Sb03g038380	chr1:35141106-35625181	2.72552	2.19938	1.60455	-0.309308	-0.763995	0.900918	1	ND	ND	5.81866	2.8567	1.29353	0.267446	Up	ND	2.31899	1.76829	1.28626	-0.39095	-0.849814	0.00476992	0.131169	ND	ND	3.96947	5.32783	1.09205	1.51656	Up	Up	2.46856	2.23694	1.51394	8.03708	4.17415	-0.142083	-0.704999	1.70259	0.757572	ND	ND
GRMZM2G332562	filtered_set	3575	6	62	non-TE influenced	chr4:234352535-234455954	Sb04g006160	Os02g09810	2.63148	3.4636	1.13438	0.396263	-1.21325	0.212644	1	ND	ND	2.75773	6.81318	0.226963	1.5315	ND	Up	1.10848	2.72364	0.943772	1.29618	-0.231849	1.06552e-07	0.26507	Up	ND	0.713466	5.35035	-1.07566	1.82931	Off	Up	1.00688	4.16171	2.54845	1.94914	10.7474	2.04619	1.33886	0.952249	3.41472	Up	Up
GRMZM2G345687	filtered_set	4094	6	62	non-TE influenced	chr8:113583954-115283766	too big a gap	chr5:17318704-17987942	4.10783	2.61551	1.32358	-0.651085	-1.63319	0.193076	0.094428	ND	Down	15.3188	2.53975	1.85582	-0.73626	Up	ND	5.59433	4.26263	2.54069	-0.392141	-1.13843	0.00399954	0.00100573	ND	Down	17.7297	4.75453	1.54819	-0.350378	Up	ND	0.557567	0.513518	0.865943	0.650521	0.804197	-0.118511	0.634207	0.22208	0.52761	NE	NE
GRMZM2G390160	filtered_set	7017	10	62	non-TE influenced	chr8:173155709-173366660	Sb03g035330	Os01g55730	1.67065	1.79811	11.297	0.106015	2.75673	0.691981	1.02001e-43	ND	Up	3.18165	0.614002	0.983578	-1.38799	ND	Off	1.01107	2.69117	0.770888	1.41146	-0.390851	8.2988e-17	0.648195	Up	ND	1.88524	1.68898	1.02646	0.867947	On	ND	1.05516	3.07673	0.994155	1.84571	2.71198	1.54303	-0.0858396	0.806124	1.36105	Up	ND
GRMZM2G458549	filtered_set	7130	13	62	non-TE influenced	chr5:1775464-1883658	Sb01g002480	Os03g61710	4.51208	4.41997	3.21493	-0.0297494	-0.488877	1	0.13111	ND	ND	14.1128	4.56023	1.69071	0.0610948	Up	ND	3.26161	4.1032	2.77309	0.331074	-0.234015	0.158007	0.0131453	ND	ND	10.4955	4.51321	1.70315	0.485784	Up	ND	6.45639	6.4075	6.34088	13.539	7.4852	-0.0109638	-0.0260403	1.0682	0.213283	ND	ND
GRMZM2G476973	filtered_set	1460	1	62	non-TE influenced	chr5:10656136-10759016	chr1:8524362-9028958	chr3:28869638-29292330	1.61862	1.05465	0.503682	-0.617518	-1.68221	0.411408	0.383729	ND	ND	3.02781	1.21974	1.10831	-0.202679	Up	ND	1.211	1.02834	1.35103	-0.235669	0.157736	0.400563	0.0574286	ND	ND	3.9678	2.49176	1.82733	1.15638	Up	Up	0.881963	0.470756	0.78329	2.32389	1.69129	-0.904312	-0.170965	1.39674	0.938553	NE	NE
GRMZM5G805485	filtered_set	2421	2	62	non-TE influenced	GRMZM2G450937	Sb04g003090	Os02g04540	10.324	5.26089	0.466134	-0.972487	-4.46616	0.307115	1.74313e-11	ND	Off	0.66995	34.2873	-3.82179	1.85358	Off	Up	1.35446	3.21438	0.832366	1.2462	-0.701765	0.0256573	0.740798	Up	ND	0.107141	5.2826	-3.08645	2.5241	NE	On	2.21211	3.12282	1.00772	0.467146	12.3209	0.497235	-1.13355	-2.24104	2.47708	ND	Down
AC205703.4_FG002	filtered_set	9409	10	61	non-TE influenced	GRMZM2G092459	Sb04g024980	Os02g38340	3.24648	4.45432	7.86429	0.456209	1.27618	0.042232	6.99003e-19	ND	Up	5.71567	2.79018	0.9259	-0.108398	ND	ND	2.93359	5.17124	8.8904	0.817631	1.59925	7.90608e-11	4.04632e-79	ND	Up	4.03412	4.76335	0.390823	0.630491	ND	ND	3.28762	3.99613	5.95159	5.46328	7.2923	0.28148	0.856033	0.732549	1.14909	ND	ND
GRMZM2G017110	filtered_set	3532	7	61	non-TE influenced	too big a gap	Sb07g022670	Os08g36320	20.1264	14.3052	14.4195	-0.492522	-0.481035	0.362286	0.201211	ND	ND	132.524	8.06716	2.8046	-1.23329	Up	Down	13.9617	9.86522	6.36718	-0.501013	-1.13263	2.01232e-06	2.15898e-05	ND	Down	108.372	8.08075	2.86559	-0.879596	Up	ND	5.63428	6.07818	4.67328	88.428	11.5494	0.109389	-0.269745	3.97196	1.03539	ND	ND
GRMZM2G031607	filtered_set	2304	4	61	non-TE influenced	GRMZM2G324886	Sb03g035020	Os01g55270	1.92473	1.36147	53.4254	-0.499183	4.79407	0.980568	1.47255e-13	ND	Up	16.8815	1.99465	3.28546	0.204865	Up	ND	0.586043	1.0382	72.4584	0.823935	6.94756	0.00361422	2.56144e-185	ND	On	49.0292	3.36958	6.34396	2.48136	On	On	0.127019	1.01776	89.6915	42.4364	4.74423	2.99239	9.45249	8.37284	5.21205	On	On
GRMZM2G047995	filtered_set	4392	11	61	non-TE influenced	chr2:215596334-215706431	Sb02g042310	Os07g47250	7.54097	4.88034	35.4817	-0.627663	2.2341	0.138046	3.02743e-35	ND	Up	8.09555	3.2176	0.257929	-1.07294	ND	Down	5.0075	3.19711	23.4631	-0.647157	2.228	9.81915e-06	6.25417e-66	ND	Up	4.6952	6.09711	-0.1073	0.269569	ND	ND	3.78474	2.47622	12.9845	3.97887	7.03904	-0.611853	1.77825	0.0721432	0.895006	ND	Up
GRMZM2G064537	filtered_set	4124	6	61	non-TE influenced	GRMZM2G098058	Sb04g035120	Os02g54130	9.8509	11.2108	17.5925	0.186548	0.83657	0.640169	7.10671e-11	ND	ND	20.7906	3.90031	1.13229	-1.28168	Up	Down	9.92292	12.8268	19.0036	0.370292	0.937366	0.0794166	8.20523e-38	ND	ND	20.6826	11.3406	1.08918	0.222313	Up	ND	12.7662	13.4406	20.1878	20.3379	13.3643	0.0742581	0.661106	0.671796	0.0660477	ND	ND
GRMZM2G077088	filtered_set	2161	2	61	non-TE influenced	chr1:279065381-279171199	Sb01g007350	Os03g55310	4.81448	9.41264	28.6333	0.967074	2.57199	0.0220573	3.28587e-16	ND	Up	9.68362	7.04451	0.919505	0.460514	ND	ND	1.75496	4.85569	34.4988	1.46771	4.29626	7.66764e-20	1.48887e-186	Up	Up	7.76202	5.70991	2.17455	1.73166	Up	Up	1.89594	6.17389	24.943	7.39444	10.0249	1.70274	3.71695	1.96297	2.40199	Up	Up
GRMZM2G081790	filtered_set	3227	3	61	non-TE influenced	chr7:145130148-145266030	Sb02g032805	no synteny	2.26175	2.0086	2.4089	-0.171169	0.0908979	1	0.0177622	ND	ND	5.16415	4.2902	1.24124	0.973816	Up	ND	1.93437	2.97889	1.86595	0.622652	-0.0519204	0.000908187	0.00327555	ND	ND	6.36344	4.93944	1.66889	1.3035	Up	Up	1.45101	1.64124	1.57111	2.92811	2.3466	0.17761	0.114649	1.01241	0.693131	ND	ND
GRMZM2G084940	filtered_set	10221	8	61	non-TE influenced	chr9:133743037-134350892	Sb01g037120	Os03g20020	2.24882	1.8044	20.1783	-0.317492	3.16499	1	5.67937e-13	ND	Up	5.09979	2.21443	1.23226	0.0291238	Up	ND	2.31588	1.37403	4.94045	-0.752719	1.09275	9.9516e-12	3.67419e-43	ND	Up	5.10096	2.36309	1.08893	-0.020833	Up	ND	1.80384	0.862309	1.37249	1.59194	1.31425	-1.06392	-0.394025	-0.180175	-0.456536	Off	ND
GRMZM2G088648	filtered_set	4568	10	61	non-TE influenced	GRMZM2G154328	Sb07g003500	Os08g05660	2.50599	2.27938	0.818242	-0.136684	-1.61359	1	0.0290482	ND	Off	5.53487	1.47136	1.14536	-0.765323	Up	ND	1.32775	1.95202	1.13463	0.555637	-0.226573	0.0453035	0.435199	ND	ND	1.97796	1.96227	0.75683	0.745349	ND	ND	1.46069	2.35427	0.776088	2.96302	3.32265	0.688248	-0.91149	1.01991	1.18513	ND	ND
GRMZM2G098212	filtered_set	5651	13	61	non-TE influenced	chr6:44003281-44389688	Sb09g000390	Os05g01310	3.03727	1.87602	4.4437	-0.694806	0.548837	0.0633226	2.50746e-08	ND	ND	5.77416	2.57191	1.00988	-0.156582	Up	ND	2.0454	1.82429	4.57742	-0.164964	1.16176	0.17347	8.9567e-26	ND	Up	6.08955	2.77421	1.64	0.506023	Up	ND	1.96793	1.88161	4.45893	4.59664	3.5365	-0.0646726	1.17961	1.22349	0.845321	ND	Up
GRMZM2G126010	filtered_set	3804	5	61	non-TE influenced	chr6:149075092-149213760	Sb09g021660	Os05g36290	1.49975	2.06478	1.95584	0.461009	0.382844	0.0581563	1.91926e-06	ND	ND	13.5605	1.40444	3.06773	-0.202699	Up	ND	1.65715	0.997608	0.984279	-0.731581	-0.750967	5.30071e-05	0.62275	Off	ND	2.34112	0.87748	0.456138	-0.958597	ND	ND	2.36952	1.91307	2.94619	7.39435	2.25031	-0.308558	0.314137	1.64141	-0.074438	ND	ND
GRMZM2G148176	filtered_set	3077	11	61	non-TE influenced	chr2:214480311-214714924	Sb02g041550	Os07g46280	4.6467	2.48289	2.65436	-0.903919	-0.807611	0.0785791	0.66398	ND	ND	12.7852	2.70708	1.50672	-0.732528	Up	ND	2.3774	2.0694	1.84812	-0.20008	-0.363153	0.506611	0.918389	ND	ND	6.51911	4.43672	1.27356	0.718484	Up	ND	4.33698	1.70811	4.43517	23.1321	6.55908	-1.34378	0.0322887	2.41486	0.596689	Down	ND
GRMZM2G162486	filtered_set	2454	10	61	non-TE influenced	GRMZM2G043291	Sb01g038910	Os03g17470	13.7093	26.9865	12.5806	0.977032	-0.123939	1.97e-05	0.00604168	ND	ND	52.9141	5.92251	2.03808	-1.12107	Up	Down	16.566	19.1031	12.0815	0.205577	-0.45539	0.873542	0.910477	ND	ND	48.6924	14.5649	1.69803	-0.0431079	Up	ND	5.84349	6.9854	6.7417	122.724	3.38093	0.257473	0.206251	4.39221	-0.78923	ND	ND
GRMZM2G175269	filtered_set	3313	5	61	non-TE influenced	GRMZM2G097573	Sb06g021680	Os04g42290	2.73544	3.28909	3.419	0.265828	0.321693	0.442639	1.35724e-05	ND	ND	9.56103	2.30616	1.87725	-0.173947	Up	ND	1.72778	2.72235	3.95764	0.655633	1.19525	0.00262192	2.19053e-29	ND	Up	16.1546	2.54712	3.29515	0.630616	Up	ND	1.59885	2.44067	3.04915	12.3554	5.10801	0.60993	0.930944	2.94925	1.67511	ND	ND
GRMZM2G176029	filtered_set	10452	7	61	non-TE influenced	GRMZM2G327088	Sb10g023040	Os06g39260	3.00213	2.12554	11.0421	-0.49796	1.87861	0.754495	6.71419e-13	ND	Up	1.79523	1.51694	-0.784018	-1.02687	ND	Down	2.56224	2.59512	8.99167	0.0183922	1.81078	0.867875	4.30813e-91	ND	Up	1.97295	2.90293	-0.429062	0.127859	ND	ND	1.89557	2.71156	5.69322	3.90935	3.07755	0.51626	1.58611	1.04391	0.698859	ND	Up
GRMZM2G331015	filtered_set	2329	2	61	non-TE influenced	chr6:94374164-94549555	Sb10g026400	Os06g45070	1.3469	1.52417	0.936479	0.178256	-0.523857	0.880772	0.526024	ND	ND	4.54717	0.912624	1.87178	-0.443834	Up	ND	1.22816	2.22365	1.00324	0.855911	-0.291563	0.00279395	0.645559	ND	ND	4.71478	3.46224	1.98261	1.53724	Up	Up	1.47017	2.41293	2.16052	6.35979	3.66134	0.714424	0.555086	2.11224	1.31581	ND	ND
GRMZM2G405815	filtered_set	5719	5	61	non-TE influenced	chr5:208255664-208392420	Sb04g027560	Os02g51780	2.48372	1.61647	0.813754	-0.61935	-1.60865	0.272561	0.00341147	ND	Off	5.68326	2.16967	1.33733	-0.0514988	Up	ND	2.81	3.16638	1.41916	0.172204	-0.98503	0.914501	0.0235195	ND	ND	6.87134	2.22314	1.37969	-0.247862	Up	ND	2.31296	1.59767	0.866518	6.63437	1.9113	-0.53349	-1.4154	1.51981	-0.27506	ND	Off
GRMZM2G437575	filtered_set	675	2	61	non-TE influenced	GRMZM2G177386	no synteny	no synteny	7.30804	12.62	7.96798	0.788073	0.124714	0.00920633	0.00202338	ND	ND	59.6952	13.5317	3.11172	0.970535	Up	ND	13.8948	53.0108	13.8067	1.93166	-0.00918501	6.3369e-41	0.000161823	Up	ND	105.356	51.4512	3.04634	2.01235	Up	Up	6.72014	17.4896	18.2412	75.8298	34.7773	1.3798	1.4405	3.49601	2.37141	Up	Up
GRMZM2G483779	filtered_set	1142	3	61	non-TE influenced	chr9:155414041-155594982	chr1:72962569-73732746	chr3:46107-521850	1.89829	1.54553	0.793498	-0.296433	-1.25735	1	0.202007	ND	ND	3.00763	0.905454	1.02724	-0.703557	Up	ND	0.0489657	0.00578665	0.0031612	-2.88017	-3.58587	0.805166	0.811657	NE	NE	0	0	-6.52638	-6.52638	NE	NE	1.58882	1.16828	0.867884	1.75704	0.749579	-0.443245	-0.871633	0.145104	-1.08279	ND	ND
GRMZM2G700599	filtered_set	1841	1	61	non-TE influenced	chr6:132712019-133884416	too big a gap	no synteny	1.84428	1.85887	0.828263	0.0113622	-1.15394	1	1	ND	ND	3.28221	0.436852	1.00769	-1.8989	Up	Off	0.794781	0.475161	0.830221	-0.740923	0.0628602	0.0260557	0.0724258	NE	NE	1.36198	0.733393	0.714631	-0.177513	ND	NE	3.71974	2.72313	2.27768	9.13552	4.18478	-0.449796	-0.707389	1.29606	0.169905	ND	ND
GRMZM5G839014	filtered_set	2323	6	61	non-TE influenced	chr4:199124879-199267589	Sb07g027850	Os08g39560	2.87535	1.46236	12.2607	-0.974958	2.09185	0.000832931	8.09228e-30	ND	Up	14.019	3.73411	2.46504	0.556771	Up	ND	0.826742	0.757477	20.3252	-0.126077	4.61802	0.483354	1.13957e-250	NE	On	9.97501	2.66393	3.49872	1.59435	On	On	0.327548	0.522122	6.41626	7.14576	2.55113	0.671044	4.28778	4.44311	2.95753	NE	On
GRMZM5G846405	filtered_set	1489	1	61	non-TE influenced	chr4:229122938-229366660	chr4:8567927-8835778	Os02g13370	3.74028	2.83636	1.5412	-0.398983	-1.27854	0.737676	0.361082	ND	ND	7.43278	1.92901	1.21304	-0.732443	Up	ND	2.9257	3.71608	1.38707	0.344893	-1.0762	0.545283	0.0476032	ND	Down	5.98095	2.99737	1.12034	0.123897	Up	ND	3.91119	3.39403	2.50891	7.42393	2.45436	-0.204554	-0.640338	0.924402	-0.672041	ND	ND
GRMZM2G001048	filtered_set	3403	5	60	non-TE influenced	chr2:220491463-220643353	Sb05g006090	Os11g09160	3.1716	2.96201	1.28277	-0.0986046	-1.30529	1	0.15474	ND	ND	5.30827	3.07234	1.10518	0.316472	Up	ND	1.76356	1.57378	1.28854	-0.164158	-0.452453	0.0863768	1	ND	ND	6.263	1.24539	2.28403	-0.0452994	Up	ND	1.62536	2.16227	1.23221	7.83685	2.08011	0.411562	-0.399229	2.26881	0.355705	ND	ND
GRMZM2G005996	filtered_set	4219	5	60	non-TE influenced	GRMZM2G303244	Sb04g032300	Os02g44770	1.01394	1.16672	30.8352	0.202297	4.92516	0.138011	7.36863e-92	ND	Up	8.31443	0.708033	3.19808	-0.353786	On	NE	0.689341	0.666416	64.3555	-0.0487235	6.54263	0.299204	0	NE	On	8.88397	0.400029	4.05175	-0.417842	On	NE	1.01967	0.316231	40.3519	6.32112	0.959855	-1.68591	5.30509	2.6309	-0.0871213	Off	Up
GRMZM2G014709	filtered_set	7910	5	60	non-TE influenced	chr3:89557736-89983791	chr8:53784789-54117562	chr12:26430775-26640128	2.24774	2.00839	5.43637	-0.162359	1.2738	1	3.21461e-07	ND	Up	4.08894	2.79604	0.935908	0.38773	ND	ND	1.94638	1.81641	8.21368	-0.0996523	2.07667	0.419887	6.02949e-65	ND	Up	3.49785	2.69315	0.834235	0.457182	ND	ND	1.5613	1.21136	2.1301	2.53211	1.86887	-0.365859	0.447927	0.697236	0.259269	ND	ND
GRMZM2G039106	filtered_set	5034	8	60	non-TE influenced	GRMZM2G052658	Sb04g035290	Os02g54510	2.8011	1.37754	21.4168	-1.02337	2.93423	0.177218	1.78412e-14	ND	Up	8.33926	2.71596	1.71278	0.0946859	Up	ND	2.19236	1.15567	13.2281	-0.923166	2.5925	2.21762e-17	5.18955e-131	ND	Up	4.95519	2.25745	1.339	0.205095	Up	ND	1.47081	0.811163	4.9903	5.61661	2.04057	-0.857755	1.76182	1.93236	0.472083	ND	Up
GRMZM2G050003	filtered_set	4883	5	60	non-TE influenced	GRMZM2G064473	Sb03g029490	Os01g45910	2.82214	3.54008	0.967254	0.32689	-1.54384	0.186314	0.0510948	ND	Off	1.52404	5.54107	-0.829059	1.03252	ND	Up	2.49247	3.23318	0.758747	0.375242	-1.71457	0.232339	7.81355e-13	ND	Off	2.00973	8.31821	-0.128093	1.92064	ND	Up	1.90586	2.34315	0.928998	1.71094	5.46145	0.297865	-1.0359	-0.155566	1.51835	ND	Off
GRMZM2G068476	filtered_set	5466	6	60	non-TE influenced	chr5:13205668-13324230	Sb01g011590	chr3:27412964-28015773	1.42846	0.831511	1.56086	-0.779928	0.127794	0.806848	0.744052	ND	ND	2.90916	2.45927	1.36996	1.12768	Up	Up	0.560344	0.588041	2.35504	0.0694805	2.0694	0.385412	6.54081e-47	NE	On	0.972821	0.734179	1.35009	0.944524	NE	NE	0.481863	0.49557	0.829911	1.06791	1.3914	0.0403839	0.783081	1.14646	1.52789	NE	NE
GRMZM2G088375	filtered_set	6438	13	60	non-TE influenced	too big a gap	chr8:53353699-53936416	chr12:26111857-26640128	12.6388	7.95835	9.02374	-0.667252	-0.486016	0.0944674	0.388139	ND	ND	34.3469	9.22634	1.60713	-0.289106	Up	ND	2.61307	2.14389	2.20238	-0.285394	-0.246579	0.0275912	0.0365405	ND	ND	3.26349	2.73801	0.191662	-0.0615438	ND	ND	0.272741	0.188395	0.307898	0.20967	0.153419	-0.531412	0.174318	-0.377826	-0.825958	NE	NE
GRMZM2G099337	filtered_set	8021	11	60	non-TE influenced	GRMZM5G862565	Sb01g028420	Os10g42196	3.65944	5.01028	3.42702	0.453162	-0.0946428	0.317192	0.638605	ND	ND	8.25504	3.94623	1.32672	0.262113	Up	ND	3.02511	4.33764	3.83829	0.51978	0.343377	0.00413291	3.12258e-13	ND	ND	8.03613	3.88562	1.54107	0.492907	Up	ND	2.78385	3.48801	2.7137	6.75436	3.85842	0.325215	-0.0368086	1.27843	0.470782	ND	ND
GRMZM2G110408	filtered_set	4425	6	60	non-TE influenced	GRMZM2G385229	Sb10g026830	Os06g45820	64.5355	78.744	57.1348	0.287071	-0.175722	0.211549	0.0198508	ND	ND	133.306	32.8838	1.1139	-0.905364	Up	ND	90.5857	95.6421	39.7073	0.0783619	-1.18986	1	4.37623e-08	ND	Down	103.032	45.5229	0.275626	-0.902785	ND	ND	79.4821	77.8899	44.9774	125.69	43.6901	-0.0291943	-0.821415	0.66116	-0.86331	ND	ND
GRMZM2G113409	filtered_set	8719	8	60	non-TE influenced	chr4:118647513-118884354	Sb04g022890	Os02g35190	12.3915	6.56875	9.22143	-0.915553	-0.426244	0.00527756	0.285446	ND	ND	60.1735	10.3639	2.2793	-0.258148	Up	ND	15.1353	5.95818	11.0312	-1.34483	-0.456296	6.65722e-41	0.60547	Down	ND	50.5645	20.9484	1.73371	0.462467	Up	ND	6.78344	2.99547	1.81441	47.0479	11.6115	-1.17896	-1.90193	2.79386	0.775377	Down	Down
GRMZM2G119311	filtered_set	1327	1	60	non-TE influenced	GRMZM2G140739	Sb04g030410	Os02g47830	4.56213	7.01284	2.76679	0.620179	-0.721292	0.0117224	0.616609	ND	ND	24.1098	2.46754	2.3595	-0.928454	Up	ND	4.32078	7.00171	2.91133	0.696289	-0.569452	0.00290438	1	ND	ND	18.6999	4.43728	2.12386	0.0488233	Up	ND	4.5651	4.57004	7.72744	43.0534	6.64927	0.00156182	0.759216	3.23713	0.542452	ND	ND
GRMZM2G128929	filtered_set	1877	2	60	non-TE influenced	chr4:240397713-240503370	Sb04g000580	Os02g01510	5.31882	3.59539	0.690208	-0.564827	-2.94418	0.475414	4.64326e-11	ND	Off	1.77906	11.9666	-1.41384	1.3353	Down	Up	2.15422	2.21704	1.02971	0.0414447	-1.0642	1	0.0581116	ND	Down	1.54315	15.2257	-0.487247	2.81448	ND	Up	1.23172	1.55084	0.792054	1.24395	7.85821	0.332134	-0.636359	0.0142348	2.67254	ND	ND
GRMZM2G136412	filtered_set	2514	2	60	non-TE influenced	GRMZM2G149543	Sb06g014630	Os04g32580	2.19245	2.62318	7.50038	0.258664	1.77396	0.374847	7.67303e-24	ND	Up	3.31438	1.23392	0.761655	-0.663099	ND	ND	1.40267	2.15594	4.205	0.619782	1.58324	0.00998517	1.46205e-33	ND	Up	3.00933	1.90956	1.21275	0.556821	Up	ND	2.61919	3.48975	4.57927	3.30869	2.99903	0.413863	0.805758	0.337021	0.195301	ND	ND
GRMZM2G152056	filtered_set	2636	4	60	non-TE influenced	GRMZM5G894736	Sb10g030440	Os06g50870	6.69383	12.4718	7.50784	0.897672	0.165542	9.31e-05	1.1657e-05	ND	ND	12.5354	3.07279	1.09993	-0.928094	Up	ND	8.37768	9.22118	8.52614	0.138385	0.0253389	1	1.73716e-05	ND	ND	11.9394	8.39449	0.534482	0.0263149	ND	ND	11.4685	18.3436	10.6436	15.5425	9.15522	0.67756	-0.107683	0.438512	-0.324975	ND	ND
GRMZM2G152417	filtered_set	3874	3	60	non-TE influenced	GRMZM2G013783	Sb01g037610	Os03g19240	3.85386	3.11466	28.9204	-0.307142	2.90739	1	1.39898e-13	ND	Up	12.1334	13.4347	1.80801	1.95499	Up	Up	1.37971	2.18963	14.7593	0.665931	3.41824	0.344503	7.78534e-24	ND	Up	7.43211	43.2846	2.69508	5.23692	Up	Up	0.80075	0.615733	4.674	4.58623	6.14453	-0.378506	2.54374	2.5164	2.93831	NE	On
GRMZM2G156099	filtered_set	6938	12	60	non-TE influenced	GRMZM5G817439	Sb10g028740	Os06g48530	3.01529	2.0269	11.3125	-0.57279	1.9072	0.330699	1.62974e-26	ND	Up	5.63358	2.68269	0.90946	-0.160629	ND	ND	3.60298	2.91032	15.7094	-0.307916	2.12406	0.000766986	3.72985e-110	ND	Up	8.87929	4.71379	1.42691	0.513497	Up	ND	3.20153	2.89616	10.1591	5.60017	4.23293	-0.144576	1.66564	0.806516	0.402782	ND	Up
GRMZM2G177229	filtered_set	1882	4	60	non-TE influenced	chr2:190035534-190209686	Sb02g028540	Os09g31482	29.8836	22.1454	172.392	-0.432332	2.52823	0.882371	1.3472e-16	ND	Up	185.461	38.3075	2.72205	0.446669	Up	ND	17.5666	10.9715	169.398	-0.679021	3.26944	4.3561e-07	4.04646e-125	ND	Up	137.734	78.2182	2.8892	2.0729	Up	Up	23.1229	13.4479	122.949	108.925	58.1327	-0.781895	2.41061	2.23589	1.32999	ND	Up
GRMZM2G300788	filtered_set	1633	5	60	non-TE influenced	chr3:89557736-89983791	Sb08g022070	Os12g42700	4.07126	2.32769	14.3039	-0.806309	1.81261	0.0877915	4.46072e-23	ND	Up	1.65539	2.14587	-1.3587	-0.984503	Down	ND	2.48215	2.94298	23.2922	0.245597	3.22967	0.31769	6.70549e-154	ND	Up	6.53896	2.84789	1.2536	0.0547152	Up	ND	0.232974	0.544674	11.1582	0.893635	2.13712	1.22169	5.57575	1.93495	3.19192	NE	On
GRMZM2G361842	filtered_set	5016	6	60	non-TE influenced	GRMZM2G104396	Sb08g021370	Os12g41880	3.6835	2.14231	7.93913	-0.781629	1.10769	0.0370302	4.55749e-15	ND	Up	7.10747	1.93548	0.988189	-0.887912	ND	ND	5.31744	2.85816	5.04789	-0.895413	-0.0750365	3.29856e-15	0.000335423	ND	ND	4.32657	3.90302	-0.246919	-0.395515	ND	ND	5.75268	2.3455	5.47939	4.6767	4.34521	-1.29397	-0.0702056	-0.298684	-0.404727	Down	ND
GRMZM2G478621	filtered_set	3960	2	60	non-TE influenced	GRMZM5G895815	Sb08g017720	no synteny	1.79731	0.935609	0.74454	-0.941123	-1.27028	0.254227	0.145463	ND	ND	2.41734	3.90227	0.512244	1.20291	ND	Up	1.14502	0.534525	0.700925	-1.0976	-0.707238	1.49453e-08	0.528308	Off	ND	1.75763	1.70477	0.865643	0.82161	ND	ND	1.06419	0.673827	0.741225	2.32162	2.10347	-0.658516	-0.521178	1.12465	0.982348	ND	ND
GRMZM2G012041	filtered_set	6960	9	59	non-TE influenced	chr6:97222477-97369925	Sb10g024960	Os06g43120	6.66784	8.29967	4.20155	0.315791	-0.666171	0.694692	0.877605	ND	ND	13.4294	8.58389	1.20886	0.563229	Up	ND	7.49741	9.09759	4.38348	0.279059	-0.774178	0.205609	0.496714	ND	ND	16.0378	8.58948	1.03347	0.132718	Up	ND	6.58465	5.93665	3.70795	6.71993	4.84396	-0.149435	-0.828316	0.0293347	-0.442841	ND	ND
GRMZM2G047321	filtered_set	3419	4	59	non-TE influenced	chr10:147001280-147110383	Sb06g031870	Os04g56770	1.69972	0.636399	15.3491	-1.41588	3.17403	0.179629	3.30248e-11	ND	Up	3.19982	0.974515	0.968954	-0.745252	ND	ND	1.13817	0.401544	14.7611	-1.50076	3.69585	1.11882e-26	1.96395e-196	Off	Up	3.17375	1.89773	1.49306	0.751458	Up	ND	1.32673	0.780449	12.4986	3.57464	2.56149	-0.764739	3.23484	1.42924	0.948583	ND	Up
GRMZM2G059381	filtered_set	10389	23	59	non-TE influenced	chr2:144827119-144931052	Sb05g002770	Os11g04980	5.68038	3.35835	3.52125	-0.75806	-0.689745	0.0336119	1	ND	ND	10.6714	2.25051	1.01401	-1.23091	Up	Down	4.9801	2.61293	2.28506	-0.930245	-1.1236	2.71385e-18	6.24726e-05	ND	Down	5.13082	4.4873	0.0601642	-0.133137	ND	ND	8.33813	5.40151	5.27275	4.87418	10.4707	-0.626265	-0.661066	-0.77444	0.32853	ND	ND
GRMZM2G080940	filtered_set	4295	8	59	non-TE influenced	chr8:105796717-106793005	Sb09g020120	Os05g33820	14.8247	23.5654	17.7076	0.66863	0.256349	0.00560066	1.87922e-06	ND	ND	48.4929	8.45306	1.88662	-0.63347	Up	ND	16.9191	17.678	18.1056	0.0632958	0.0977809	0.822445	3.05135e-07	ND	ND	41.8623	23.219	1.44239	0.59207	Up	ND	15.658	18.0921	19.3219	54.4139	24.6833	0.208448	0.303315	1.79701	0.656597	ND	ND
GRMZM2G109680	filtered_set	3755	3	59	non-TE influenced	chr5:150575924-151318827	Sb04g008190	Os02g13630	1.97126	1.478	4.87463	-0.415228	1.30574	1	1.17284e-09	ND	Up	3.15065	1.26978	0.663355	-0.647038	ND	ND	0.961347	1.37115	3.92278	0.511803	2.02762	0.233443	1.97796e-30	ND	On	2.38319	1.2485	1.4546	0.522457	On	ND	0.693634	1.32433	4.16225	2.76899	1.50809	0.932022	2.58339	1.99555	1.11936	ND	On
GRMZM2G111475	filtered_set	5648	8	59	non-TE influenced	GRMZM2G079668	Sb01g011310	too big a gap	1.90754	2.84954	412.593	0.578769	7.75611	9.79e-05	6.83999e-170	ND	Up	38.0024	3.49884	4.34105	0.900281	Up	ND	1.8537	1.89716	420.128	0.033416	7.8235	0.840409	0	ND	Up	32.9898	4.01743	3.87788	0.84052	Up	ND	4.01567	4.98928	259.606	32.5747	9.117	0.313123	6.01419	3.01973	1.18272	ND	Up
GRMZM2G117222	filtered_set	5099	6	59	non-TE influenced	chr9:122772355-122879089	Sb01g032930	Os03g29180	3.05748	1.86696	2.52885	-0.711348	-0.273764	0.172207	0.0115774	ND	ND	9.72985	1.70119	1.69135	-0.823829	Up	ND	3.57633	2.267	2.65244	-0.657461	-0.431019	1.28221e-08	0.774299	ND	ND	8.63946	3.0304	1.3728	-0.138328	Up	ND	4.06922	2.18046	3.46886	20.1481	3.6417	-0.899817	-0.230229	2.30753	-0.1601	ND	ND
GRMZM2G139512	filtered_set	2697	4	59	non-TE influenced	no synteny	no synteny	no synteny	8.12255	6.28174	20.2982	-0.370718	1.32124	0.872709	2.59344e-12	ND	Up	33.949	7.83839	2.18311	0.0685071	Up	ND	16.0688	18.6257	25.3278	0.21302	0.656424	1	4.51183e-07	ND	ND	42.9587	15.6444	1.98358	0.526335	Up	ND	10.4604	15.2005	11.1802	48.9005	16.6023	0.53914	0.096006	2.22481	0.666399	ND	ND
GRMZM2G149786	filtered_set	4413	2	59	non-TE influenced	chr4:34947532-35220938	Sb07g003130	Os08g04780	0.834402	1.25096	0.778872	0.583652	-0.0992316	0.0472287	0.0570912	ND	NE	0.951276	1.36683	0.523037	1.04548	NE	On	0.564608	0.983054	1.10147	0.798934	0.962865	0.00206539	5.31265e-12	NE	ND	0.940448	1.3088	0.946105	1.4225	NE	On	0.364737	0.833695	0.587394	1.02512	1.50705	1.19044	0.685977	1.48832	2.04381	NE	NE
GRMZM2G161302	filtered_set	9660	12	59	non-TE influenced	chr2:189395226-189539556	Sb02g028090	Os09g30478	8.24738	7.74513	16.9273	-0.0906348	1.03725	1	6.47609e-16	ND	Up	13.9327	3.77621	0.734948	-1.14824	ND	Down	7.1668	6.05302	14.2472	-0.243637	0.99118	0.00275225	1.84656e-45	ND	ND	11.8729	8.91809	0.760087	0.347259	ND	ND	5.37436	5.75892	9.73129	12.1495	7.78788	0.099687	0.856417	1.17659	0.535053	ND	ND
GRMZM2G171468	filtered_set	2197	5	59	non-TE influenced	GRMZM2G124540	Sb01g007130	Os03g55590	2.87735	2.81016	4.84199	-0.0340776	0.750657	1	6.15015e-09	ND	ND	19.296	2.61475	2.746	-0.137081	Up	ND	1.55493	1.98554	1.62094	0.352479	0.0599408	0.343075	0.037388	ND	ND	9.8387	10.0719	2.55391	2.5877	Up	Up	3.07703	3.12837	50.5434	23.9454	13.0826	0.0238646	4.03747	2.95972	2.08768	ND	Up
GRMZM2G178074	filtered_set	1537	2	59	non-TE influenced	chr4:172591780-172737503	Sb04g036570	Os02g56310	15.2577	8.87088	23.9283	-0.782316	0.649152	0.475479	0.0019236	ND	ND	122.97	3.43854	2.97855	-2.18141	Up	Down	16.2059	4.86256	8.46297	-1.73653	-0.937205	2.0411e-29	0.0208243	Down	ND	109.836	0.53683	2.73012	-4.94387	Up	Off	10.9482	2.20956	5.00993	302.329	5.03389	-2.30835	-1.12768	4.78722	-1.1208	Down	Down
GRMZM2G308687	filtered_set	1600	1	59	non-TE influenced	chr5:4868535-4995674	Sb01g006000	Os03g57200	25.9914	21.1639	615.852	-0.296412	4.56643	1	2.52879e-14	ND	Up	313.835	25.6353	3.5727	-0.0410533	Up	ND	7.05642	4.09852	289.72	-0.783687	5.35938	2.48754e-12	0	ND	Up	167.845	20.8855	4.49115	1.48466	Up	Up	5.83474	3.33544	243.254	197.553	27.5943	-0.806603	5.38141	5.08119	2.24143	ND	Up
GRMZM2G310431	filtered_set	3363	2	59	non-TE influenced	AC209784.3_FG007	Sb03g039360	Os01g62290	7.31251	11.5959	2458.07	0.665103	8.39275	1.61e-06	4.77553e-186	ND	Up	913.499	26.0497	7.14118	2.00917	Up	Up	10.0578	6.52652	2262.81	-0.62385	7.81352	2.46395e-08	0	ND	Up	773.264	54.4897	6.16093	2.33405	Up	Up	1.87965	2.71695	2721.73	790.511	22.3702	0.531285	10.4991	8.71541	3.57234	ND	Up
GRMZM2G317900	filtered_set	7311	13	59	non-TE influenced	chr6:86447980-86597618	Sb10g029130	Os06g48950	2.48846	2.42858	0.977205	-0.0351256	-1.34762	1	0.024254	ND	Off	1.56165	6.63171	-0.560935	1.52467	ND	Up	1.97161	2.40496	0.655888	0.286507	-1.58639	0.552884	2.61909e-11	ND	Off	1.41325	7.06391	-0.274049	2.04659	ND	Up	1.75327	1.88019	0.526622	1.52198	4.85909	0.100779	-1.73329	-0.20397	1.47011	ND	Off
GRMZM2G421513	filtered_set	4050	7	59	non-TE influenced	GRMZM2G076398	Sb04g030895	Os02g47130	1.7601	1.02069	0.196891	-0.785518	-3.1537	0.110153	1.80299e-13	ND	Off	0.400481	3.12052	-1.92654	1.03231	Off	Up	0.0577008	0.166559	0.116952	1.51322	1.00675	0.0892458	0.143769	NE	NE	0.149441	0.842703	1.52099	4.00852	NE	NE	0.144519	0.309461	0.19766	0.27925	0.812934	1.0932	0.449092	0.945504	2.4837	NE	NE
GRMZM2G444743	filtered_set	1438	2	59	non-TE influenced	GRMZM2G361611	Sb04g002700	Os02g03960	11.5211	12.3417	4.78697	0.0992478	-1.26692	0.691587	0.269302	ND	ND	3.8482	24.808	-1.36577	1.32247	Down	Up	10.3074	6.73196	6.80184	-0.614506	-0.599609	0.000435949	0.844037	ND	ND	7.18516	6.59857	-0.309811	-0.432661	ND	ND	7.30611	5.22942	6.3887	3.70408	5.83837	-0.482372	-0.193552	-0.979796	-0.323489	ND	ND
GRMZM2G472376	filtered_set	4502	14	59	non-TE influenced	chr2:178084023-178270883	Sb02g023690	Os09g21230	6.74325	6.04313	3.90127	-0.158124	-0.789346	1	1	ND	ND	16.3465	7.36258	1.34037	0.189779	Up	ND	6.45692	6.67883	3.29279	0.0487431	-0.971321	1	0.017061	ND	ND	12.9636	7.2144	0.947217	0.10179	ND	ND	6.40297	5.38822	5.18203	15.7211	7.40822	-0.248888	-0.305169	1.29575	0.210356	ND	ND
GRMZM2G477205	filtered_set	3862	7	59	non-TE influenced	GRMZM2G037839	Sb07g024945	Os08g43490	1.54847	1.21986	0.970267	-0.343882	-0.673838	0.878078	0.43643	ND	ND	0.872892	4.07566	-0.756995	1.46487	ND	Up	2.07698	2.43822	1.89792	0.231235	-0.130005	0.947238	0.0912036	ND	ND	1.99253	9.10916	0.0111289	2.20328	ND	Up	1.3943	1.53888	1.678	1.55868	6.50463	0.142244	0.267024	0.160678	2.22111	ND	ND
AC235543.1_FG003	filtered_set	2385	4	58	non-TE influenced	chr8:96219633-97107092	Sb09g022110	Os05g37830	2.13607	1.55039	0.700146	-0.462079	-1.60785	0.48322	0.216945	ND	ND	4.77377	1.87874	1.09336	-0.251536	Up	ND	2.52205	2.08795	2.19894	-0.27239	-0.197699	0.0383385	0.131198	ND	ND	10.042	4.34019	2.07249	0.862466	Up	ND	1.96328	1.49174	2.76511	4.80316	4.76256	-0.396034	0.493857	1.29029	1.27804	ND	ND
GRMZM2G019562	filtered_set	2387	4	58	non-TE influenced	chr9:123686121-123880185	Sb01g032250	Os03g31180	5.25961	6.91808	2.8147	0.395348	-0.901738	0.199519	1	ND	ND	28.0191	2.76761	2.56309	-0.776135	Up	ND	4.29692	3.31646	2.47528	-0.373559	-0.795465	0.0091012	0.360375	ND	ND	29.6841	2.92246	2.83519	-0.5088	Up	ND	5.77456	5.19979	2.77876	30.9346	6.55166	-0.15123	-1.055	2.42123	0.182119	ND	Down
GRMZM2G021270	filtered_set	7211	21	58	non-TE influenced	GRMZM2G121210	Sb04g030880	Os02g47150	4.05953	2.6752	0.298402	-0.601485	-3.76152	0.238831	3.45983e-31	ND	Off	0.979094	7.98237	-1.91198	1.11403	Off	Up	0.165148	0.625542	0.906963	1.91494	2.45017	0.000145975	1.12096e-08	NE	NE	0.287769	0.187238	0.376665	-0.240688	NE	NE	0.0771096	0.784933	0.962122	0.212491	1.44735	3.33083	3.62415	1.4506	4.21277	NE	NE
GRMZM2G031317	filtered_set	1012	2	58	non-TE influenced	chr3:230844870-230953282	Sb08g002970	Os12g05260	14.6976	16.8459	1.89095	0.196808	-2.95773	0.422025	7.60684e-15	ND	Down	5.46809	33.0371	-1.38837	1.20639	Down	Up	2.26338	5.90046	1.07635	1.38195	-1.07164	7.64343e-07	0.198329	Up	ND	3.84467	16.3435	1.19342	3.28092	Up	Up	1.61941	12.065	1.20538	11.8605	7.84055	2.89651	-0.425679	2.87185	2.27478	Up	ND
GRMZM2G050890	filtered_set	3725	2	58	non-TE influenced	GRMZM2G032955	Sb03g002890	Os01g10010	3.96915	3.12834	3.28347	-0.343334	-0.273533	0.976327	0.0874257	ND	ND	7.96567	5.50556	1.02292	0.490101	Up	ND	3.95124	3.60853	3.33626	-0.130858	-0.244006	0.281732	0.12137	ND	ND	5.68679	4.98387	0.559791	0.369479	ND	ND	3.8025	2.58316	2.64027	6.08207	5.72742	-0.557636	-0.526099	0.677471	0.590808	ND	ND
GRMZM2G052630	filtered_set	3736	13	58	non-TE influenced	GRMZM2G381051	Sb09g002260	Os05g03480	2.70332	2.60882	1.84684	-0.0513144	-0.549424	1	0.29991	ND	ND	7.78899	1.90667	1.77375	-0.25606	Up	ND	2.03595	2.47316	1.63089	0.280532	-0.31986	0.253861	0.126702	ND	ND	2.95074	4.31668	0.322307	0.870997	ND	ND	3.55631	3.64689	3.38755	9.19878	5.57836	0.0362766	-0.0701185	1.37081	0.649315	ND	ND
GRMZM2G060726	filtered_set	6684	7	58	non-TE influenced	chr8:123801667-124274400	Sb09g025910	Os05g44350	4.42777	3.54879	18.3542	-0.319173	2.05121	0.958142	2.57593e-30	ND	Up	8.14105	3.9535	0.906195	-0.135704	ND	ND	4.50186	3.62684	36.9471	-0.311729	3.03659	0.0392527	9.97065e-113	ND	Up	12.9228	6.86804	1.41364	0.501787	Up	ND	3.44141	2.45578	25.4533	9.27895	5.34938	-0.486651	2.88642	1.4307	0.636222	ND	Up
GRMZM2G062499	filtered_set	4173	2	58	non-TE influenced	too big a gap	Sb04g019280	Os02g28720	11.266	11.9311	11.3841	0.0827383	0.0150432	0.70563	9.46827e-05	ND	ND	28.7316	4.72178	1.31855	-1.28643	Up	Down	12.2476	14.4012	10.7542	0.233678	-0.187582	0.674699	0.0129892	ND	ND	33.8557	7.38774	1.57724	-0.618799	Up	ND	5.15453	11.1707	6.27571	17.249	8.04752	1.11566	0.283886	1.74241	0.642601	Up	ND
GRMZM2G068808	filtered_set	5521	11	58	non-TE influenced	chr4:30629989-31111462	chr7:4739241-5617875	no synteny	2.62707	2.36523	15.474	-0.151412	2.55787	1	3.71542e-09	ND	Up	3.88248	2.33072	0.851538	0.115584	ND	ND	2.52234	2.65801	19.431	0.0755528	2.94503	1	3.32866e-42	ND	Up	3.69591	4.02154	0.591876	0.713659	ND	ND	2.51783	1.95521	5.282	4.03747	3.05325	-0.364693	1.0686	0.681056	0.278064	ND	Up
GRMZM2G104925	filtered_set	2488	1	58	non-TE influenced	chr5:181982875-182138256	Sb04g025240	Os02g39100	1.80883	0.888184	1.32753	-1.0253	-0.446019	0.38134	1	ND	ND	4.12875	2.49364	1.39563	0.6684	Up	ND	1.26915	0.634534	2.42608	-0.998961	0.934218	8.49239e-08	3.00749e-12	Off	ND	3.11029	1.35669	1.53291	0.336553	Up	ND	1.82319	0.666244	2.63531	4.07644	2.8451	-1.45097	0.531267	1.16041	0.641733	Off	ND
GRMZM2G136887	filtered_set	7649	6	58	non-TE influenced	GRMZM2G087817	Sb03g026470	Os01g40670	2.0515	2.02713	4.24512	-0.0172289	1.04877	1	3.86276e-14	ND	Up	3.27218	2.04279	0.771748	0.0923043	ND	ND	2.28289	1.94186	4.15199	-0.233312	0.862656	0.0058581	3.93828e-25	ND	ND	3.81502	2.28491	0.99403	0.254731	ND	ND	1.68727	1.51697	1.77419	2.94284	1.47638	-0.153402	0.072427	0.802154	-0.1925	ND	ND
GRMZM2G180691	filtered_set	11917	8	58	non-TE influenced	no synteny	no synteny	no synteny	2.37578	1.90437	3.36999	-0.318942	0.504163	0.849279	4.60116e-08	ND	ND	6.31414	1.8559	1.46871	-0.29721	Up	ND	1.65385	1.89983	6.43909	0.199928	1.96038	0.799016	1.69937e-95	ND	Up	5.18398	2.91114	1.72813	0.89587	Up	ND	1.76077	1.97449	7.04376	5.88706	3.10258	0.165188	1.99953	1.74077	0.816907	ND	Up
GRMZM2G397044	filtered_set	983	3	58	non-TE influenced	GRMZM2G118687	Sb10g002010	Os06g04000	2.27946	1.81404	19.982	-0.329322	3.13138	1	1.8432e-47	ND	Up	8.21764	5.14267	1.84605	1.16995	Up	Up	2.70418	2.86226	27.1661	0.0819354	3.32807	1	3.13739e-15	ND	Up	13.3696	9.34761	2.43493	1.91869	Up	Up	2.70918	1.43951	11.9828	10.8372	4.48809	-0.911812	2.14463	1.99966	0.728032	ND	Up
GRMZM2G444748	filtered_set	1867	2	58	non-TE influenced	GRMZM2G361611	Sb04g002700	Os02g03960	9.9251	10.5554	4.12916	0.0888132	-1.26503	0.705743	0.276875	ND	ND	3.50905	22.2153	-1.29086	1.3712	Down	Up	8.92432	5.73152	5.88402	-0.638735	-0.600855	0.000313537	0.861902	ND	ND	6.27513	5.96623	-0.298015	-0.370828	ND	ND	6.20728	4.61249	5.59449	3.43918	5.0964	-0.428336	-0.149929	-0.851711	-0.284432	ND	ND
GRMZM2G469873	filtered_set	2480	2	58	non-TE influenced	GRMZM2G037823	Sb04g022190	Os02g33770	1.64112	1.72027	2.05691	0.0679187	0.325623	0.647708	8.66841e-05	ND	ND	3.64195	1.25084	1.1491	-0.391953	Up	ND	1.3612	2.2624	1.63745	0.732557	0.266394	0.00486601	2.61511e-05	ND	ND	2.09183	1.66352	0.579454	0.249106	ND	ND	1.00304	1.33679	2.19806	1.97124	0.836371	0.414033	1.13107	0.974019	-0.261876	ND	Up
GRMZM5G855337	filtered_set	1976	7	58	non-TE influenced	AC234185.1_FG004	Sb09g029130	Os05g49460	8.8467	4.82465	1.3113	-0.874579	-2.75321	0.0166466	8.06889e-11	ND	Down	6.77582	28.0834	-0.182037	1.86905	ND	Up	13.0633	8.01848	2.53321	-0.704048	-2.36602	4.53054e-06	1.04441e-23	ND	Down	10.1077	78.7869	-0.482501	2.47987	ND	Up	34.8486	12.6036	11.9801	12.1116	220.886	-1.4672	-1.54039	-1.52463	2.66409	Down	Down
GRMZM5G860226	filtered_set	1854	4	58	non-TE influenced	chr7:139958292-140283607	Sb02g030010	Os09g34190	6.07803	5.35399	33.8553	-0.182958	2.47751	1	4.22854e-39	ND	Up	52.0614	2.13796	3.13968	-1.46558	Up	Down	8.60965	4.10638	30.9592	-1.0679	1.84622	7.12408e-20	3.68606e-84	Down	Up	57.5017	2.54888	2.65681	-1.83832	Up	Down	5.88775	4.27411	20.1292	55.6488	2.73477	-0.461999	1.77333	3.24034	-1.10601	ND	Up
GRMZM5G890820	filtered_set	521	3	58	non-TE influenced	chr10:78271921-79181569	Sb07g003800	Os08g06050	1.43343	1.28616	0.548689	-0.15628	-1.38379	0.898551	0.628216	ND	ND	1.95335	1.76418	1.09145	0.944575	On	ND	1.11033	2.35643	1.00435	1.08493	-0.144584	0.099562	1	Up	ND	0.663819	2.0876	-0.00515955	1.64635	NE	On	1.62896	1.3968	1.39018	1.47051	1.39026	-0.221678	-0.228531	-0.147541	-0.228449	ND	ND
GRMZM5G892522	filtered_set	1597	2	58	non-TE influenced	GRMZM2G436199	Sb06g032830	Os04g57930	3.9282	6.07318	17.0755	0.628454	2.11971	0.637418	5.0303e-05	ND	Up	12.2273	2.8777	1.55287	-0.533866	Up	ND	4.4838	5.07766	3.57273	0.179403	-0.327615	0.981195	0.526136	ND	ND	7.60675	4.20374	0.904127	0.0486753	ND	ND	11.7464	13.4428	15.7541	18.6639	16.699	0.194602	0.423481	0.667993	0.50751	ND	ND
AC234203.1_FG004	filtered_set	6328	11	57	non-TE influenced	chr4:199192939-199292939	Sb07g027770	chr8:25030224-25867757	25.3957	34.1092	12.9114	0.425559	-0.975883	0.111393	0.340546	ND	ND	60.8065	36.6572	1.3651	0.634987	Up	ND	13.7628	21.3302	7.69906	0.63208	-0.837942	2.79559e-06	0.0482712	ND	ND	29.882	19.0725	1.20748	0.559719	Up	ND	14.4198	18.8731	6.86138	53.8822	19.6721	0.388256	-1.07137	1.90168	0.448069	ND	Down
GRMZM2G022768	filtered_set	4570	7	57	non-TE influenced	too big a gap	too big a gap	Os05g11060	2.20222	1.26339	19.0079	-0.801168	3.10899	0.0609798	2.28111e-51	ND	Up	2.82538	3.51967	0.245074	0.561969	ND	ND	1.50399	1.20638	21.1852	-0.317868	3.81531	0.00293084	5.49471e-245	ND	Up	3.80283	2.81492	1.35989	0.926039	Up	ND	1.83788	1.12354	15.7736	3.92767	3.73905	-0.709493	3.1007	1.09522	1.02423	ND	Up
GRMZM2G025074	filtered_set	13255	8	57	non-TE influenced	GRMZM2G080889	Sb09g020160	chr5:19837126-20592765	2.11651	2.64091	2.36469	0.319214	0.159896	0.257448	0.000117435	ND	ND	3.44062	1.0228	1.00338	-0.745772	Up	ND	2.02859	2.54727	2.16077	0.328325	0.091023	0.278834	5.38838e-07	ND	ND	2.82446	1.91557	0.574888	0.0149241	ND	ND	2.41981	2.25406	3.29291	3.58909	2.60062	-0.102327	0.444312	0.568529	0.103921	ND	ND
GRMZM2G028266	filtered_set	945	1	57	non-TE influenced	GRMZM2G144936	Sb03g037650	Os01g59610	4.89314	2.88129	32.0369	-0.763837	2.71066	0.574059	5.91395e-12	ND	Up	11.1394	3.465	1.21041	-0.474049	Up	ND	3.711	2.32977	40.4879	-0.671387	3.44726	2.51736e-05	2.73896e-79	ND	Up	11.9401	6.27066	2.05888	1.12987	Up	Up	2.57038	3.29427	0.726098	4.86435	7.1422	0.357854	-1.82232	0.920003	1.47403	ND	Off
GRMZM2G055857	filtered_set	5691	7	57	non-TE influenced	chr8:174200989-174322579	Sb03g034820	Os01g54940	5.21693	4.51126	4.61901	-0.209626	-0.175582	1	0.00648593	ND	ND	10.7071	2.03903	1.0432	-1.34885	Up	Down	4.64926	3.63509	2.54774	-0.354924	-0.867526	0.00156745	0.206997	ND	ND	10.2856	3.19625	1.09756	-0.588294	Up	ND	2.63288	2.09572	2.27073	4.67332	3.54635	-0.329058	-0.213401	0.827563	0.429551	ND	ND
GRMZM2G059214	filtered_set	5411	4	57	non-TE influenced	too big a gap	too big a gap	too big a gap	1.94894	1.02221	0.951444	-0.930327	-1.03373	0.0221349	0.328735	ND	ND	2.75065	3.89626	0.55401	1.05618	ND	Up	2.46669	1.7947	0.567133	-0.458615	-2.11886	0.0985979	8.15754e-06	ND	Off	2.55664	4.96276	0.583125	1.53974	ND	Up	1.62254	0.866723	0.366336	1.55073	1.29602	-0.903833	-2.14396	-0.0652604	-0.323937	ND	Off
GRMZM2G086389	filtered_set	5971	10	57	non-TE influenced	chr2:166444747-167380657	Sb02g011240	no synteny	8.6174	7.4282	7.5467	-0.214214	-0.191384	1	0.0736039	ND	ND	16.8469	3.27108	1.05686	-1.30742	Up	Down	8.9294	7.0548	4.31003	-0.339915	-1.05069	0.000532409	0.000265719	ND	Down	16.8697	5.45206	0.878008	-0.751371	ND	ND	18.4629	12.7362	7.66744	29.4195	8.55765	-0.535651	-1.2677	0.672118	-1.10925	ND	Down
GRMZM2G088083	filtered_set	6002	10	57	non-TE influenced	chr5:15603172-15749156	Sb01g013090	Os03g45180	2.36855	1.51268	2.59882	-0.646556	0.1338	0.155491	0.00139552	ND	ND	5.02848	2.19179	1.39007	0.192424	Up	ND	1.65373	1.44908	3.72074	-0.190461	1.16938	0.143203	3.65246e-34	ND	Up	4.90511	1.52469	1.65083	-0.0342903	Up	ND	1.95036	1.54255	2.17847	5.22743	2.75371	-0.338227	0.159501	1.4219	0.49742	ND	ND
GRMZM2G098129	filtered_set	7176	14	57	non-TE influenced	GRMZM2G031053	Sb09g028440	Os05g48860	1.58783	2.90882	4.89738	0.872968	1.62434	6.92e-05	2.85791e-19	ND	Up	2.41535	1.55303	0.769591	0.132772	ND	ND	0.946747	3.37224	4.21439	1.83156	2.15309	2.32135e-38	8.05459e-86	On	On	2.6387	1.04529	1.698	0.36291	On	ND	0.628042	1.87049	1.84864	1.47435	0.991018	1.57296	1.55601	1.22983	0.657209	On	On
GRMZM2G130548	filtered_set	8916	8	57	non-TE influenced	chr4:181848134-182012631	Sb04g027950	Os02g51290	2.0435	1.23274	2.43263	-0.728713	0.251361	0.0605871	0.000404339	ND	ND	4.14123	1.12753	1.09841	-0.777557	Up	ND	1.3872	1.0664	3.10342	-0.379115	1.16111	0.0369019	1.20756e-14	ND	Up	4.12626	2.57015	1.61027	0.927496	Up	ND	1.54925	0.95678	2.13774	5.96996	3.32709	-0.694737	0.464255	1.94546	1.10219	ND	ND
GRMZM2G131769	filtered_set	5057	3	57	non-TE influenced	GRMZM2G090736	Sb01g018010	Os10g35720	3.72924	1.92923	8.52947	-0.950493	1.19336	0.00580438	1.43992e-16	ND	Up	16.1184	4.453	2.16543	0.309804	Up	ND	3.26151	2.03107	16.8363	-0.683028	2.36761	3.75508e-05	1.81613e-49	ND	Up	17.8841	4.65752	2.44922	0.50841	Up	ND	3.91784	1.87877	10.0784	22.6889	7.04441	-1.05987	1.36292	2.53355	0.846258	Down	Up
GRMZM2G135195	filtered_set	3111	7	57	non-TE influenced	chr4:9540284-9708330	Sb05g022970	no synteny	2.82004	1.70691	1.7043	-0.723997	-0.726203	0.113501	1	ND	ND	8.15774	1.18179	1.60046	-1.18569	Up	Down	1.09387	1.03276	0.558549	-0.0828515	-0.968424	0.543701	0.069735	ND	ND	0.708709	1.33817	-0.402636	0.513403	NE	ND	2.00369	1.29957	1.34787	5.32405	1.38638	-0.624233	-0.571629	1.40942	-0.531018	ND	ND
GRMZM2G149958	filtered_set	3921	2	57	non-TE influenced	GRMZM2G006749	Sb06g032880	Os04g58020	2.75118	4.43657	6.49171	0.689198	1.23825	0.139428	1.32423e-07	ND	Up	4.93955	2.5346	0.966241	0.00389647	ND	ND	2.55611	5.20636	9.06415	1.02604	1.82582	1.50646e-11	5.40498e-69	Up	Up	5.68919	3.37649	1.22961	0.477091	Up	ND	2.88845	5.01117	8.25401	5.18256	4.33274	0.794642	1.51448	0.84315	0.584819	ND	Up
GRMZM2G152889	filtered_set	9596	15	57	non-TE influenced	GRMZM2G002531	Sb08g003960	Os12g06670	2.93574	2.54755	8.1767	-0.204541	1.47748	1	1.9387e-21	ND	Up	7.62925	1.80192	1.37227	-0.709123	Up	ND	3.34001	3.46652	10.7786	0.05362	1.68995	0.858736	3.08478e-83	ND	Up	10.5645	3.99046	1.69644	0.292068	Up	ND	3.10767	2.72592	11.0952	10.1396	4.19267	-0.189021	1.8357	1.70577	0.431919	ND	Up
GRMZM2G166897	filtered_set	5001	8	57	non-TE influenced	chr2:192734816-192920532	Sb02g029650	Os09g33780	1.63472	1.90696	3.96716	0.222098	1.27854	0.48322	2.43666e-14	ND	Up	1.8442	0.781109	0.261468	-0.976867	ND	ND	1.05671	0.928819	2.65479	-0.185919	1.3282	0.403998	9.07104e-25	ND	Up	1.85857	0.727449	0.733522	-0.618547	ND	ND	1.04748	0.921611	1.39492	1.9186	0.849264	-0.184507	0.412912	0.872505	-0.302319	ND	ND
GRMZM2G177400	filtered_set	2111	2	57	non-TE influenced	chr9:117463925-118175534	Sb01g030010	chr10:21015573-21446213	3.19135	2.75459	8.25886	-0.212259	1.3715	0.986272	2.23358e-16	ND	Up	6.28224	2.44914	1.05685	-0.30179	Up	ND	3.78202	3.33686	7.43771	-0.180615	0.975513	0.0529235	9.66524e-24	ND	ND	7.47485	3.97968	1.02096	0.111737	Up	ND	4.39462	3.40904	3.93661	4.97726	3.54036	-0.36628	-0.158746	0.179575	-0.311763	ND	ND
GRMZM2G359664	filtered_set	3900	7	57	non-TE influenced	GRMZM2G377615	Sb09g028280	Os05g48640	4.29622	3.34569	1.46127	-0.360669	-1.55519	0.875179	0.1303	ND	ND	2.06311	8.48433	-0.976468	1.06298	ND	Up	5.39449	5.59953	2.5825	0.0538097	-1.06243	0.797664	0.000799528	ND	Down	3.89081	22.0413	-0.362256	2.13951	ND	Up	5.89055	3.9082	3.08871	3.33956	19.1211	-0.591774	-0.931176	-0.818554	1.69853	ND	ND
GRMZM2G469409	filtered_set	4636	11	57	non-TE influenced	GRMZM2G100333	Sb02g025680	Os09g26700	3.53423	5.36212	2.06914	0.601271	-0.772071	0.0129732	0.941897	ND	ND	13.3976	0.96652	1.99716	-1.79448	Up	Off	3.84868	6.2375	2.03259	0.696459	-0.920713	0.000219712	0.0119819	ND	ND	18.585	2.36226	2.52223	-0.453133	Up	ND	2.70179	7.05513	1.39785	17.415	2.29387	1.38443	-0.950208	2.6879	-0.236033	Up	ND
GRMZM5G804893	filtered_set	5685	7	57	non-TE influenced	GRMZM2G064426	Sb09g022810	Os05g38820	1.70026	1.44628	1.70051	-0.233263	0.000213238	1	0.000691705	ND	ND	9.81778	0.747758	2.68474	-1.02823	Up	Off	0.794985	1.45172	4.5745	0.867947	2.52312	1.18053e-06	1.43307e-96	ND	On	7.38391	1.04895	3.40532	0.591062	On	ND	0.88027	1.49344	1.89762	6.5842	2.45553	0.761951	1.1073	2.90157	1.47897	ND	On
GRMZM5G892426	filtered_set	3345	2	57	non-TE influenced	too big a gap	Sb02g031320	Os09g36890	1.13889	0.907385	1.59042	-0.327518	0.481422	1	4.21481e-05	ND	ND	2.33887	1.57998	1.23878	0.67317	On	ND	1.05551	0.819123	1.66991	-0.365394	0.661331	0.0432803	3.78131e-09	Off	ND	2.49436	1.35668	1.30845	0.430347	Up	ND	1.37358	1.29326	1.1966	2.53034	1.80121	-0.0868582	-0.19885	0.880907	0.390778	ND	ND
GRMZM2G044591	filtered_set	3978	2	56	non-TE influenced	chr6:166898588-168231818	Sb09g029960	chr5:29009403-29524045	1.3558	0.985837	0.791255	-0.459326	-0.776173	0.461782	0.963772	ND	ND	2.23851	2.62825	0.907585	1.13905	ND	Up	0.615797	0.690166	0.514005	0.164237	-0.260209	1	0.597166	NE	NE	1.2063	2.48901	0.940152	1.98452	ND	On	0.485545	0.630125	0.977439	1.53157	1.78772	0.375352	1.00791	1.65531	1.87828	NE	NE
GRMZM2G048616	filtered_set	2455	6	56	non-TE influenced	chr4:196938139-197098186	Sb07g029040	Os08g37874	7.38723	14.6073	4.50549	0.983489	-0.713224	3.72e-05	0.71672	ND	ND	21.7762	9.26624	1.54821	0.315599	Up	ND	3.63825	14.533	1.81379	1.99772	-1.00384	1.46572e-39	0.00596076	Up	Down	10.3015	33.9759	1.56626	3.28782	Up	Up	2.58678	2.63493	2.60863	7.6829	11.2384	0.0265971	0.0121318	1.57013	2.11877	ND	ND
GRMZM2G099295	filtered_set	1405	1	56	non-TE influenced	GRMZM2G333980	Sb02g036750	Os07g38130	11.4488	16.0806	1.64035	0.490092	-2.80237	0.0601415	3.52451e-13	ND	Down	15.6411	38.8016	0.576069	1.88678	ND	Up	1.36836	9.47887	2.73859	2.79136	1.00046	2.97972e-10	0.00402758	Up	Up	4.30774	57.205	2.3572	6.08803	On	On	0.58322	7.07878	2.65891	6.36174	36.7903	3.59912	2.1868	3.44507	5.97671	On	On
GRMZM2G103152	filtered_set	8196	9	56	non-TE influenced	chr4:125936761-126393522	Sb04g023640	Os02g36340	4.66071	7.5385	11.0617	0.693611	1.24677	0.00137138	4.80249e-17	ND	Up	8.02833	7.75199	0.741073	0.690545	ND	ND	3.34407	6.2865	16.4762	0.91045	2.30036	2.19239e-09	6.84105e-96	ND	Up	13.3449	14.7118	2.20133	2.34201	Up	Up	2.39591	13.1608	28.5715	9.56133	6.95754	2.45711	3.57538	1.99619	1.53761	Up	Up
GRMZM2G110726	filtered_set	9831	6	56	non-TE influenced	GRMZM2G168119	Sb10g008230	Os06g12530	1.19324	1.06061	13.5969	-0.169839	3.50922	1	1.91944e-17	ND	Up	4.75863	0.99337	2.0149	-0.244089	Up	ND	0.578627	0.955919	17.1703	0.723271	4.88873	0.00772003	8.94863e-137	NE	On	6.99633	1.34287	3.78996	1.40955	On	On	0.973421	1.11859	7.19672	6.253	2.70263	0.200354	2.88492	2.68216	1.47228	ND	On
GRMZM2G701045	filtered_set	1016	2	0	TE influenced	too big a gap	too big a gap	too big a gap	16.1447	17.5192	32.4103	0.117864	1.00534	0.757122	2.6072e-13	ND	Up	24.666	9.61203	0.894857	-0.464664	ND	ND	30.0122	31.5276	38.8798	0.0710638	0.373459	1	3.97659e-14	ND	ND	45.3162	27.132	0.489215	-0.250796	ND	ND	18.9532	13.9275	12.2315	20.4317	22.8133	-0.444475	-0.631803	0.108363	0.267423	ND	ND
GRMZM2G174370	filtered_set	4789	12	56	non-TE influenced	chr6:151401140-151513890	Sb09g022420	Os05g38330	1.55472	1.13263	1.0225	-0.456634	-0.604074	0.473299	0.51548	ND	ND	8.85886	0.551789	2.60626	-1.39622	Up	Off	0.805938	1.09566	1.825	0.44258	1.17815	0.265942	6.85225e-21	ND	On	7.39327	1.00243	3.22467	0.343195	On	ND	1.22218	1.31698	1.42483	7.28281	2.08996	0.107692	0.221162	2.57406	0.77353	ND	ND
GRMZM2G438239	filtered_set	6625	11	56	non-TE influenced	chr2:232423237-232532640	Sb02g005590	Os07g09400	0.983412	1.40215	0.484744	0.51134	-1.01907	0.166695	0.416258	ND	NE	2.79866	1.11857	1.72206	0.399753	On	ND	0.517743	0.963199	0.469141	0.894311	-0.141926	0.00041802	0.165938	NE	NE	1.52043	0.554789	1.63978	0.186957	On	NE	0.309216	1.02523	0.425795	2.27431	0.546659	1.72601	0.460267	2.87472	0.820004	On	NE
GRMZM5G817551	filtered_set	12555	14	56	non-TE influenced	chr2:167357088-168275193	Sb02g011010	Os07g27480	1.52813	1.68828	0.934043	0.143691	-0.70961	0.511819	1	ND	ND	4.43797	1.2171	1.68235	-0.183245	Up	ND	1.22011	1.45359	1.09004	0.252417	-0.162494	0.496289	0.0172408	ND	ND	3.94952	1.37115	1.69496	0.16935	Up	ND	1.05825	1.16249	1.41793	4.86145	2.15296	0.135415	0.421755	2.19863	1.02395	ND	ND
GRMZM5G855891	filtered_set	3235	7	56	non-TE influenced	chr5:24567756-24762680	Sb01g018200	Os10g35470	4.58526	4.84076	2.21646	0.0782115	-1.04841	0.688879	1	ND	ND	11.3252	3.28517	1.21251	-0.572672	Up	ND	4.39155	4.9273	2.4354	0.16603	-0.850308	1	0.146236	ND	ND	9.63515	7.75604	1.17018	0.857232	Up	ND	3.80854	5.33646	2.21533	14.7171	7.54143	0.486538	-0.781445	1.9499	0.985414	ND	ND
GRMZM2G017804	filtered_set	4708	9	55	non-TE influenced	chr2:219679953-219956761	Sb05g006920	Os11g14170	1.87624	0.982674	20.8533	-0.932358	3.47366	0.20163	3.08318e-23	ND	Up	6.87667	2.11091	2.10449	0.401114	Up	ND	1.87357	1.04488	20.3904	-0.841835	3.44333	6.07808e-10	3.38174e-149	ND	Up	8.01633	2.49342	2.07479	0.390378	Up	ND	0.739709	0.395022	18.2666	9.28339	2.71335	-0.903327	4.62423	3.64783	1.87363	NE	On
GRMZM2G019260	filtered_set	9896	10	55	non-TE influenced	GRMZM2G030839	Sb01g040900	Os03g14830	2.0372	1.83205	4.56786	-0.153047	1.16454	1	1.44315e-16	ND	Up	3.51902	1.53251	0.922947	-0.275795	ND	ND	1.54402	1.86281	2.80928	0.270628	0.863085	0.682093	6.36133e-26	ND	ND	2.45076	1.92148	0.893524	0.542676	ND	ND	1.63537	1.45034	1.53313	2.77233	2.25569	-0.173118	-0.0930819	0.761119	0.463712	ND	ND
GRMZM2G028980	filtered_set	5948	14	55	non-TE influenced	chr5:82626314-83003822	Sb04g004430	Os02g06910	2.44687	2.95808	9.50215	0.27362	1.95688	0.464023	6.27964e-17	ND	Up	7.95073	6.92481	1.93279	1.7335	Up	Up	1.02893	1.93837	37.6464	0.913046	5.19193	9.97362e-09	1.75288e-234	ND	Up	15.6194	3.96614	3.68468	1.70742	Up	Up	0.713424	2.24987	22.0658	10.7583	4.71052	1.65563	4.94896	3.91266	2.72134	On	On
GRMZM2G029058	filtered_set	6550	10	55	non-TE influenced	chr5:144659533-144862280	Sb04g008740	Os02g14760	2.51075	2.23396	5.51563	-0.16844	1.1351	1	4.95876e-15	ND	Up	20.0334	4.66584	3.10492	1.00296	Up	Up	1.9327	1.13337	1.52607	-0.769466	-0.3406	6.86316e-09	0.49169	ND	ND	11.5173	6.10385	2.5616	1.64569	Up	Up	2.091	1.10487	1.67612	15.9744	3.28735	-0.919703	-0.318899	2.93289	0.65248	ND	ND
GRMZM2G032337	filtered_set	4582	11	55	non-TE influenced	too big a gap	too big a gap	too big a gap	1.83686	2.42492	6.68218	0.400504	1.86251	0.0514023	8.09817e-26	ND	Up	3.69946	2.03105	1.08755	0.222778	Up	ND	1.01926	2.28886	9.46769	1.16633	3.21423	5.73684e-13	1.09925e-143	Up	Up	3.0192	1.47335	1.89592	0.861352	On	ND	1.15604	2.21472	0.623965	1.7039	1.94008	0.937332	-0.888594	0.559247	0.746414	ND	ND
GRMZM2G037342	filtered_set	5456	15	55	non-TE influenced	chr2:229933265-230991271	Sb05g025700	too big a gap	12.8014	14.5123	12.4932	0.180966	-0.0351565	0.384511	0.00363124	ND	ND	34.3327	6.14891	1.38293	-1.09806	Up	Down	13.4472	11.7186	10.3476	-0.198491	-0.377971	0.0113954	0.426532	ND	ND	21.7345	7.53397	0.798671	-0.729705	ND	ND	17.6095	12.8492	6.7353	37.3586	7.17493	-0.45465	-1.38641	1.08504	-1.2952	ND	Down
GRMZM2G039365	filtered_set	3652	6	55	non-TE influenced	chr8:165117653-165220358	Sb03g041740	Os01g65880	31.076	53.7375	3.51182	0.790112	-3.14515	0.000804841	4.06918e-16	ND	Down	2.05517	53.545	-3.70101	1.00174	Down	Up	31.1771	48.2168	5.81844	0.629031	-2.42158	3.99794e-06	2.05809e-48	ND	Down	6.61727	186.138	-2.27917	2.53461	Down	Up	29.4975	34.0862	7.32758	2.40753	131.073	0.208588	-2.00904	-3.61442	2.15167	ND	Down
GRMZM2G040587	filtered_set	5394	4	55	non-TE influenced	chr8:14885872-15152700	Sb03g005400	Os01g06454	1.03851	0.953885	1.02717	-0.122499	-0.015824	1	0.00122951	ND	ND	3.54938	0.404699	1.8887	-1.24079	On	NE	2.02244	1.18641	3.10188	-0.768996	0.616797	2.71211e-09	7.70118e-17	ND	ND	6.42778	2.0303	1.60182	-0.0603244	Up	ND	1.00372	1.16927	1.38516	4.09872	1.33673	0.220048	0.464303	2.02873	0.412996	ND	ND
GRMZM2G045544	filtered_set	4668	4	55	non-TE influenced	GRMZM2G411032	Sb04g029710	Os02g48810	2.44009	3.00623	94.3414	0.300906	5.27231	0.092168	6.64672e-105	ND	Up	3.16803	2.38743	0.437045	0.0290684	ND	ND	2.95813	3.02401	99.8988	0.0317676	5.07724	1	5.95154e-205	ND	Up	5.28814	2.097	0.826438	-0.507583	ND	ND	2.94031	3.03136	18.8314	4.15002	2.36984	0.0439827	2.67869	0.497008	-0.31106	ND	Up
GRMZM2G081571	filtered_set	11006	8	55	non-TE influenced	chr7:145130148-145266030	Sb02g032790	Os09g38772	4.21308	4.01105	4.13221	-0.0708754	-0.0279523	1	0.0318472	ND	ND	8.12844	2.26527	1.04313	-0.799708	Up	ND	4.63154	6.89192	4.65061	0.573313	0.00592802	0.16725	0.0822455	ND	ND	9.30536	6.53592	1.03181	0.522201	Up	ND	8.88643	8.09989	16.2996	20.3131	10.9098	-0.133687	0.875086	1.19264	0.295917	ND	ND
GRMZM2G093441	filtered_set	7116	11	55	non-TE influenced	GRMZM2G079938	Sb09g027080	Os05g46460	3.19135	1.77197	6.79391	-0.848445	1.08984	0.0482933	5.70554e-11	ND	Up	13.649	2.76897	2.0729	-0.228059	Up	ND	3.23608	1.43419	4.20517	-1.17345	0.377814	2.4983e-25	7.90664e-14	Down	ND	22.5998	4.60115	2.8443	0.548303	Up	ND	4.95977	3.67594	7.71938	31.5301	9.35062	-0.43206	0.638107	2.66814	0.914651	ND	ND
GRMZM2G101926	filtered_set	3331	4	55	non-TE influenced	GRMZM2G090928	Sb09g002620	Os05g04150	5.56705	3.2277	3.91863	-0.786217	-0.506455	0.0298505	0.281907	ND	ND	18.274	3.06977	1.92203	-0.651173	Up	ND	4.13532	2.88124	3.60318	-0.521156	-0.198679	0.000562949	0.470971	ND	ND	16.5865	3.58047	2.32774	0.116276	Up	ND	6.67712	2.84015	4.71495	22.8249	7.9369	-1.23297	-0.501895	1.77316	0.249315	Down	ND
GRMZM2G107205	filtered_set	7557	5	55	non-TE influenced	GRMZM2G123499	Sb03g000740	Os01g13160	2.50836	2.60092	5.80686	0.052258	1.21069	0.765596	2.19477e-15	ND	Up	7.04907	3.49678	1.55614	0.544939	Up	ND	3.2516	2.83094	8.31591	-0.199802	1.35445	0.0396256	2.71598e-57	ND	Up	7.92315	5.68752	1.28864	0.810441	Up	ND	2.74954	2.71243	7.98016	10.0608	5.70296	-0.0195957	1.53689	1.87111	1.05225	ND	Up
GRMZM2G122357	filtered_set	936	2	55	non-TE influenced	chr4:39958864-40207641	Sb07g000625	Os08g01370	1.10174	1.76564	0.27613	0.679913	-1.99246	0.100591	0.313684	ND	ND	24.7356	0.368244	4.32887	-1.73706	Up	Off	1.13897	2.14883	0.538583	0.915234	-1.07908	0.0127122	0.722797	ND	ND	21.9389	1.4425	3.71589	-0.210027	Up	ND	1.06305	2.03012	0.325813	31.4156	1.407	0.93271	-1.70303	4.88389	0.404082	ND	Off
GRMZM2G133749	filtered_set	6084	14	55	non-TE influenced	chr5:7934557-8053554	Sb01g008710	Os03g52794	1.14886	1.64521	0.751199	0.517687	-0.612275	0.0343239	0.211862	ND	ND	2.76002	0.472107	1.32853	-1.21643	Up	Off	0.805336	1.71301	0.844166	1.08792	0.0678551	1.48376e-07	0.00081697	On	NE	2.39463	0.758235	1.7694	0.111613	On	NE	0.827351	1.84073	0.620298	1.92487	1.19595	1.15275	-0.414957	1.2172	0.531049	On	NE
GRMZM2G701047	filtered_set	1016	2	0	TE influenced	too big a gap	too big a gap	too big a gap	15.1327	16.45	30.9714	0.120404	1.03322	0.739015	1.17561e-13	ND	Up	23.9774	9.1597	0.912271	-0.475935	ND	ND	27.7091	29.39	36.3146	0.0849663	0.390178	1	2.93931e-14	ND	ND	41.8271	25.6185	0.455279	-0.25195	ND	ND	17.6858	13.0123	11.7437	18.8518	21.7764	-0.442688	-0.590664	0.0921008	0.300156	ND	ND
GRMZM2G150688	filtered_set	888	2	55	non-TE influenced	chr5:18582352-18749790	Sb01g014890	Os03g41060	4.26532	1.41757	243.326	-1.58855	5.83376	0.343471	4.64388e-16	ND	Up	215.851	5.17532	5.91639	0.534418	Up	ND	0.834923	0.39468	386.914	-1.07904	8.85443	0.000208065		NE	ND	239.135	3.08317	8.32899	2.05219	On	On	1.15347	0.865048	91.6944	116.432	59.1739	-0.414708	6.31155	6.65613	5.67968	ND	Up
GRMZM2G151582	filtered_set	3587	4	55	non-TE influenced	AC210314.3_FG006	Sb01g040230	Os03g15720	3.69668	5.10783	108.198	0.466373	4.87092	0.633145	7.22172e-18	ND	Up	12.918	2.14602	1.64663	-0.942453	Up	ND	3.65777	3.83135	53.5493	0.0668696	3.87146	1	7.75762e-12	ND	Up	11.2206	6.80672	1.98426	1.26323	Up	Up	3.41032	3.49406	50.5966	10.9946	5.1584	0.0349856	3.89067	1.68853	0.596872	ND	Up
GRMZM2G153760	filtered_set	5642	13	55	non-TE influenced	GRMZM2G116971	Sb07g019420	Os08g29710	2.98171	1.52943	7.92796	-0.962686	1.41051	0.00514023	9.1065e-20	ND	Up	2.71131	2.0771	-0.146324	-0.530581	ND	ND	2.34361	1.73533	8.42292	-0.433311	1.84514	5.78705e-05	4.18422e-77	ND	Up	2.65119	3.61621	0.235593	0.683287	ND	ND	2.07999	1.94194	5.0471	3.40772	3.36707	-0.0990297	1.27847	0.711958	0.694652	ND	Up
GRMZM2G159854	filtered_set	2859	2	55	non-TE influenced	chr2:224486884-224600025	Sb05g020825	Os11g34140	1.3621	1.41983	0.634523	0.0598443	-1.10087	0.991996	0.528079	ND	ND	1.09013	2.592	0.224377	1.47318	ND	On	0.82153	2.23869	1.25788	1.44516	0.614004	2.76401e-10	2.67391e-06	On	ND	0.619965	1.74472	-0.0804485	1.41079	NE	On	0.255904	0.212118	0.466668	0.357298	0.863689	-0.269576	0.864259	0.479931	1.75095	NE	NE
GRMZM2G170120	filtered_set	5052	14	55	non-TE influenced	too big a gap	Sb03g011880	Os01g18800	53.569	95.3124	35.7626	0.831254	-0.582934	0.000271292	0.358278	ND	ND	164.529	15.1461	1.63159	-1.80965	Up	Down	60.3389	56.1572	19.509	-0.103615	-1.6289	0.0873115	3.77752e-22	ND	Down	137.489	25.6194	1.29828	-1.12569	Up	Down	44.4538	48.2963	13.5895	81.5515	19.4271	0.119603	-1.70974	0.87539	-1.19419	ND	Down
GRMZM2G324276	filtered_set	2014	1	55	non-TE influenced	AC211276.4_FG008	Sb01g013410	Os03g44580	2.23246	1.47244	2.22237	-0.600094	-0.00653418	0.873798	0.658105	ND	ND	1.3896	4.67783	-0.64585	1.10459	ND	Up	2.67068	4.21835	1.2724	0.659272	-1.06906	0.0107977	0.00648506	ND	Down	1.13766	2.81194	-1.05269	0.25204	Down	ND	1.10434	1.12416	0.946379	1.15933	1.99439	0.0256348	-0.222483	0.0700377	0.852176	ND	ND
GRMZM2G423456	filtered_set	5899	12	55	non-TE influenced	GRMZM2G471529	Sb03g044230	Os01g69920	20.4357	26.2039	8.69377	0.358675	-1.23294	0.162501	0.0521404	ND	Down	47.9443	25.3	1.37966	0.457468	Up	ND	14.1698	22.2629	6.12267	0.651785	-1.21045	2.59092e-06	3.54213e-08	ND	Down	51.0142	16.9564	1.95183	0.362817	Up	ND	24.6613	30.766	12.7369	54.7765	44.4658	0.319077	-0.953183	1.15128	0.850423	ND	ND
GRMZM2G473367	filtered_set	5117	12	55	non-TE influenced	GRMZM2G046644	Sb10g001410	Os06g02620	7.51503	7.29539	16.2143	-0.0427888	1.10931	1	3.70308e-08	ND	Up	18.5273	5.51221	1.60223	-0.146542	Up	ND	7.8339	8.51055	17.797	0.119508	1.18373	1	5.58822e-46	ND	Up	26.3257	13.0538	1.87633	0.864387	Up	ND	9.53962	8.12227	18.0506	26.0091	14.3676	-0.232022	0.919974	1.44692	0.590762	ND	ND
GRMZM5G834697	filtered_set	1738	1	55	non-TE influenced	chr6:107054416-107202688	Sb10g006080	Os06g09190	4.39212	7.43584	16.5767	0.759442	1.91593	0.00136279	5.95275e-25	ND	Up	16.7798	10.3125	2.03726	1.33499	Up	Up	3.82171	7.31349	17.855	0.936162	2.22374	0.0336938	2.91345e-13	ND	Up	13.7305	14.7818	1.88584	1.99228	Up	Up	2.60995	4.09414	5.3298	13.8332	8.22148	0.649337	1.02978	2.40559	1.655	ND	Up
GRMZM5G853854	filtered_set	4152	12	55	non-TE influenced	chr10:142917418-143111066	Sb06g028990	Os04g53210	2.9088	1.90406	4.02725	-0.61108	0.469237	0.235118	6.63146e-07	ND	ND	16.7517	3.15455	2.71941	0.310985	Up	ND	1.10579	2.45772	1.99142	1.15152	0.848138	4.49604e-05	6.19711e-07	Up	ND	6.80954	6.37728	2.5396	2.445	Up	Up	1.59295	1.18796	2.24938	19.5505	4.05997	-0.422903	0.497565	3.61661	1.34922	ND	ND
AC186512.3_FG007	filtered_set	1042	2	54	non-TE influenced	chr5:203348484-203452732	chr4:59204239-59878965	chr2:29750825-30314004	8.30662	8.6101	36.1967	0.0517626	2.12339	0.578212	3.84118e-32	ND	Up	44.1944	5.9541	2.36657	-0.525127	Up	ND	14.9363	14.7565	55.7413	-0.0174701	1.89986	0.441669	6.35122e-86	ND	Up	88.039	21.5239	2.68489	0.652734	Up	ND	1.03916	0.1164	0.695089	2.06572	0.758322	-3.14731	-0.579469	0.990527	-0.454029	Off	ND
GRMZM2G080375	filtered_set	3753	11	54	non-TE influenced	GRMZM2G132069	Sb03g003140	Os01g09570	13.4727	23.1001	31.8167	0.777822	1.23969	0.0010855	4.49575e-18	ND	Up	25.9728	29.7409	1.02411	1.21955	Up	Up	21.19	22.0579	31.6148	0.0579113	0.577194	0.759584	8.86036e-15	ND	ND	42.0793	55.7827	1.3402	1.7469	Up	Up	12.2347	15.1786	25.4033	32.6331	30.4938	0.311034	1.05397	1.41528	1.31746	ND	Up
GRMZM2G099340	filtered_set	981	2	54	non-TE influenced	GRMZM2G052869	Sb03g006090	Os01g05650	6.66242	5.40659	14.7486	-0.301277	1.14634	1	0.000842416	ND	Up	3.72817	2.6937	-1.10898	-1.57771	Down	Down	6.88866	8.41238	17.9443	0.288252	1.3811	0.585226	1.1224e-39	ND	Up	37.0176	9.25197	2.42351	0.423246	Up	ND	43.0475	23.0791	19.4681	55.6723	22.2513	-0.899313	-1.14478	0.371022	-0.952011	ND	Down
GRMZM2G106213	filtered_set	10880	11	54	non-TE influenced	chr7:82274019-82381443	Sb02g020410	Os09g12660	1.88041	1.07462	0.993921	-0.806645	-0.919163	0.0158768	1	ND	ND	8.56749	1.19327	2.554	-0.288915	Up	ND	0.312536	0.44191	0.762266	0.498383	1.28356	0.202162	1.78844e-09	NE	NE	0.945683	0.272324	1.44078	-0.351493	NE	NE	0.303949	0.784067	1.0441	4.06741	1.23464	1.36425	1.777	3.73783	2.01862	NE	On
GRMZM2G114322	filtered_set	2392	4	54	non-TE influenced	chr7:144251303-144453108	Sb02g033070	too big a gap	2.40498	1.84788	1.71828	-0.379969	-0.48482	0.991764	0.237161	ND	ND	1.13012	5.49964	-1.11753	1.16431	Down	Up	1.16908	1.15175	0.384806	-0.0215323	-1.60066	1	0.00427226	ND	Off	0.506051	3.88847	-1.31712	1.62225	Off	Up	0.929829	0.507061	0.509968	1.03713	4.1843	-0.873515	-0.865282	0.157402	2.16874	NE	NE
GRMZM2G117410	filtered_set	3429	7	54	non-TE influenced	chr8:119694549-119881780	Sb09g024000	Os05g41160	1.66098	1.38259	0.710858	-0.26449	-1.22324	0.931531	0.435413	ND	ND	3.18122	1.03869	1.03148	-0.582404	Up	ND	1.03782	1.60487	0.935906	0.628404	-0.148973	0.0266412	0.162898	ND	ND	4.62696	1.49845	2.25026	0.624314	On	ND	0.85346	0.919659	1.01165	6.51134	1.92992	0.107655	0.245045	2.93009	1.1762	NE	ND
GRMZM2G122039	filtered_set	2704	5	54	non-TE influenced	GRMZM2G152952	Sb05g003875	Os11g06340	1.39566	1.08529	4.8885	-0.36256	1.80771	1	8.55666e-05	ND	Up	1.57603	0.637345	0.234446	-1.07036	ND	Off	0.735341	0.885348	3.84202	0.267499	2.3838	0.883946	6.45612e-54	NE	On	1.67873	1.08187	1.24846	0.615099	On	ND	1.09311	1.241	1.73401	1.94286	1.6194	0.182901	0.665186	0.829164	0.566591	ND	ND
GRMZM2G123029	filtered_set	3135	13	54	non-TE influenced	chr8:129337620-129466099	Sb09g002960	Os05g04630	50.6929	59.5979	23.0015	0.233474	-1.14002	0.349665	0.863585	ND	ND	139.385	24.2611	1.52414	-0.998168	Up	ND	73.1128	68.6102	38.4755	-0.0917006	-0.926165	0.125012	0.00268557	ND	ND	127.487	78.6586	0.896184	0.199514	ND	ND	72.8314	63.6557	30.1921	194.655	50.3466	-0.194268	-1.27036	1.41828	-0.532657	ND	Down
GRMZM2G132712	filtered_set	12771	35	54	non-TE influenced	chr4:42096336-42201638	Sb07g026810	Os08g40530	6.18454	8.16245	4.55215	0.400281	-0.442035	0.085546	0.721773	ND	ND	11.9332	10.3728	1.08466	0.882489	Up	ND	4.28851	6.46151	5.60453	0.591282	0.386039	3.85926e-05	3.09605e-15	ND	ND	9.42076	11.6001	1.20344	1.50363	Up	Up	3.02482	5.27412	4.56092	9.91839	5.8392	0.801878	0.592316	1.71292	0.948692	ND	ND
GRMZM2G148281	filtered_set	4045	5	54	non-TE influenced	GRMZM2G082087	Sb07g022500	Os08g35740	5.54014	3.99245	1.99019	-0.472548	-1.47655	0.417759	0.241138	ND	ND	1.97343	11.8016	-1.4703	1.10931	Down	Up	3.41631	2.86997	1.96954	-0.251321	-0.794271	0.0687814	0.231889	ND	ND	3.30246	6.09165	0.261707	1.1448	ND	Up	3.03865	2.86856	1.79056	3.74296	6.30802	-0.08308	-0.762689	0.30066	1.05351	ND	ND
GRMZM2G173967	filtered_set	3903	4	54	non-TE influenced	chr2:158359074-158502702	Sb02g006930	Os07g12770	3.01796	4.21956	3.79903	0.483381	0.331957	0.0555139	4.40573e-06	ND	ND	23.4753	4.91595	3.04594	0.790575	Up	ND	4.46559	5.9617	3.20653	0.416793	-0.477709	0.0886146	0.83823	ND	ND	12.328	9.35941	1.58814	1.19072	Up	Up	3.11172	4.30918	4.84437	23.4057	10.0973	0.469574	0.638433	2.91068	1.69787	ND	ND
GRMZM2G414528	filtered_set	4199	9	54	non-TE influenced	GRMZM2G145101	Sb02g026930	Os09g28910	33.4024	21.4625	33.5182	-0.638109	0.00499488	0.128331	0.000113766	ND	ND	99.0745	14.3102	1.55885	-1.23254	Up	Down	38.3018	19.247	28.6548	-0.992742	-0.418621	5.30802e-26	0.358597	ND	ND	113.458	49.3039	1.62013	0.417764	Up	ND	22.9647	14.6544	16.2049	97.5535	12.5062	-0.648044	-0.502958	2.08673	-0.876721	ND	ND
GRMZM2G467717	filtered_set	7696	19	54	non-TE influenced	chr4:173504323-173649914	Sb04g036110	Os02g55530	1.87373	2.14139	16.084	0.192538	3.10096	0.216008	4.59535e-51	ND	Up	10.4963	1.14952	2.47292	-0.716736	Up	ND	1.33989	2.70318	13.4949	1.012	3.33126	2.41409e-13	5.04783e-173	Up	Up	10.3697	1.16959	2.82181	-0.325391	Up	ND	1.56289	2.81579	5.48819	8.30056	1.60427	0.848914	1.81146	2.40825	0.0376769	ND	Up
GRMZM5G813886	filtered_set	6301	13	54	non-TE influenced	chr9:152759589-152869292	Sb01g046620	Os03g06139	14.9863	8.49363	15.032	-0.819116	0.00439559	0.0176237	0.00373492	ND	ND	41.958	4.88669	1.51346	-1.5883	Up	Down	43.0314	15.439	27.559	-1.47875	-0.642847	5.55753e-53	0.77238	Down	ND	99.7111	12.5354	1.32062	-1.67103	Up	Down	21.8757	8.6172	16.9638	51.9071	5.34535	-1.34394	-0.366851	1.24657	-2.03277	Down	ND
GRMZM5G891724	filtered_set	3331	7	54	non-TE influenced	chr5:1274715-1381308	Sb01g001730	Os03g62580	2.59762	2.39937	0.81434	-0.114491	-1.67227	1	0.00965282	ND	Off	4.84061	1.37967	1.07779	-0.732324	Up	ND	1.45224	1.73837	0.432256	0.259297	-1.74598	0.979325	9.74017e-07	ND	Off	1.16806	1.85779	-0.0739674	0.595048	ND	ND	1.83621	1.23801	1.0643	1.47858	1.95704	-0.568324	-0.786261	-0.312327	0.0918974	ND	ND
GRMZM2G025322	filtered_set	3880	5	53	non-TE influenced	chr9:1293148-1426757	Sb10g008790	chr6:7517276-7900476	8.86334	13.4125	10.5496	0.597606	0.251238	0.0267653	2.14931e-05	ND	ND	18.3031	2.11721	1.07441	-2.03684	Up	Down	20.9144	12.6131	14.7903	-0.729526	-0.499811	6.57436e-15	1	ND	ND	36.5683	7.60731	0.856259	-1.40873	ND	Down	17.544	12.3477	10.5223	28.7912	9.28316	-0.506699	-0.737467	0.714618	-0.918217	ND	ND
GRMZM2G027991	filtered_set	3609	2	53	non-TE influenced	GRMZM2G077924	Sb01g013510	Os03g44430	0.642842	1.08647	0.299314	0.756193	-1.10023	0.0217966	1	ND	NE	1.33063	0.748119	1.30803	0.478101	On	NE	0.721865	0.893295	0.418512	0.307025	-0.785012	0.420142	1	NE	NE	1.61713	0.727443	0.933333	-0.218105	ND	NE	0.421664	0.840184	0.338001	1.24338	0.939638	0.992908	-0.318225	1.55784	1.15413	NE	NE
GRMZM2G043348	filtered_set	3787	3	53	non-TE influenced	GRMZM2G064050	Sb10g028840	Os06g48610	2.59852	1.38975	2.15276	-0.902382	-0.271386	0.0295544	0.233558	ND	ND	9.03616	0.682617	1.8414	-1.8832	Up	Off	1.65561	0.834126	1.67143	-0.988168	0.0137119	8.929e-08	0.0245698	Off	ND	9.9659	0.91113	2.48602	-0.963814	Up	ND	2.12514	0.533795	0.895878	5.56825	1.44319	-1.99118	-1.24525	1.38925	-0.557979	Off	Off
GRMZM2G043584	filtered_set	3953	2	53	non-TE influenced	GRMZM2G478876	Sb01g041400	Os03g12680	2.56403	1.64488	0.717156	-0.640117	-1.83661	0.314254	0.0026293	ND	Off	1.75387	5.92916	-0.482289	1.27442	ND	Up	1.05072	1.07066	0.372359	0.0270953	-1.49411	1	0.000141342	ND	Off	0.83116	2.78939	-0.329775	1.41576	ND	Up	1.09568	1.11481	0.395377	0.978285	2.5736	0.0249388	-1.4682	-0.163348	1.2312	ND	Off
GRMZM2G046679	filtered_set	1596	2	53	non-TE influenced	GRMZM2G131539	Sb01g040040	Os03g15950	24.156	27.5539	4118.42	0.189866	7.41351	0.807686	1.03381e-15	ND	Up	544.176	32.2504	4.6641	0.587461	Up	ND	17.5686	10.3985	5916.57	-0.756571	8.39553	3.9477e-14	0	ND	Up	523.596	96.0887	4.78375	2.33775	Up	Up	6.58282	5.11703	3344.52	412.555	33.0063	-0.363335	8.98866	5.96952	2.32579	ND	Up
GRMZM2G060079	filtered_set	7414	7	53	non-TE influenced	too big a gap	Sb09g019740	Os05g33310	12.6574	8.8097	10.4518	-0.522765	-0.276205	0.318147	0.0533545	ND	ND	29.3321	6.02044	1.30893	-0.975419	Up	ND	19.4724	18.5826	12.223	-0.0674751	-0.671785	0.36203	0.923585	ND	ND	41.5227	7.67904	1.05558	-1.37917	Up	Down	12.7418	6.12934	7.79987	27.4727	7.22956	-1.05565	-0.707977	1.10837	-0.817505	Down	ND
GRMZM2G046359	filtered_set	632	1	49	TE influenced	too big a gap	too big a gap	too big a gap	2.95146	2.42335	5.56072	-0.284318	0.913612	1	5.50258e-08	ND	ND	58.0705	3.27224	4.18182	0.032784	Up	ND	2.42842	2.72021	5.09793	0.163638	1.06958	0.953649	5.79525e-10	ND	Up	32.355	3.0265	3.50156	0.0837229	Up	ND	0.324139	0.447797	0.482533	31.1141	0.729325	0.465005	0.572558	6.58042	1.16748	NE	NE
GRMZM2G067277	filtered_set	3686	3	53	non-TE influenced	GRMZM2G135949	Sb07g020770	Os08g32980	2.87419	1.51146	1.80953	-0.926753	-0.66724	0.00578696	0.461728	ND	ND	14.5986	1.35589	2.51148	-0.91608	Up	ND	2.92699	1.69597	2.83803	-0.78695	-0.0445145	4.1917e-08	0.00235304	ND	ND	12.5495	3.08301	1.96619	-0.0586695	Up	ND	2.15161	1.80979	3.82649	29.6434	5.26102	-0.24947	0.830309	3.7836	1.28953	ND	ND
GRMZM2G100084	filtered_set	4512	4	53	non-TE influenced	chr5:7158142-7282046	chr1:6511794-6977664	chr3:30801189-31272234	3.09336	4.81813	1.74481	0.639135	-0.825745	0.0195901	1	ND	ND	2.63614	5.01634	0.179673	1.10762	ND	Up	2.9672	6.18755	2.82561	1.06001	-0.070515	4.12952e-13	0.000773039	Up	ND	2.65405	6.79942	-0.0969387	1.25995	ND	Up	3.55436	5.68094	5.36487	3.97816	5.54568	0.676385	0.593814	0.162466	0.641626	ND	ND
GRMZM2G115812	filtered_set	11995	27	53	non-TE influenced	GRMZM2G472449	Sb08g004223	Os12g06980	5.30733	4.07224	0.139654	-0.382081	-5.23804	1	1.13169e-23	ND	Off	1.54043	12.8541	-1.47252	1.58748	Down	Up	0.162646	0.257431	0.514696	0.659205	1.65595	0.458612	0.00875026	NE	NE	0.172997	0.134449	-0.70975	-1.07107	NE	NE	0.021958	1.0179	0.581574	0.459264	1.30378	5.47188	4.66537	4.32539	5.82866	On	NE
GRMZM2G426150	filtered_set	673	1	53	non-TE influenced	chr8:170617148-170717148	Sb03g038100	Os01g60309	2.09422	3.44742	2.7825	0.718833	0.4098	0.0467232	0.00518009	ND	ND	4.20573	1.6218	1.19561	-0.178606	Up	ND	1.76801	2.56369	2.15246	0.535845	0.283713	0.308396	0.0480377	ND	ND	4.49656	0.780191	1.27566	-1.24973	Up	Off	2.2612	1.86229	1.81255	5.52931	1.61439	-0.279876	-0.318912	1.28964	-0.485842	ND	ND
GRMZM2G441903	filtered_set	1817	1	53	non-TE influenced	chr4:199124879-199267589	Sb07g027940	Os08g39450	20.7861	27.2677	51.1267	0.391557	1.29842	0.0921961	3.4719e-18	ND	Up	19.6383	19.7283	-0.0634334	-0.0568402	ND	ND	25.0207	23.0726	30.528	-0.116935	0.287003	0.362605	1.18798e-06	ND	ND	26.386	52.6761	0.176769	1.17412	ND	Up	17.2176	17.2443	16.1754	16.9663	31.3111	0.00223666	-0.0900834	-0.0212103	0.862752	ND	ND
AC195331.3_FG008	filtered_set	185	1	60	TE influenced	too big a gap	too big a gap	too big a gap	37.7431	23.5458	2.16524	-0.680721	-4.12299	0.352249	4.68453e-18	ND	Down	249.438	16.4575	2.84334	-1.07844	Up	Down	16.6306	22.8525	4.66417	0.45849	-1.83393	0.409631	0.000265944	ND	Down	250.507	18.2456	3.92334	0.144179	Up	ND	7.43493	14.4235	1.03027	32.7358	12.9916	0.955942	-2.85008	2.13833	0.805101	ND	Down
AC149818.2_FG008	filtered_set	1895	3	52	non-TE influenced	GRMZM2G329159	too big a gap	too big a gap	1.8706	1.63272	2.20125	-0.196109	0.23471	1	0.000702608	ND	ND	3.20546	2.00076	1.05625	0.376534	Up	ND	2.04819	2.31186	2.7626	0.174626	0.431496	0.975086	2.69631e-06	ND	ND	4.12921	1.32603	1.02183	-0.616183	Up	ND	1.71421	2.17616	2.13231	4.15844	2.55398	0.344061	0.31471	1.278	0.574928	ND	ND
AC155622.2_FG004	filtered_set	1402	2	52	non-TE influenced	AC202386.3_FG002	Sb03g002780	chr1:5163121-5379043	6.54883	8.66418	4.90687	0.403774	-0.41636	0.422733	1	ND	ND	4.44605	13.6445	-0.527373	1.09013	ND	Up	4.00955	7.4814	2.94813	0.899699	-0.443512	9.79319e-06	0.859962	ND	ND	3.36106	7.75779	-0.134185	1.0723	ND	Up	3.06846	4.44092	3.04526	3.66908	7.56167	0.533199	-0.0109435	0.257829	1.30091	ND	ND
AC234203.1_FG009	filtered_set	1727	5	52	non-TE influenced	chr4:199124879-199267589	chr7:62314421-62856080	chr8:24908166-25867757	6.01065	4.04043	20.8807	-0.572894	1.7964	0.451553	8.67317e-12	ND	Up	15.6528	4.32425	1.50151	-0.354156	Up	ND	2.28974	2.22675	1.42852	-0.0402233	-0.680282	0.759584	1	ND	ND	2.2279	2.7146	0.0645441	0.349484	ND	ND	6.96466	4.02658	21.1018	18.2308	10.6569	-0.790348	1.5991	1.38812	0.613587	ND	Up
GRMZM2G019361	filtered_set	7456	16	52	non-TE influenced	GRMZM2G305254	Sb01g005180	Os07g08400	4.55394	3.2239	2.66028	-0.49818	-0.775313	0.323227	1	ND	ND	19.4972	5.16983	2.30433	0.389454	Up	ND	3.37045	2.67413	2.87429	-0.333764	-0.229661	0.00183924	0.0221547	ND	ND	15.4695	8.96878	2.23648	1.4501	Up	Up	2.16662	2.46178	1.91214	8.6656	4.86174	0.184175	-0.180171	1.99935	1.16565	ND	ND
GRMZM2G028914	filtered_set	22665	14	52	non-TE influenced	too big a gap	Sb01g031705	no synteny	2.21159	2.9813	1.95584	0.430689	-0.177211	0.0678741	0.0381273	ND	ND	5.95927	2.39263	1.58044	0.264264	Up	ND	3.30429	3.6892	2.05369	0.158924	-0.685855	0.880041	0.896239	ND	ND	8.06067	6.72325	1.26158	0.999876	Up	ND	3.33776	3.51585	3.65307	9.52106	5.01447	0.074972	0.130193	1.51196	0.587072	ND	ND
GRMZM2G043291	filtered_set	2461	10	52	non-TE influenced	GRMZM2G162486	Sb01g038910	Os03g17470	33.3161	50.3109	22.5863	0.594638	-0.560752	0.004807	0.416166	ND	ND	158.691	21.3818	2.20771	-0.684004	Up	ND	39.5477	51.0611	21.1616	0.36862	-0.902115	0.138394	0.0166459	ND	ND	168.252	45.4753	2.30503	0.417577	Up	ND	28.4922	38.8361	15.6136	212.462	29.9538	0.446819	-0.86772	2.89852	0.0721726	ND	ND
GRMZM2G043509	filtered_set	15124	13	52	non-TE influenced	GRMZM2G118467	Sb01g022180	too big a gap	1.68222	1.61471	6.5173	-0.0590545	1.95327	1	6.77411e-26	ND	Up	3.42337	1.48895	1.17567	-0.0249048	Up	ND	1.48807	1.73218	7.26645	0.219006	2.28703	0.793371	1.65029e-125	ND	Up	4.67357	1.43086	1.84638	0.139433	Up	ND	1.49963	1.51838	3.92191	3.85957	1.80032	0.0179132	1.38635	1.36324	0.263479	ND	Up
GRMZM2G061969	filtered_set	4763	5	52	non-TE influenced	GRMZM2G054559	Sb03g004390	Os01g07760	26.8663	24.6563	20.1623	-0.123836	-0.414117	1	0.358594	ND	ND	80.5389	17.8984	1.7176	-0.452194	Up	ND	25.2161	20.9921	12.4442	-0.264483	-1.01882	0.00104448	0.000100245	ND	Down	74.1638	17.4571	1.69142	-0.395415	Up	ND	16.3376	18.2243	14.3421	67.6955	14.1359	0.15766	-0.187931	2.0508	-0.208821	ND	ND
GRMZM2G064255	filtered_set	947	5	52	non-TE influenced	chr4:120546658-120677206	Sb04g023210	Os02g35590	12.1379	12.8434	10.1927	0.081498	-0.251955	0.933037	0.0219384	ND	ND	24.6162	5.09553	1.20148	-1.0706	Up	Down	12.2868	13.9172	10.2229	0.179746	-0.265276	0.874018	0.0515913	ND	ND	17.3016	17.4653	0.394949	0.408534	ND	ND	14.3699	15.6254	16.5442	26.736	20.9294	0.120835	0.203265	0.895686	0.54245	ND	ND
GRMZM2G113796	filtered_set	2809	2	52	non-TE influenced	GRMZM5G869299	Sb02g023570	Os09g20930	11.7894	12.5343	4.62171	0.0883788	-1.3508	0.776476	0.206996	ND	ND	28.1346	5.54214	1.29757	-1.04605	Up	Down	11.6996	9.0491	5.38847	-0.370578	-1.11837	0.00148746	0.000172855	ND	Down	46.4016	9.93366	1.91317	-0.310497	Up	ND	12.6687	10.147	5.02116	38.6386	12.9984	-0.320189	-1.335	1.6087	0.0370617	ND	Down
GRMZM2G136800	filtered_set	5838	3	52	non-TE influenced	chr9:45657311-45899986	Sb10g013010	no synteny	3.04531	2.52891	6.15064	-0.267979	1.01391	1	2.34122e-13	ND	Up	6.5044	4.22137	1.15313	0.529549	Up	ND	1.36718	1.89087	6.81323	0.467549	2.31629	0.0761489	8.79341e-71	ND	Up	7.68654	1.77952	2.64886	0.53864	Up	ND	1.07777	1.23962	3.26483	5.03683	2.67316	0.201679	1.59807	2.22342	1.3097	ND	Up
GRMZM2G138624	filtered_set	2704	5	52	non-TE influenced	GRMZM2G128880	Sb04g025370	Os02g39400	1.96072	1.51448	1.30715	-0.372343	-0.584594	0.693443	0.3912	ND	ND	5.78662	1.4234	1.61395	-0.408661	Up	ND	2.64706	1.35744	1.2159	-0.962988	-1.12173	6.74696e-09	0.00960287	ND	Down	5.02019	5.64515	1.14343	1.31267	Up	Up	0.606083	0.179421	0.803568	3.34604	0.669678	-1.75052	0.406321	2.46292	0.143728	NE	NE
GRMZM2G143878	filtered_set	4155	13	52	non-TE influenced	too big a gap	Sb07g024580	Os08g44010	2.51817	1.89627	9.36656	-0.409022	1.89472	0.821207	7.29841e-28	ND	Up	2.64067	1.86648	0.0214757	-0.478887	ND	ND	1.08982	1.56138	8.80603	0.518332	3.01324	0.0841761	1.17533e-79	ND	Up	1.98728	1.86847	1.12515	1.03626	On	On	2.31726	2.77315	3.63311	2.97656	4.59586	0.259002	0.648558	0.361087	0.987605	ND	ND
GRMZM2G155767	filtered_set	6495	11	52	non-TE influenced	GRMZM5G833140	Sb01g010070	Os03g50860	5.41218	3.52023	20.3131	-0.620397	1.90793	0.377878	1.67862e-13	ND	Up	12.4812	3.99778	1.30054	-0.341708	Up	ND	4.94192	4.98094	30.3394	0.0113446	2.61781	0.863675	1.03188e-69	ND	Up	11.8212	4.0652	1.35777	-0.181977	Up	ND	9.00258	8.85779	6.30934	7.42572	10.1331	-0.0233879	-0.512781	-0.277773	0.170652	ND	ND
GRMZM2G162690	filtered_set	4861	11	52	non-TE influenced	chr9:155632079-155845160	Sb01g031280	Os10g37660	10.6691	11.5679	7.94078	0.116677	-0.426042	0.608907	0.15583	ND	ND	58.5943	6.40521	2.49209	-0.701154	Up	ND	2.68457	1.654	1.24375	-0.698402	-1.10938	7.02984e-08	7.01384e-05	ND	Down	18.2228	1.46594	2.89069	-0.744247	Up	ND	6.17692	4.79067	2.84666	71.2015	3.75904	-0.366592	-1.11735	3.52674	-0.716372	ND	Down
GRMZM2G177867	filtered_set	10445	22	52	non-TE influenced	GRMZM2G432176	Sb01g007970	Os03g53920	2.5322	2.46883	10.4746	-0.0365475	2.048	1	1.21773e-09	ND	Up	3.11178	3.09092	0.42188	0.412179	ND	ND	2.26415	1.3897	13.5637	-0.703798	2.58218	0.0277239	3.7257e-18	ND	Up	4.49903	5.51173	1.15221	1.44504	Up	Up	2.51044	0.855428	4.28099	4.18092	2.42713	-1.55211	0.769765	0.73565	-0.0486721	Off	ND
GRMZM2G312110	filtered_set	11019	8	52	non-TE influenced	no synteny	no synteny	no synteny	8.03006	7.09438	5.42664	-0.17871	-0.565264	1	0.892882	ND	ND	10.6731	14.8112	0.552937	1.0256	ND	Up	7.59496	9.74798	3.20126	0.360019	-1.24614	0.0829979	4.13829e-07	ND	Down	8.42732	6.13679	0.265267	-0.192259	ND	ND	5.08866	6.8355	3.17235	6.25757	5.10037	0.425688	-0.681562	0.298263	0.00331329	ND	ND
GRMZM2G347583	filtered_set	5717	4	52	non-TE influenced	chr9:121668979-121777636	Sb01g033300	Os03g27820	7.52045	9.91287	7.85171	0.398436	0.062179	0.916697	1	ND	ND	8.41105	13.6355	0.307319	1.00426	ND	Up	7.49034	11.1653	4.11794	0.575855	-0.86295	0.000271645	0.0435559	ND	ND	7.45601	6.80953	0.0885152	-0.0423145	ND	ND	4.62243	8.25282	3.96071	4.82436	5.87411	0.8361	-0.222841	0.0616743	0.345653	ND	ND
GRMZM2G380319	filtered_set	1169	1	52	non-TE influenced	GRMZM2G049695	Sb03g003100	Os01g09640	35.5711	40.8313	26.9352	0.198965	-0.4012	0.474377	0.0294185	ND	ND	75.7393	17.1503	1.19955	-0.943198	Up	ND	11.6666	12.8711	8.0652	0.14174	-0.532547	1	1	ND	ND	45.7829	15.2394	1.95384	0.366897	Up	ND	35.6239	26.1461	17.4459	80.8922	29.6004	-0.446232	-1.02991	1.18313	-0.267216	ND	Down
GRMZM2G389362	filtered_set	3861	13	52	non-TE influenced	GRMZM2G347541	too big a gap	no synteny	11.6162	11.0958	32.4846	-0.0661243	1.48354	0.986272	4.15462e-20	ND	Up	53.4826	13.3014	2.22135	0.213941	Up	ND	10.7517	9.64559	29.4493	-0.156606	1.45358	0.0495205	3.57045e-69	ND	Up	46.7583	18.767	2.20245	0.885473	Up	ND	6.78381	6.18853	27.0721	56.9586	15.7584	-0.132479	1.99648	3.06956	1.21583	ND	Up
GRMZM2G428197	filtered_set	7690	5	52	non-TE influenced	no synteny	no synteny	no synteny	2.31347	1.33243	3.21321	-0.795536	0.473781	0.0391096	4.56343e-06	ND	ND	4.59881	1.15788	1.11097	-0.877866	Up	ND	1.8408	1.07528	3.8192	-0.775067	1.05253	7.96485e-12	6.60938e-33	ND	Up	3.94647	1.58018	1.19419	-0.125737	Up	ND	1.6973	0.862218	1.91344	4.69198	2.09788	-0.976295	0.172831	1.46641	0.305524	ND	ND
GRMZM2G446999	filtered_set	618	1	52	non-TE influenced	chr5:7158142-7282046	chr1:6511794-6977664	chr3:30801189-31272234	6.48329	2.29207	47.8415	-1.49967	2.88327	0.283526	4.73108e-06	ND	Up	1.38945	4.83364	-2.29336	-0.495498	Down	ND	0.101819	0.307705	86.7495	1.58612	9.72062	0.00514653	1.86102e-117	NE	On	0.279814	0.424813	1.30912	1.90973	NE	NE	0	1.57008	50.5801	0.3542	6.07332	10.6175	15.6263	8.47249	12.5685	On	On
GRMZM5G819538	filtered_set	284	1	52	non-TE influenced	no synteny	no synteny	no synteny	8.62868	5.53752	26.6644	-0.639806	1.62759	0.693071	1.05496e-10	ND	Up	25.9798	6.67506	1.39378	-0.566598	Up	ND	5.78594	4.99536	30.5281	-0.211924	2.39931	0.913197	7.19076e-21	ND	Up	25.4212	8.45181	1.99986	0.41127	Up	ND	7.00714	3.7013	18.6574	23.7651	12.4044	-0.920609	1.41272	1.7618	0.823863	ND	Up
GRMZM5G837210	filtered_set	1390	1	52	non-TE influenced	chr9:122924347-123155188	chr1:55091346-55542819	chr3:16985881-17735876	1.05263	0.61212	7.54849	-0.781132	2.84101	0.191919	9.41856e-28	ND	Up	5.42251	1.36383	2.78152	0.791013	On	ND	7.98071	2.68362	139.316	-1.57198	4.12553	1.57213e-43	3.87689e-305	Down	Up	48.985	20.0746	2.5802	1.29327	Up	Up	0	0.0581721	0.0822737	0	0.0710586	5.88685	6.37979	0	6.1711	NE	NE
GRMZM5G865579	filtered_set	293	1	52	non-TE influenced	chr9:11200308-11447873	Sb10g006360	chr6:4660777-5575226	7.91836	9.40122	4.36095	0.247618	-0.860411	0.651518	0.607349	ND	ND	13.5678	10.3913	1.07932	0.69454	Up	ND	4.50896	9.6274	2.7749	1.09418	-0.700159	0.00494992	0.948824	Up	ND	7.08225	7.04017	1.04353	1.03493	Up	Up	4.99405	9.38299	2.60206	9.33856	7.97812	0.909702	-0.940292	0.902855	0.675731	ND	ND
AC234154.1_FG008	filtered_set	3828	10	51	non-TE influenced	chr2:193110180-193224547	Sb02g029710	Os09g33820	2.35308	1.88615	2.68562	-0.318949	0.190629	1	0.000302341	ND	ND	28.0228	1.1105	3.61358	-1.04249	Up	Down	3.271	2.34871	1.74752	-0.477691	-0.904042	0.00146755	0.223788	ND	ND	7.09227	1.94971	1.03374	-0.828715	Up	ND	1.78129	0.982225	0.886283	2.23013	1.16971	-0.858139	-1.00627	0.324043	-0.606352	ND	Off
GRMZM2G024466	filtered_set	2483	7	51	non-TE influenced	chr2:28194763-29718725	Sb06g022190	Os04g43050	2.47907	2.49703	1.72603	0.0104119	-0.522081	1	1	ND	ND	4.26515	2.61434	1.13246	0.426519	Up	ND	1.30958	1.64002	0.564742	0.324387	-1.21199	0.839408	0.0417594	ND	Off	1.6018	1.48026	0.611029	0.497256	ND	ND	2.14509	2.76804	1.61201	3.49693	2.71824	0.367675	-0.411957	0.70479	0.341492	ND	ND
GRMZM2G029219	filtered_set	7713	17	51	non-TE influenced	chr8:3436477-3680035	Sb03g010620	Os01g16260	50.3435	28.9813	34.8696	-0.796661	-0.529822	0.0290902	0.777098	ND	ND	108.286	38.5431	1.08728	-0.402993	Up	ND	41.2159	22.1734	17.5082	-0.894342	-1.23513	1.08298e-21	1.57772e-08	ND	Down	82.7744	99.2739	0.992785	1.25501	ND	Up	39.798	22.6444	11.6194	189.002	87.6773	-0.813516	-1.77607	2.24761	1.13949	ND	Down
GRMZM2G033671	filtered_set	8110	9	51	non-TE influenced	chr8:147598261-147739617	Sb03g029800	Os01g46590	1.66664	1.69516	0.603482	0.0244608	-1.46404	0.92438	0.0447266	ND	Off	4.32535	1.09084	1.5928	-0.393591	Up	ND	1.18847	1.4411	0.759129	0.277852	-0.646006	0.381631	1	ND	ND	3.25167	1.04514	1.36905	-0.267494	Up	ND	1.14029	1.23632	0.784964	2.88802	1.27067	0.116548	-0.538134	1.33991	0.156057	ND	ND
GRMZM2G036427	filtered_set	2481	4	51	non-TE influenced	AC209744.3_FG001	Sb08g017640	too big a gap	15.3774	14.7656	19.7125	-0.05857	0.358278	1	5.12476e-05	ND	ND	40.7503	5.8349	1.35667	-1.44715	Up	Down	15.2989	16.1396	22.3717	0.0771766	0.54822	0.886567	4.0763e-19	ND	ND	34.4491	19.5763	1.23513	0.41981	Up	ND	21.362	19.3756	21.7412	58.584	23.6876	-0.1408	0.0253846	1.45542	0.149079	ND	ND
GRMZM2G048377	filtered_set	2516	8	51	non-TE influenced	GRMZM2G085295	too big a gap	Os11g01380	11.5585	11.3062	4.32848	-0.0318318	-1.41681	1	0.0395006	ND	Down	6.69934	23.9739	-0.737546	1.10167	ND	Up	6.46542	11.2754	2.64506	0.802268	-1.28912	0.0278239	0.00604362	ND	Down	5.75615	11.642	0.108569	1.12461	ND	Up	3.51275	8.32375	3.07567	6.38011	8.96376	1.2444	-0.19164	0.860798	1.35125	Up	ND
GRMZM2G093643	filtered_set	11436	16	51	non-TE influenced	GRMZM2G058948	Sb06g033310	Os04g58620	8.88515	14.8341	5.8798	0.739383	-0.595546	0.000701867	0.982316	ND	ND	25.2593	5.31963	1.60364	-0.643561	Up	ND	10.8222	14.1516	3.39323	0.386942	-1.67297	0.0283013	3.40815e-24	ND	Down	25.2447	5.10953	1.30078	-1.00371	Up	Down	10.1184	10.3125	3.42335	16.4867	5.36638	0.0274003	-1.56323	0.704265	-0.914836	ND	Down
GRMZM2G107136	filtered_set	2839	2	51	non-TE influenced	GRMZM2G165894	Sb01g012310	Os03g46560	2.65459	2.92207	1.63928	0.138453	-0.695091	0.716369	1	ND	ND	4.96255	2.61026	1.06972	0.143097	Up	ND	2.73358	4.02204	1.2805	0.55697	-1.09348	0.0123248	0.00861941	ND	Down	3.92873	2.31186	0.606697	-0.158058	ND	ND	2.82446	2.42094	1.42329	3.91941	2.42377	-0.222326	-0.988239	0.472518	-0.22064	ND	ND
GRMZM2G109561	filtered_set	501	1	51	non-TE influenced	GRMZM2G155323	Sb01g010250	Os03g50510	2.18996	3.00446	2.14719	0.456024	-0.0284391	0.394714	0.0388797	ND	ND	3.87221	2.40792	1.02264	0.337491	Up	ND	2.15725	3.98785	2.77951	0.886109	0.365485	0.0334003	0.0268166	ND	ND	3.71047	4.19216	0.742764	0.918814	ND	ND	1.81082	3.38931	3.27179	3.64098	5.65159	0.903981	0.853083	1.00729	1.64148	ND	ND
GRMZM2G115981	filtered_set	1643	4	51	non-TE influenced	chr4:198322138-198427298	Sb07g028250	Os08g39150	5.24964	4.98318	72.6589	-0.075137	3.79059	0.989619	8.51071e-66	ND	Up	28.8801	5.62922	2.44179	0.0829251	Up	ND	6.16235	4.22271	64.8284	-0.545205	3.39486	2.59711e-05	8.46212e-97	ND	Up	34.5745	15.4996	2.8059	1.64847	Up	Up	5.18329	3.98637	37.7953	33.4184	12.5042	-0.378711	2.86603	2.68846	1.27031	ND	Up
GRMZM2G125387	filtered_set	4790	9	51	non-TE influenced	GRMZM2G120163	Sb04g029030	Os02g49760	1.57814	2.64003	13.106	0.74196	3.05313	0.00146225	9.6586e-48	ND	Up	4.82023	2.06278	1.73451	0.510395	Up	ND	1.10214	2.63427	14.3675	1.25633	3.70322	1.21076e-17	8.45245e-215	Up	Up	4.81952	3.62521	2.31018	1.89946	On	On	1.44187	2.71782	11.452	8.05055	4.72893	0.914035	2.9887	2.48032	1.71287	ND	Up
GRMZM2G129238	filtered_set	2767	7	51	non-TE influenced	chr7:174745380-174887472	Sb02g044010	Os07g49330	33.7838	19.8697	30.892	-0.765729	-0.12909	0.0581296	0.0438672	ND	ND	66.3413	19.7231	1.11568	-0.634295	Up	ND	30.8035	15.874	20.1406	-0.956382	-0.612964	1.53303e-21	0.993655	ND	ND	42.5907	18.7457	0.585293	-0.598644	ND	ND	28.4402	9.59966	23.2413	64.6588	19.3354	-1.56677	-0.291228	1.18489	-0.556658	Down	ND
GRMZM2G144581	filtered_set	3549	5	51	non-TE influenced	no synteny	no synteny	no synteny	2.70621	1.71946	0.648151	-0.654009	-2.06018	0.157864	0.000853509	ND	Off	3.19015	7.91521	0.254513	1.56525	ND	Up	1.63931	1.55178	0.51579	-0.0791176	-1.66632	0.835082	4.31636e-07	ND	Off	1.31557	10.4198	-0.419928	2.56468	ND	Up	2.03677	1.19614	0.827064	2.46713	12.7094	-0.767394	-1.29918	0.276427	2.64095	ND	Off
GRMZM2G154093	filtered_set	2528	9	51	non-TE influenced	chr6:55086834-55304838	Sb10g000360	Os06g01360	9.31028	6.38607	11.203	-0.543825	0.266957	0.285882	4.20606e-05	ND	ND	42.6219	4.5675	2.41999	-0.801849	Up	ND	7.20821	8.11908	6.98114	0.171652	-0.0461714	0.939412	0.00225306	ND	ND	19.1873	7.2102	1.51479	0.102873	Up	ND	6.88796	6.95684	12.6967	40.5523	7.25418	0.0143541	0.882205	2.55746	0.0747255	ND	ND
GRMZM2G159724	filtered_set	4964	20	51	non-TE influenced	chr8:155595963-155860818	Sb03g033250	Os01g52500	40.8707	46.1713	32.2329	0.175926	-0.342523	0.444824	0.0782836	ND	ND	117.121	32.3105	1.55499	-0.302908	Up	ND	36.1902	21.931	25.5609	-0.722605	-0.501647	1.34805e-16	1	ND	ND	144.307	34.4903	2.12875	0.0638975	Up	ND	39.8534	39.2487	42.3668	140.257	50.6857	-0.0220585	0.0882289	1.81527	0.346868	ND	ND
GRMZM2G165631	filtered_set	5076	9	51	non-TE influenced	chr4:115381129-116184502	Sb04g022500	Os02g34690	5.23517	4.24962	2.0965	-0.30084	-1.31984	0.96732	0.194713	ND	ND	28.2254	4.51555	2.3714	-0.27235	Up	ND	2.38431	2.82128	1.33914	0.242689	-0.831793	0.690028	0.289786	ND	ND	6.96674	4.04899	1.63913	0.856362	Up	ND	1.21073	1.95936	0.931225	6.76323	4.30682	0.694044	-0.378322	2.48085	1.82989	ND	ND
GRMZM2G352618	filtered_set	870	1	51	non-TE influenced	too big a gap	too big a gap	Os05g08420	19.0987	14.6252	0.968342	-0.384997	-4.3004	0.652524	1.00863e-25	ND	Off	5.22737	42.9855	-1.6881	1.35135	Down	Up	15.6208	9.23625	1.6505	-0.75803	-3.24171	1.75548e-05	8.06141e-35	ND	Down	6.31077	223.995	-1.19427	3.95501	Down	Up	101.385	26.3954	20.7689	20.5477	391.869	-1.94145	-2.28729	-2.30274	1.95051	Down	Down
GRMZM2G359102	filtered_set	2515	3	51	non-TE influenced	chr1:195509711-195771763	Sb07g025930	Os08g42450	4.83484	3.57849	7.93656	-0.434012	0.714928	0.777799	4.88024e-08	ND	ND	12.0889	2.39834	1.44378	-0.889308	Up	ND	4.90391	4.34864	11.094	-0.173331	1.17761	0.0672305	1.28002e-38	ND	Up	14.4906	6.17377	1.58887	0.358104	Up	ND	7.773	6.06043	12.3834	18.7563	8.5615	-0.359001	0.671789	1.27072	0.139374	ND	ND
GRMZM5G803308	filtered_set	1440	1	51	non-TE influenced	GRMZM2G078820	Sb10g024950	Os06g43090	5.59373	6.56903	12.8327	0.231831	1.1978	0.545823	1.14283e-08	ND	Up	16.5861	8.45733	1.6342	0.662583	Up	ND	3.08323	2.36113	12.969	-0.384823	2.0722	0.0259731	9.5685e-35	ND	Up	14.3203	8.46465	2.59939	1.84091	Up	Up	3.67846	8.14208	22.978	12.9463	25.4016	1.14608	2.64275	1.81508	2.78741	Up	Up
GRMZM2G015972	filtered_set	4365	7	50	non-TE influenced	chr4:228579386-228694775	Sb04g008490	Os02g14000	4.47512	4.28431	9.64	-0.0628485	1.10693	1	7.91076e-09	ND	Up	11.5481	5.65906	1.14808	0.119187	Up	ND	2.21687	3.20001	1.05056	0.529352	-1.07664	0.130462	0.0330829	ND	Down	3.64469	5.15531	0.221871	0.722017	ND	ND	6.06757	6.88184	18.8461	18.8723	11.842	0.181647	1.63491	1.63692	0.964607	ND	Up
GRMZM2G033644	filtered_set	5056	8	50	non-TE influenced	too big a gap	Sb03g012910	Os01g21160	14.0586	11.2689	4.39912	-0.319083	-1.67594	0.888409	0.0102703	ND	Down	24.9718	21.8831	1.0034	0.812922	Up	ND	14.4086	10.776	4.02616	-0.419067	-1.83919	7.81769e-06	9.42969e-26	ND	Down	7.17385	74.0306	-0.918985	2.44814	ND	Up	24.8024	16.0887	23.2521	39.4772	63.0019	-0.624403	-0.0931182	0.670515	1.34488	ND	ND
GRMZM2G036708	filtered_set	2360	7	50	non-TE influenced	too big a gap	too big a gap	no synteny	23.0642	18.7607	22.249	-0.29793	-0.051914	0.846132	0.000470459	ND	ND	10.875	85.0006	-0.975139	1.99121	ND	Up	26.9574	19.1439	19.2866	-0.493776	-0.483067	4.89898e-06	1	ND	ND	13.7387	168.518	-0.697554	2.91893	ND	Up	19.692	19.5981	15.2157	14.5621	53.8081	-0.00689308	-0.37202	-0.435359	1.45017	ND	ND
GRMZM2G047178	filtered_set	7227	8	50	non-TE influenced	GRMZM2G105598	Sb10g011810	Os06g20390	1.77403	2.86472	1.61358	0.69105	-0.136689	0.00233774	0.0787178	ND	ND	3.39284	2.74234	1.01501	0.708026	Up	ND	2.0452	1.79914	1.80423	-0.184832	-0.180765	0.0502642	0.0748743	ND	ND	3.34987	2.47542	0.957798	0.521517	ND	ND	1.44564	2.61811	1.85669	3.26107	2.44639	0.856368	0.360801	1.17308	0.758538	ND	ND
GRMZM2G060210	filtered_set	2370	2	50	non-TE influenced	GRMZM2G108714	Sb09g005480	Os05g08640	6.47116	6.35108	8.32148	-0.0270174	0.362766	1	8.34233e-07	ND	ND	1.2748	15.1008	-2.32096	1.24429	Down	Up	4.97904	10.2205	4.0036	1.03738	-0.314498	1.91287e-10	0.344063	Up	ND	1.44104	29.2601	-1.64087	2.70193	Down	Up	5.7172	6.53357	6.35336	1.67789	10.6134	0.192531	0.152186	-1.76805	0.892392	ND	ND
GRMZM2G079281	filtered_set	754	2	50	non-TE influenced	too big a gap	too big a gap	Os11g32480	7.06937	7.24489	8.50375	0.0353775	0.266484	0.883237	0.00149335	ND	ND	14.7204	2.89516	1.17549	-1.17021	Up	Down	10.4363	11.0648	10.0288	0.0843575	-0.057462	0.87472	0.164402	ND	ND	14.0473	6.21766	0.913458	-0.262261	ND	ND	8.42246	7.18511	12.5887	19.5961	5.67652	-0.229202	0.579764	1.21816	-0.569152	ND	ND
GRMZM2G085295	filtered_set	2720	8	50	non-TE influenced	GRMZM2G048377	Sb05g000450	Os12g01390	7.63557	6.51906	2.73942	-0.228041	-1.47853	1	0.0135317	ND	Down	4.41967	15.6709	-0.81246	1.01339	ND	Up	4.67525	6.70545	1.41856	0.520198	-1.71991	0.049677	3.43305e-10	ND	Down	4.03703	7.73538	-0.00743565	0.930571	ND	ND	3.46448	6.91168	3.3215	4.47985	6.85106	0.996193	-0.0607854	0.37072	0.983484	ND	ND
GRMZM2G102760	filtered_set	4908	9	50	non-TE influenced	GRMZM2G109056	Sb01g011040	Os03g49380	35.2466	36.8957	11.6439	0.0659679	-1.59783	0.7545	0.056755	ND	Down	10.0307	236.982	-1.78286	2.77928	Down	Up	8.61787	7.5218	2.99034	-0.19623	-1.52671	0.0425757	1.32559e-12	ND	Down	6.57981	217.281	-0.41899	4.62617	ND	Up	7.26858	19.0286	3.99997	10.2357	180.806	1.3883	-0.861521	0.4938	4.63643	Up	ND
GRMZM2G104833	filtered_set	10331	19	50	non-TE influenced	chr2:219246046-219379719	Sb05g007160	Os11g13810	3.81245	2.69025	2.18032	-0.50282	-0.805896	0.464441	1	ND	ND	8.364	2.61902	1.15271	-0.522084	Up	ND	3.2102	2.48561	1.38213	-0.368934	-1.21518	0.000119126	1.52199e-06	ND	Down	7.20172	2.90789	1.2358	-0.0722743	Up	ND	3.78172	2.23848	1.63093	11.1839	3.25701	-0.756259	-1.21285	1.56405	-0.215435	ND	Down
GRMZM2G109785	filtered_set	4517	10	50	non-TE influenced	GRMZM2G066496	Sb08g003250	Os12g05650	11.7474	14.2912	13.9661	0.282757	0.249559	0.232257	6.89639e-06	ND	ND	30.0075	4.87089	1.4913	-1.13152	Up	Down	11.5706	13.3662	9.80532	0.20811	-0.238801	0.718548	0.0127586	ND	ND	18.1271	10.7691	0.75581	0.00461178	ND	ND	14.6812	13.5601	12.9036	36.3938	11.254	-0.114592	-0.186176	1.30967	-0.383497	ND	ND
GRMZM2G130558	filtered_set	2758	2	50	non-TE influenced	AC204359.3_FG005	Sb03g037360	Os01g58870	10.6473	7.83854	3.50553	-0.441788	-1.60251	0.626764	0.0186806	ND	Down	5.86935	21.1413	-0.794412	1.0542	ND	Up	8.0006	6.29551	3.22196	-0.345737	-1.3119	0.0135791	5.64418e-05	ND	Down	4.93758	15.7608	-0.414625	1.25964	ND	Up	5.3055	5.93691	2.51554	5.07953	8.18917	0.162195	-1.07632	-0.0627826	0.626133	ND	Down
GRMZM2G141399	filtered_set	11578	17	50	non-TE influenced	chr4:28021699-28172114	Sb07g005400	Os08g09230	1.44552	1.86035	2.82475	0.363764	0.966048	0.147106	1.69931e-09	ND	ND	4.48009	5.14027	1.77102	1.9693	Up	Up	0.398137	0.712845	3.12224	0.838726	2.96809	0.00145978	1.31722e-54	NE	On	1.26953	1.52896	1.79261	2.06068	On	On	0.149131	0.453952	1.19187	2.24984	1.82278	1.59949	2.99014	3.90616	3.60264	NE	On
GRMZM2G152059	filtered_set	1698	1	50	non-TE influenced	chr2:234757514-234963714	Sb02g000290	Os07g01100	7.21499	4.6254	2.41524	-0.641308	-1.57843	0.320903	0.0120693	ND	Down	2.49104	14.1754	-1.39032	1.11777	Down	Up	5.32441	4.0529	4.0755	-0.393583	-0.385562	0.00798777	0.51715	ND	ND	2.97883	8.4375	-0.801353	0.700403	ND	ND	4.79135	2.92865	4.8043	1.95519	7.98858	-0.710005	0.00389542	-1.29268	0.737387	ND	ND
GRMZM2G152477	filtered_set	2957	7	50	non-TE influenced	GRMZM2G040192	Sb01g041570	Os03g13540	8.75279	6.49114	5.59784	-0.431215	-0.644779	0.505551	0.351195	ND	ND	33.1688	3.2249	2.12633	-1.23577	Up	Down	7.25199	9.21333	4.61699	0.345303	-0.651311	0.129279	0.884778	ND	ND	18.7574	6.91247	1.3268	-0.113256	Up	ND	4.32494	4.73069	2.41071	32.1891	4.70976	0.129341	-0.84296	2.89553	0.122946	ND	ND
GRMZM2G159741	filtered_set	4408	8	50	non-TE influenced	chr8:119885026-120659542	Sb09g024280	Os05g41530	1.10941	0.646254	3.21237	-0.778693	1.53299	0.0561581	1.01284e-18	ND	Up	2.01293	0.807997	0.877003	-0.438806	ND	ND	0.833746	0.50146	3.00192	-0.732327	1.84696	2.3808e-06	5.23531e-45	NE	On	3.46203	1.07205	2.09242	0.402113	On	ND	1.23487	0.898844	3.11326	3.36024	2.08388	-0.457782	1.33336	1.44347	0.754435	ND	Up
GRMZM2G161643	filtered_set	5201	6	50	non-TE influenced	too big a gap	too big a gap	no synteny	3.6692	3.8	3.03528	0.0505198	-0.273555	0.894476	0.00974555	ND	ND	9.85089	2.57353	1.49115	-0.444946	Up	ND	1.02894	1.58683	3.10942	0.624489	1.59455	0.000606206	2.24469e-46	ND	Up	5.96809	2.14169	2.39418	0.916096	Up	ND	2.90907	3.09383	3.39351	12.4157	4.18432	0.088805	0.222147	2.09316	0.524283	ND	ND
GRMZM2G166297	filtered_set	1985	4	50	non-TE influenced	GRMZM2G059453	Sb03g039630	Os01g62760	13.0925	14.2748	20.6635	0.124718	0.658303	0.916202	6.61218e-05	ND	ND	40.054	9.3187	1.70085	-0.40278	Up	ND	9.27601	14.6289	13.0169	0.657193	0.48877	7.96021e-05	5.4106e-15	ND	ND	54.4474	14.095	2.67655	0.726953	Up	ND	14.4335	14.3388	19.3577	76.0162	34.4332	-0.00950234	0.42346	2.3968	1.25432	ND	ND
GRMZM2G379929	filtered_set	3883	12	50	non-TE influenced	chr8:15552984-15838810	Sb03g005100	chr1:2844116-3196978	4.16559	5.85134	2.10436	0.490144	-0.984804	0.428106	0.291445	ND	ND	5.1435	6.6574	0.679782	1.05193	ND	Up	2.82005	7.13709	1.55175	1.33931	-0.861407	1.96323e-19	0.148615	Up	ND	2.8947	5.76627	0.0353355	1.02931	ND	Up	2.06506	5.59122	2.24814	2.99716	4.18861	1.43654	0.122485	0.53719	1.01993	Up	ND
GRMZM2G387890	filtered_set	8462	12	50	non-TE influenced	too big a gap	Sb10g009200	Os06g14406	5.69787	7.92402	5.32299	0.475741	-0.0981668	0.943615	1	ND	ND	9.63633	11.0588	0.892773	1.09139	ND	Up	6.5078	9.45833	1.76429	0.539346	-1.88249	0.0103552	5.17761e-24	ND	Down	6.70794	6.81665	0.273421	0.296611	ND	ND	3.76968	6.85612	2.90564	5.2038	4.35768	0.862781	-0.375473	0.465019	0.209067	ND	ND
GRMZM2G398500	filtered_set	4491	8	50	non-TE influenced	chr4:151486560-151701836	Sb04g033140	Os02g43710	2.98458	2.59475	2.15356	-0.201863	-0.470619	1	0.145445	ND	ND	6.52912	1.47101	1.11223	-1.03709	Up	Down	3.89583	3.32449	1.96508	-0.228733	-0.986975	0.0687853	0.110911	ND	ND	4.92861	3.62439	0.434015	-0.0093235	ND	ND	3.6166	4.46517	1.90134	6.40944	3.51158	0.304007	-0.927259	0.825391	-0.0425017	ND	ND
GRMZM2G458208	filtered_set	3819	11	50	non-TE influenced	GRMZM2G416120	Sb01g020010	Os10g32550	6.22276	6.50184	251.928	0.063283	5.33909	0.451965	5.62706e-108	ND	Up	45.1936	5.23467	2.93442	-0.175283	Up	ND	1.67189	4.82916	215.407	1.52973	7.00858	2.1378e-34	0	Up	Up	38.7825	3.25062	4.68311	1.1069	Up	Up	1.14179	5.33557	100.456	35.3076	4.27604	2.22335	6.45787	4.94939	1.90405	Up	Up
GRMZM2G458888	filtered_set	4376	13	50	non-TE influenced	chr10:1960673-2087233	Sb08g001420	Os12g03822	1.42633	0.752554	1.1544	-0.921539	-0.30493	0.0355518	0.337686	ND	ND	3.05238	1.11584	1.33868	-0.112307	Up	ND	1.10276	1.11474	1.59295	0.0155818	0.530186	1	1.00121e-08	ND	ND	3.76396	1.92838	1.68988	0.725386	Up	ND	2.32061	2.10648	1.31539	5.05221	2.81387	-0.139608	-0.818542	1.12207	0.277942	ND	ND
GRMZM2G463318	filtered_set	802	2	50	non-TE influenced	chr5:13614276-13720370	chr1:10877794-11496630	chr3:26320400-27035923	33.2922	31.3705	71.5277	-0.0857719	1.1033	1	1.58947e-08	ND	Up	80.7762	14.1108	1.38078	-1.13626	Up	Down	34.7878	14.4445	33.0363	-1.268	-0.0745283	8.93639e-28	0.000534645	Down	ND	67.2186	19.828	0.932102	-0.829167	ND	ND	0	0.050411	0	0.0909791	0	5.68401	0	6.52323	0	NE	NE
GRMZM5G801875	filtered_set	2569	5	50	non-TE influenced	chr1:202597505-203045129	Sb07g023840	Os08g44870	5.52198	7.89366	7.89738	0.515429	0.516108	0.0211682	1.85749e-08	ND	ND	10.3121	2.34793	1.04572	-1.08869	Up	Down	9.1134	8.77418	10.8682	-0.0547176	0.254033	0.403672	2.52882e-10	ND	ND	12.4023	4.96367	0.489088	-0.831863	ND	ND	8.66904	9.86741	10.1644	17.3111	8.12522	0.186779	0.229553	0.997674	-0.093454	ND	ND
GRMZM5G847982	filtered_set	1871	1	50	non-TE influenced	chr8:62507105-62708611	Sb09g026990	Os05g46340	3.81306	6.11427	6.022	0.681086	0.659152	0.0292173	2.23936e-07	ND	ND	8.24394	4.66691	1.17063	0.349899	Up	ND	0.353401	0.801951	4.05076	1.17993	3.51509	0.0512941	2.87852e-14	NE	On	3.14241	2.44554	3.49262	3.13103	On	On	0.21898	0.324129	1.32432	3.39283	0.615892	0.563637	2.5909	3.94747	1.48764	NE	On
AC197013.3_FG003	filtered_set	662	3	49	non-TE influenced	chr2:205997221-206105889	Sb02g036860	Os07g38260	7.84845	13.1198	5.78254	0.74119	-0.440638	0.0417984	1	ND	ND	14.3641	6.42146	1.04609	-0.115287	Up	ND	8.97509	13.5366	3.1428	0.592818	-1.51358	0.0252707	1.43572e-05	ND	Down	8.42421	10.5943	-0.0295605	0.301077	ND	ND	8.17832	12.0312	7.65858	18.4618	7.90768	0.556844	-0.0947167	1.17456	-0.048544	ND	ND
GRMZM2G003090	filtered_set	1521	2	49	non-TE influenced	chr3:97731938-98060347	Sb08g007690	no synteny	16.3578	12.6893	8.10196	-0.366342	-1.01355	0.833841	1	ND	ND	44.6621	13.1435	1.45248	-0.312144	Up	ND	14.868	17.2306	9.73765	0.212744	-0.610517	0.588507	1	ND	ND	105.364	24.3868	2.77397	0.662814	Up	ND	12.7951	10.7121	9.92477	89.1318	19.0703	-0.256322	-0.366451	2.80025	0.575699	ND	ND
GRMZM2G033198	filtered_set	2678	5	49	non-TE influenced	GRMZM5G886220	Sb01g006990	Os03g55820	20.3	23.2095	16.8329	0.193228	-0.270177	0.532335	0.0132037	ND	ND	42.3009	6.8858	1.10781	-1.51101	Up	Down	31.4792	27.1918	17.2694	-0.211223	-0.866145	0.00893482	0.0443046	ND	ND	47.3639	19.7748	0.640025	-0.620057	ND	ND	27.9866	26.5555	18.2772	51.795	17.8389	-0.0757186	-0.614664	0.888055	-0.649682	ND	ND
GRMZM2G051782	filtered_set	6081	5	49	non-TE influenced	chr1:27131174-27355134	Sb01g042650	Os03g11970	5.82354	10.4405	5.78246	0.842111	-0.0102102	0.000272785	0.00156196	ND	ND	38.3193	2.04996	2.78371	-1.44003	Up	Down	6.89717	6.43963	3.12195	-0.0990124	-1.1433	0.0980397	2.27988e-06	ND	Down	28.0459	3.29347	2.10379	-0.985931	Up	ND	9.49998	14.5536	4.64513	60.1145	4.81323	0.615328	-1.03205	2.66159	-0.98077	ND	Down
GRMZM2G053831	filtered_set	2885	2	49	non-TE influenced	GRMZM2G067371	Sb01g032370	Os03g30570	5.36706	4.61991	6.94605	-0.216226	0.371998	1	0.00099945	ND	ND	12.8645	3.56424	1.44036	-0.411068	Up	ND	5.78426	3.89956	7.2627	-0.568701	0.328323	3.75533e-06	5.10358e-11	ND	ND	16.3484	9.48997	1.39962	0.615009	Up	ND	5.64	5.94182	11.6805	18.1844	21.1466	0.0751968	1.0502	1.68876	1.90647	ND	Up
GRMZM2G059018	filtered_set	7993	10	49	non-TE influenced	GRMZM2G106703	Sb07g019430	Os08g29720	1.4175	1.16105	1.625	-0.287694	0.19696	0.853853	0.000261166	ND	ND	2.64991	0.919941	1.19648	-0.32883	Up	ND	1.68435	1.50165	2.03546	-0.165541	0.273015	0.233813	7.65105e-09	ND	ND	2.59615	1.50151	0.616025	-0.173528	ND	ND	1.41328	1.47192	1.86952	2.83901	1.77944	0.0586081	0.403374	1.00583	0.332169	ND	ND
GRMZM2G059453	filtered_set	1960	4	49	non-TE influenced	GRMZM2G166297	Sb03g039630	Os01g62760	11.2572	12.7356	6.46586	0.178008	-0.799834	0.592879	0.646404	ND	ND	38.4231	5.62736	1.99892	-0.772306	Up	ND	10.5687	6.06814	9.35875	-0.80037	-0.175393	6.39106e-12	0.0641921	ND	ND	60.0385	8.8213	2.55968	-0.207008	Up	ND	13.5725	12.4589	6.61268	53.3838	18.7632	-0.123492	-1.03726	1.97564	0.467196	ND	Down
GRMZM2G062524	filtered_set	9060	22	49	non-TE influenced	chr8:158968404-159133236	Sb03g045640	chr1:41500538-42071680	1.07999	0.765718	0.0564095	-0.49559	-4.23492	0.656858	1.14059e-24	ND	Off	0.28082	1.93389	-1.62928	1.15012	NE	On	0.27848	0.33452	0.287414	0.263651	0.0453957	1	0.748128	NE	NE	0.31493	0.264935	0.31564	0.0671123	NE	NE	0.00323015	0.0803238	0.168301	0.0765088	0.243476	4.2649	5.32274	4.19558	5.85284	NE	NE
GRMZM2G097989	filtered_set	1380	3	49	non-TE influenced	chr8:104611998-104870185	Sb09g020350	Os05g34150	2.75025	1.46757	0.85522	-0.905675	-1.68404	0.0878425	0.0269496	ND	Off	6.22231	1.49859	1.33734	-0.715768	Up	ND	1.10095	0.962261	1.6034	-0.194061	0.541978	0.876998	0.476711	ND	ND	3.6026	0.597904	1.99113	-0.597909	On	NE	0.0636198	0.351562	1.79551	1.63907	0.572588	2.44783	4.79708	4.66564	3.14997	NE	On
GRMZM2G098904	filtered_set	3008	6	49	non-TE influenced	chr4:235404045-235598253	Sb04g005020	Os02g07840	12.8893	6.74529	15.4846	-0.934116	0.264642	0.00580546	1.12584e-06	ND	ND	26.2733	11.0576	1.00545	-0.243037	Up	ND	18.858	6.91556	22.7867	-1.44713	0.273003	2.17473e-42	1.45683e-11	Down	ND	27.8531	25.9342	0.590529	0.487552	ND	ND	21.9099	8.18539	17.8435	22.9229	18.1694	-1.42035	-0.296174	0.0652036	-0.270062	Down	ND
GRMZM2G102933	filtered_set	782	2	49	non-TE influenced	GRMZM2G065757	Sb09g028740	Os05g49200	12.0648	11.0605	7.51852	-0.125377	-0.682212	1	0.488203	ND	ND	20.7817	26.4457	0.689043	1.03675	ND	Up	9.36916	10.1022	7.4478	0.10866	-0.331066	1	0.672407	ND	ND	12.6598	26.7138	0.47644	1.55371	ND	Up	9.80494	13.0285	20.7175	22.3934	36.4604	0.410051	1.07919	1.19141	1.89464	ND	Up
GRMZM2G127416	filtered_set	3340	2	49	non-TE influenced	GRMZM5G883130	Sb08g001860	Os11g03410	2.4459	4.16491	4.95787	0.767674	1.01905	0.00100401	1.83665e-11	ND	Up	11.4071	3.07869	2.53519	0.645981	Up	ND	1.99928	2.81375	5.34936	0.4928	1.41943	0.0106193	2.45652e-41	ND	Up	9.69467	3.51468	2.34142	0.877879	Up	ND	1.8225	3.40142	4.16582	11.9934	3.07552	0.89985	1.19224	2.71758	0.754589	ND	Up
GRMZM2G163996	filtered_set	4696	4	49	non-TE influenced	GRMZM2G154499	Sb03g008820	Os01g01610	6.21106	4.34736	7.27415	-0.514599	0.227906	0.366479	1.36556e-05	ND	ND	13.565	2.1897	1.14334	-1.48719	Up	Down	7.34483	3.74359	6.08906	-0.972117	-0.27047	6.53973e-19	0.0369845	ND	ND	13.8642	5.17529	0.867556	-0.55392	ND	ND	7.25396	5.09675	6.3723	17.682	5.04794	-0.509107	-0.186929	1.28532	-0.522987	ND	ND
GRMZM2G341959	filtered_set	1727	2	49	non-TE influenced	chr5:13553002-13660623	Sb01g011900	too big a gap	1.9105	0.958568	4.59122	-0.994251	1.26449	0.0215381	1.15635e-12	ND	Up	5.17465	2.42823	1.43106	0.339818	Up	ND	1.5359	1.15927	4.92366	-0.40556	1.68	0.0104574	1.24247e-29	ND	Up	4.10534	3.06207	1.48386	1.06098	Up	Up	0.491424	0.585258	3.20059	4.47847	4.34663	0.251636	2.70082	3.18536	3.14226	NE	On
GRMZM2G361625	filtered_set	1074	1	49	non-TE influenced	chr6:94664720-94903129	chr10:55306508-55804861	too big a gap	3.90695	3.89265	10.2887	-0.0052879	1.39672	1	0.000125075	ND	Up	16.5233	2.6744	2.04621	-0.580559	Up	ND	3.87703	4.188	13.4005	0.111279	1.789	1	1.05834e-45	ND	Up	20.5288	4.26033	2.50343	0.235088	Up	ND	2.72487	3.50089	9.4413	16.7807	6.13106	0.361416	1.79242	2.62209	1.16965	ND	Up
GRMZM2G401026	filtered_set	1323	1	49	non-TE influenced	GRMZM2G115839	Sb01g008810	Os03g52680	23.1004	9.12541	49.0444	-1.33986	1.08614	0.165867	0.00221522	ND	Up	7.13943	7.94605	-1.67189	-1.51748	Down	Down	10.2974	4.0582	10.2673	-1.34315	-0.00422833	1.27011e-19	0.0155392	Down	ND	3.65979	25.1167	-1.28928	1.4892	Down	Up	13.1173	6.02013	10.7474	2.09575	14.2097	-1.12348	-0.287462	-2.64536	0.115399	Down	ND
GRMZM2G469551	filtered_set	11978	19	49	non-TE influenced	AC184866.3_FG007	Sb01g019120	Os10g33960	2.49317	1.56353	0.639427	-0.67283	-1.96145	0.143969	6.4034e-05	ND	Off	0.979735	5.03576	-1.28343	1.07713	Off	Up	0.874064	1.80807	0.73082	1.04779	-0.257899	1.76568e-11	0.124697	On	NE	0.64605	4.8752	-0.408326	2.50548	NE	On	2.39682	1.97456	1.0375	1.42239	8.11688	-0.279457	-1.20722	-0.752391	1.75938	ND	Down
GRMZM5G889418	filtered_set	1875	2	49	non-TE influenced	chr6:97222477-97369925	Sb10g024960	Os06g43120	4.44615	4.97295	3.0087	0.161512	-0.56326	0.949918	0.984606	ND	ND	10.3805	7.56755	1.34416	0.888242	Up	ND	5.27023	6.28038	2.45846	0.252941	-1.0998	0.391782	0.00559563	ND	Down	11.6206	6.06079	1.00851	0.0695258	Up	ND	4.71364	3.23437	1.97208	4.45575	3.07289	-0.543216	-1.2567	-0.0811562	-0.617082	ND	Down
AC204359.3_FG005	filtered_set	1082	1	48	non-TE influenced	GRMZM2G130558	Sb03g037360	Os01g58870	7.2346	4.68599	1.72221	-0.62645	-2.07001	0.244556	0.000267734	ND	Down	5.52583	14.919	-0.293523	1.1392	ND	Up	4.16304	2.72739	1.31771	-0.609935	-1.65885	0.0158091	4.31901e-05	ND	Down	4.35509	10.6414	0.41241	1.70113	ND	Up	4.62508	4.07286	1.72633	5.36113	10.7109	-0.183395	-1.42125	0.213015	1.21135	ND	Down
GRMZM2G031656	filtered_set	5650	11	48	non-TE influenced	GRMZM5G887591	Sb08g003770	Os12g06330	2.61224	1.46465	0.480447	-0.834304	-2.44039	0.0537813	5.28089e-08	ND	Off	1.54793	5.08372	-0.676619	1.03828	ND	Up	1.34751	1.04599	0.769928	-0.365112	-0.806699	0.0180582	0.475908	ND	ND	0.734548	7.21554	-0.818526	2.47589	ND	Up	0.699255	1.12344	0.85686	1.11062	2.96606	0.683257	0.29286	0.666713	2.08308	ND	NE
GRMZM2G031941	filtered_set	1780	1	48	non-TE influenced	no synteny	no synteny	too big a gap	4.37984	2.76583	36.8775	-0.662975	3.0735	0.27659	5.96868e-29	ND	Up	26.6573	7.64871	2.79172	0.990614	Up	ND	2.07647	1.08029	6.3894	-0.94208	1.62108	3.9159e-06	1.11206e-26	ND	Up	14.0137	3.77156	2.72043	0.827101	Up	ND	1.94005	1.52179	3.68352	10.7398	6.51078	-0.350119	0.92464	2.4682	1.74622	ND	ND
GRMZM2G039922	filtered_set	2921	3	48	non-TE influenced	GRMZM5G836990	Sb02g002820	Os07g05190	2.01912	3.59598	0.429383	0.832341	-2.23075	0.00327508	0.000182593	ND	Off	0.544384	4.22831	-1.79656	1.15851	Off	Up	0.327671	1.53959	0.284288	2.22877	-0.204221	3.95365e-07	1	On	NE	0.118401	2.42671	-0.84776	3.49795	NE	On	1.2724	1.6194	0.730821	0.57453	3.71957	0.347668	-0.79912	-1.14572	1.54684	ND	ND
GRMZM2G044174	filtered_set	959	1	48	non-TE influenced	chr2:236300982-236405071	Sb02g001940	Os07g03180	1.25782	2.39119	1.49415	0.926262	0.248214	0.0286037	0.00455081	ND	ND	12.4028	1.13814	3.72522	0.28045	On	ND	0.825905	0.767356	0.539819	-0.105947	-0.612576	0.768796	1	NE	NE	2.93017	1.60344	2.0896	1.22019	On	On	0.610326	0.210791	0.437249	3.34773	1.0986	-1.5293	-0.480192	2.4536	0.846971	NE	NE
GRMZM2G055652	filtered_set	693	1	48	non-TE influenced	chr6:150256452-150418860	Sb09g021460	Os05g35970	1.21861	0.53013	22.3176	-1.19929	4.19375	0.702558	2.07713e-07	ND	Up	7.06731	1.16053	2.35823	-0.247118	Up	ND	1.55616	0.943868	121.762	-0.720735	6.28901	0.0577102	4.04489e-72	Off	Up	26.9493	3.57189	3.9416	1.02646	Up	Up	2.02702	1.22514	33.6095	23.0583	5.36853	-0.725949	4.05077	3.5072	1.40472	ND	Up
GRMZM2G098167	filtered_set	1096	2	48	non-TE influenced	chr4:175988159-176400302	Sb04g035130	Os02g54140	2.57366	4.86805	1099.07	0.919257	8.73768	0.13723	1.71958e-21	ND	Up	319.654	6.23729	7.14699	1.46777	Up	Up	3.45882	0.84958	1425.46	-2.02418	8.68651	2.67938e-09	3.40677e-95	Off	Up	319.58	9.99218	6.58615	1.58706	Up	Up	2.02933	0.627102	945.212	380.238	22.2296	-1.69265	8.86278	7.54905	3.45276	Off	Up
GRMZM2G153075	filtered_set	4279	5	48	non-TE influenced	chr8:102486363-102707325	Sb09g020840	Os05g35110	11.4878	9.06844	64.397	-0.341142	2.48679	0.801608	1.32842e-41	ND	Up	24.8685	2.85955	1.08943	-2.03059	Up	Down	18.3073	10.2252	58.2107	-0.840228	1.66881	5.12769e-07	3.60617e-29	ND	Up	26.3994	6.93302	0.575468	-1.35333	ND	Down	31.5494	17.1772	43.4297	24.947	14.9269	-0.877084	0.461055	-0.338736	-1.07965	ND	ND
GRMZM2G388987	filtered_set	10946	11	48	non-TE influenced	chr9:108470797-108757327	Sb10g026010	Os06g44380	2.00571	2.38155	9.55371	0.247675	2.25138	0.286449	2.78106e-33	ND	Up	3.83227	1.32253	1.01711	-0.517074	Up	ND	2.25198	2.74881	10.0297	0.287497	2.15451	0.334493	3.01872e-68	ND	Up	4.55772	2.02498	0.947798	-0.222215	ND	ND	1.95974	2.53008	2.42386	2.89635	1.91299	0.368355	0.306504	0.563332	-0.03482	ND	ND
GRMZM2G406099	filtered_set	1388	1	48	non-TE influenced	too big a gap	Sb06g033610	Os04g58890	3.49048	4.51678	5.56064	0.371773	0.67167	0.841765	0.0188704	ND	ND	9.27966	10.4711	1.62203	1.79628	Up	Up	1.60878	1.48965	2.41741	-0.110918	0.587197	0.685167	7.3418e-06	ND	ND	1.7442	8.99793	0.265967	2.63233	ND	Up	5.25001	6.78682	7.44276	15.4552	35.9837	0.370352	0.503436	1.55752	2.77672	ND	ND
GRMZM5G828630	filtered_set	2054	5	48	non-TE influenced	GRMZM2G088028	Sb01g023750	Os10g25130	18.1515	20.5696	11.3393	0.180414	-0.678704	0.637416	0.583044	ND	ND	38.0892	0.587325	1.0844	-4.93226	Up	Off	6.47572	4.23514	2.18514	-0.612514	-1.56688	7.91223e-05	2.06199e-07	ND	Down	39.2533	0.785156	2.66582	-2.97607	Up	Off	6.09809	7.20411	5.82752	29.449	2.82112	0.240427	-0.0654649	2.2716	-1.11181	ND	ND
GRMZM2G007791	filtered_set	7524	3	47	non-TE influenced	GRMZM2G354867	Sb06g028510	Os04g52550	1.64696	1.84259	3.42012	0.161838	1.05378	0.742918	7.42594e-05	ND	Up	5.0511	4.41305	1.76161	1.56683	Up	Up	1.90699	3.31666	3.44825	0.798113	0.854229	4.08092e-07	1.62998e-24	ND	ND	3.17167	3.39957	0.969522	1.0696	ND	Up	2.2015	2.41804	4.43823	5.89618	4.08703	0.135295	1.01117	1.42089	0.892267	ND	Up
GRMZM2G030839	filtered_set	8180	12	47	non-TE influenced	GRMZM2G019260	Sb01g040900	Os03g14830	1.7807	1.22253	8.06153	-0.542202	2.17798	0.393169	4.60576e-33	ND	Up	2.09946	1.20089	0.076615	-0.728786	ND	ND	1.20184	0.959431	15.2995	-0.32469	3.66906	0.0137259	1.2213e-211	Off	Up	10.422	1.21043	2.96206	-0.142936	Up	ND	2.58306	1.57666	4.99569	2.71167	2.84964	-0.711856	0.951335	0.0700731	0.141647	ND	ND
GRMZM2G031780	filtered_set	9152	9	47	non-TE influenced	chr2:158624403-158886594	Sb02g006790	Os07g12530	3.87161	6.09161	3.36241	0.653755	-0.203382	0.00310471	0.0185531	ND	ND	11.2763	1.21771	1.66108	-1.54891	Up	Down	6.32949	7.5689	3.40353	0.257956	-0.894861	0.758113	0.0040263	ND	ND	13.968	1.66789	1.40876	-1.65651	Up	Down	7.99739	9.17088	6.07706	13.8883	4.49321	0.197509	-0.396098	0.79619	-0.831642	ND	ND
GRMZM2G038309	filtered_set	4674	14	47	non-TE influenced	GRMZM2G472991	Sb03g042230	Os01g66520	1.44161	1.71958	0.689959	0.254209	-1.06201	0.285753	0.729609	ND	ND	1.63982	6.58773	0.448458	2.45405	ND	Up	1.94373	1.71927	0.997816	-0.176934	-0.96128	0.267913	0.0655322	ND	ND	3.14476	23.9521	0.681481	3.61021	ND	Up	0.839009	1.50508	0.440412	0.835182	3.33183	0.842324	-0.928278	-0.00658725	1.98827	ND	NE
GRMZM2G038982	filtered_set	7491	12	47	non-TE influenced	GRMZM2G175563	Sb01g046460	Os03g06410	2.41759	3.87832	5.24262	0.681637	1.11639	0.00450926	1.39997e-12	ND	Up	3.07373	2.6687	0.50447	0.300687	ND	ND	2.67707	3.41229	5.59285	0.349966	1.06265	0.110985	5.19611e-40	ND	Up	2.83938	3.78504	0.17706	0.591666	ND	ND	3.69184	3.47573	14.2435	6.13645	4.02153	-0.0869989	1.94761	0.732909	0.123374	ND	Up
GRMZM2G046909	filtered_set	4904	4	47	non-TE influenced	GRMZM2G044834	Sb04g030610	Os02g47580	3.63388	4.58227	9.24973	0.33447	1.34766	0.144132	6.98483e-18	ND	Up	7.46434	1.75712	1.20606	-0.880119	Up	ND	5.22063	5.01755	18.7763	-0.0572284	1.84641	0.449468	2.71485e-30	ND	Up	12.0332	3.65566	1.47149	-0.247049	Up	ND	3.35379	3.61921	4.67174	8.2205	2.22222	0.10985	0.478044	1.29318	-0.593572	ND	ND
GRMZM2G083317	filtered_set	5522	13	47	non-TE influenced	chr2:140836230-141019883	Sb05g003650	Os11g05880	0.986086	1.31637	0.55796	0.41641	-0.820431	0.0458348	1	ND	NE	0.984842	2.24707	-0.14373	1.04553	ND	Up	0.733741	0.998594	0.51648	0.444106	-0.505731	0.169002	1	NE	NE	0.657628	4.69321	-0.148688	2.68466	NE	On	0.821459	1.15681	1.27711	1.69794	3.83972	0.493378	0.636001	1.04662	2.22336	ND	ND
GRMZM2G095724	filtered_set	1163	4	47	non-TE influenced	chr8:163322048-163432464	Sb03g043160	chr1:39278461-39847781	4.3403	4.69099	16.632	0.112074	1.93785	0.251513	1.95738e-27	ND	Up	4.29325	5.5816	-0.395917	-0.0173885	ND	ND	2.45544	3.18369	5.39317	0.374585	1.13483	0.820527	5.25299e-15	ND	Up	2.75074	2.64437	0.667924	0.611049	ND	ND	1.20785	3.05916	5.83438	4.36035	4.10486	1.33998	2.27119	1.85114	1.76405	Up	Up
GRMZM2G110423	filtered_set	4176	5	47	non-TE influenced	chr1:253749652-253950208	Sb01g014250	no synteny	1.24533	0.724091	0.573519	-0.781455	-1.11726	0.159625	0.957002	ND	ND	2.36846	0.756592	1.04202	-0.603047	Up	ND	1.19453	1.10107	0.662103	-0.117434	-0.850348	0.528017	0.224071	ND	ND	2.17398	1.10467	1.00797	0.0318833	Up	ND	0.0840952	0.0290443	0.0273852	0.192198	0.173449	-1.50199	-1.58394	1.18293	1.03566	NE	NE
GRMZM2G144853	filtered_set	2378	2	47	non-TE influenced	chr3:2543379-2680104	Sb03g001280	Os01g12460	1.3494	0.86795	13.1542	-0.636041	3.28418	0.90733	5.65968e-08	ND	Up	2.70151	0.700561	1.08247	-0.863185	Up	ND	0.353596	0.327654	14.7959	-0.109608	5.38298	0.830331	2.1883e-77	NE	On	2.70877	0.97784	2.88866	1.41963	On	NE	0.0738397	0.44204	8.76859	1.81032	1.68911	2.56556	6.87256	4.5971	4.49717	NE	On
GRMZM2G148387	filtered_set	3642	4	47	non-TE influenced	chr4:140299370-140750812	Sb04g026180	Os02g40500	5.69331	5.56296	16.6918	-0.0334114	1.55163	1	1.04861e-23	ND	Up	21.1059	7.12949	1.6805	0.114864	Up	ND	7.22388	8.21639	11.5503	0.185707	0.677005	1	4.72896e-07	ND	ND	16.3809	23.0261	1.12872	1.61995	Up	Up	11.2416	9.13608	10.7599	23.6807	15.0788	-0.299172	-0.0631796	1.07479	0.423639	ND	ND
GRMZM2G168375	filtered_set	2284	9	47	non-TE influenced	chr3:144634688-144738568	Sb03g047380	Os01g74152	1.32049	1.30139	20.8754	-0.0210104	3.98163	0.827555	1.32838e-69	ND	Up	29.394	0.754545	4.46753	-0.814378	Up	ND	2.55019	2.52825	54.7856	-0.0124592	4.42458	0.748927	6.00773e-149	ND	Up	58.9603	3.43193	4.66379	0.561537	Up	ND	2.30636	2.903	32.9128	57.7588	4.7137	0.331801	3.83438	4.64575	1.03092	ND	Up
GRMZM2G339336	filtered_set	4117	6	47	non-TE influenced	GRMZM2G079236	Sb05g001740	chr11:1267059-1873375	12.3488	16.1385	10.9258	0.386106	-0.176612	0.0894968	0.127821	ND	ND	23.9005	11.9999	1.01256	0.0186034	Up	ND	11.7399	16.2343	5.80177	0.467589	-1.01673	0.00465495	0.00094128	ND	Down	15.5305	13.7466	0.482996	0.306983	ND	ND	13.7547	20.0037	12.4629	25.6362	18.6251	0.54031	-0.142274	0.898211	0.437298	ND	ND
GRMZM2G359397	filtered_set	3089	8	47	non-TE influenced	GRMZM2G700757	Sb03g042900	Os01g67520	1.12446	0.813228	0.402708	-0.467013	-1.47913	0.514742	0.699204	ND	ND	2.48122	0.520715	1.19707	-1.05323	Up	Off	0.725109	0.728308	0.321069	0.0063417	-1.17282	0.792979	0.196098	NE	NE	1.51148	0.874183	1.28891	0.499648	On	NE	0.407381	0.287942	0.172768	1.42907	0.383703	-0.499138	-1.23275	1.8081	-0.0861733	NE	NE
GRMZM2G473016	filtered_set	1527	2	47	non-TE influenced	GRMZM2G021480	Sb04g034270	Os02g52870	1.12775	1.28072	0.316452	0.183353	-1.83012	1	0.0521598	ND	Off	0.56233	2.33245	-0.871559	1.17885	ND	Up	1.09841	2.01489	0.58576	0.874695	-0.905882	0.0112995	0.526287	ND	ND	0.905959	2.40699	-0.237586	1.17114	ND	Up	0.574953	1.87983	0.149784	0.573401	1.27211	1.70735	-1.93347	-0.00389423	1.14433	On	NE
GRMZM2G542272	filtered_set	668	1	47	non-TE influenced	GRMZM2G552956	Sb04g029770	Os02g48710	41.2949	63.7176	31.2142	0.625714	-0.403753	0.200931	0.175967	ND	ND	113.167	60.7139	1.26795	0.369607	Up	ND	33.5013	31.4278	29.9915	-0.0921762	-0.159658	0.728117	0.418352	ND	ND	107.496	100.668	1.59672	1.50205	Up	Up	34.0404	54.1079	20.8862	162.806	115.283	0.668575	-0.704674	2.2578	1.75982	ND	ND
AC185300.4_FG002	filtered_set	1076	1	46	non-TE influenced	too big a gap	too big a gap	too big a gap	3.05138	5.2638	2.7992	0.786443	-0.124402	0.00744949	0.00848682	ND	ND	5.76354	6.35323	0.979478	1.11999	ND	Up	2.82823	4.63843	3.98199	0.713538	0.493442	0.0395228	1.99111e-05	ND	ND	7.19181	15.5109	1.80008	2.90882	Up	Up	3.10058	2.81805	0.991974	3.05152	5.4771	-0.137794	-1.64318	-0.0230024	0.820672	ND	Off
GRMZM2G026470	filtered_set	2214	7	46	non-TE influenced	chr6:150031733-150282584	Sb09g021610	Os05g36260	13.6198	24.256	7.09939	0.832591	-0.939843	0.000405067	1	ND	ND	2.70052	75.8422	-2.40606	2.40512	Down	Up	6.32848	7.76506	1.54186	0.295096	-2.03648	0.984026	1.2948e-08	ND	Down	1.5621	223.877	-1.59431	5.56784	Down	Up	6.43727	9.53219	5.09646	2.29046	74.4132	0.566286	-0.336895	-1.4904	3.53083	ND	ND
GRMZM2G042615	filtered_set	5947	11	46	non-TE influenced	chr9:132200266-132935319	Sb01g036600	Os03g21020	4.21344	4.92739	9.85606	0.225777	1.22582	0.217088	5.42977e-17	ND	Up	7.47611	3.24565	0.909336	-0.294195	ND	ND	2.96039	5.54806	9.72268	0.905967	1.71523	2.00695e-10	4.47446e-75	ND	Up	6.45524	3.37399	1.20399	0.268183	Up	ND	2.59828	4.35773	6.90354	7.02415	3.78676	0.745793	1.40943	1.43442	0.543233	ND	Up
GRMZM2G049790	filtered_set	870	3	46	non-TE influenced	chr5:3765630-3870124	Sb01g004760	Os03g58764	13.0768	7.44572	365.826	-0.812449	4.80596	0.482058	3.0675e-35	ND	Up	174.806	13.4041	3.67173	-0.0331865	Up	ND	14.0809	8.02999	340.544	-0.810193	4.59593	3.09166e-06	1.67838e-123	ND	Up	159.161	38.4533	3.57817	1.52889	Up	Up	2.85924	3.39237	39.2155	47.0919	11.0124	0.246585	3.77726	4.0413	1.94506	ND	Up
GRMZM2G065557	filtered_set	1764	3	46	non-TE influenced	chr8:167970477-168074456	Sb03g039880	Os01g62980	10.7858	6.32573	7.65506	-0.769739	-0.494596	0.116392	0.230799	ND	ND	37.7164	7.78322	1.90881	-0.367794	Up	ND	9.86761	5.54721	4.65783	-0.830824	-1.08288	0.0168378	0.434275	ND	ND	62.6167	15.0955	2.33657	0.284212	Up	ND	14.1183	8.06759	10.416	82.7684	41.4347	-0.807277	-0.438719	2.55143	1.55321	ND	ND
GRMZM2G087144	filtered_set	5448	5	46	non-TE influenced	GRMZM2G155337	Sb02g030630	Os09g35960	1.4012	0.846339	1.95047	-0.726684	0.476866	0.117866	1.06598e-05	ND	ND	3.33323	1.57112	1.45982	0.375173	Up	ND	1.24036	0.895917	2.36078	-0.46888	0.927946	0.000242688	1.263e-18	Off	ND	2.42025	1.57647	1.26481	0.646671	Up	ND	0.81113	0.719837	1.88222	3.6496	1.97615	-0.172036	1.21342	2.16835	1.28364	NE	On
GRMZM2G088290	filtered_set	833	1	46	non-TE influenced	chr8:18773096-19288612	chr3:3888271-4570467	chr1:3802518-4286387	0.990873	1.73283	0.535958	0.805733	-0.885346	0.0744698	0.978405	ND	NE	1.18354	2.34473	0.609739	1.59545	ND	On	0.633673	1.31478	1.71557	1.05183	1.43544	0.064643	2.90555e-07	On	On	1.19366	0.58531	1.37896	0.352092	On	NE	1.22963	2.23261	1.69321	1.57668	1.50193	0.859983	0.46122	0.358411	0.28838	ND	ND
GRMZM2G106795	filtered_set	3191	6	46	non-TE influenced	GRMZM2G113995	Sb04g030910	Os02g47110	1.03921	1.36022	0.747303	0.388035	-0.475174	0.626761	0.334549	ND	ND	2.48164	0.468065	1.33151	-1.07251	On	NE	1.75318	1.89	0.674645	0.108349	-1.37646	1	0.000392739	ND	Off	1.80187	1.63371	0.162494	0.0212404	ND	ND	1.82506	2.19189	1.01542	3.60139	1.58893	0.264102	-0.845234	0.980221	-0.199772	ND	ND
GRMZM2G130034	filtered_set	12499	13	46	non-TE influenced	chr3:115742620-116076515	Sb08g020250	Os12g40550	3.40164	1.89345	2.07699	-0.844876	-0.711468	0.0214699	0.827523	ND	ND	6.41961	1.06169	1.01284	-1.58216	Up	Down	3.48487	2.1862	1.71714	-0.672431	-1.02067	9.06679e-11	0.000213146	ND	Down	2.30354	1.9234	-0.526464	-0.786533	ND	ND	3.68536	1.88579	2.16845	7.71742	1.8992	-0.966264	-0.76487	1.06611	-0.956048	ND	ND
GRMZM2G138382	filtered_set	4071	9	46	non-TE influenced	GRMZM2G003109	Sb01g002760	Os03g61120	1.96651	3.01108	1.12862	0.614392	-0.800537	0.0117259	0.607035	ND	ND	3.47637	6.19474	0.767663	1.60094	ND	Up	1.18163	1.80966	0.526013	0.614517	-1.16609	0.0156413	0.00159416	ND	Off	1.08317	23.9162	-0.0981891	4.36519	ND	Up	0.575095	2.22457	0.945746	3.0559	13.8375	1.9498	0.716672	2.40769	4.58624	On	NE
GRMZM2G141665	filtered_set	1661	3	46	non-TE influenced	chr8:20911396-21024232	Sb03g003210	Os01g09430	10.2926	4.59794	16.8837	-1.16237	0.713972	0.130343	0.00175061	ND	ND	21.2147	3.38935	1.05501	-1.59062	Up	Down	13.3534	7.98995	54.6364	-0.740876	2.03257	1.46735e-05	5.42836e-40	ND	Up	55.2038	10.0028	2.00089	-0.463354	Up	ND	9.35568	4.06487	10.3964	31.2112	10.8821	-1.20243	0.152154	1.73804	0.218021	Down	ND
GRMZM2G173085	filtered_set	3107	4	46	non-TE influenced	chr2:221705718-221805718	Sb05g017170	Os11g29900	10.3047	7.44319	7.77835	-0.469254	-0.405719	0.620516	0.186069	ND	ND	27.3196	5.10302	1.44669	-0.973586	Up	ND	5.08082	2.80335	1.8438	-0.85768	-1.46188	1.60583e-11	1.55849e-08	ND	Down	17.8518	8.1842	1.94835	0.823285	Up	ND	9.36258	5.56932	4.25738	26.7954	4.05852	-0.7493	-1.13676	1.51691	-1.20575	ND	Down
GRMZM2G310795	filtered_set	2519	8	46	non-TE influenced	GRMZM2G053047	Sb03g028310	Os01g43380	2.67735	3.69273	2.63215	0.463733	-0.0245558	0.0750754	0.0202121	ND	ND	4.4567	4.4926	1.01358	1.02516	Up	Up	3.36027	5.14615	1.86583	0.61477	-0.848417	0.0182326	0.591923	ND	ND	4.35916	5.16641	0.160748	0.405809	ND	ND	2.27708	2.76058	2.42129	4.46076	3.9472	0.277674	0.0885508	0.969794	0.793375	ND	ND
GRMZM5G858197	filtered_set	3164	4	46	non-TE influenced	GRMZM2G438293	Sb03g040970	Os01g64730	3.48239	3.82701	5.35843	0.136103	0.621586	0.812987	8.82767e-06	ND	ND	24.204	2.72342	3.06863	-0.0826536	Up	ND	3.51103	3.44692	6.9138	-0.0265793	0.977384	0.536291	1.0263e-28	ND	ND	14.5243	7.36111	2.06203	1.08166	Up	Up	3.23729	2.3256	6.65054	20.2822	9.00098	-0.477011	1.03845	2.64698	1.47501	ND	Up
AC183932.3_FG007	filtered_set	2764	5	45	non-TE influenced	GRMZM2G028286	Sb01g006820	Os03g56060	4.42245	4.39391	0.319266	-0.00933636	-3.78783	1	1.01956e-20	ND	Off	0.644342	8.39659	-2.68344	1.0184	Off	Up	2.13277	1.23472	0.742975	-0.788052	-1.52008	0.000352079	0.000381066	ND	Off	1.36075	4.11143	-0.2845	1.31003	ND	Up	0.974093	2.472	0.455125	0.580765	4.84804	1.34265	-1.09611	-0.745102	2.31409	On	NE
AC199779.3_FG006	filtered_set	518	1	45	non-TE influenced	GRMZM2G087924	Sb04g037560	Os02g57500	1.20306	0.606847	3.53614	-0.986128	1.55467	0.632042	6.3345e-06	ND	Up	1.96466	0.665398	0.594409	-0.966148	ND	ND	0.856056	0.640218	4.63741	-0.418575	2.43617	0.922652	1.01317e-18	NE	On	1.66916	1.01365	0.550824	-0.168186	ND	ND	0.847446	1.32684	0.956683	2.46504	2.9873	0.646188	0.174725	1.5393	1.81643	ND	NE
AC206201.3_FG004	filtered_set	1388	3	45	non-TE influenced	GRMZM2G003109	Sb01g002760	Os03g61120	1.53136	1.7907	0.796274	0.225576	-0.942606	0.406356	1	ND	ND	2.17671	3.51795	0.520495	1.21283	ND	Up	0.783966	1.15492	0.418781	0.558345	-0.902991	0.450286	0.218386	ND	NE	0.934393	14.5642	0.179053	4.13986	NE	On	0.611447	1.57291	0.60421	1.62963	9.46441	1.3617	-0.0171508	1.41277	3.95001	On	NE
GRMZM2G035421	filtered_set	4073	4	45	non-TE influenced	GRMZM2G160520	Sb03g035280	Os01g55650	2.20819	1.58597	1.0834	-0.477235	-1.02662	0.533046	0.459219	ND	ND	4.79425	2.28486	1.29674	0.227878	Up	ND	3.0651	3.04772	1.30934	-0.00820226	-1.22646	0.769085	0.000143584	ND	Down	2.47309	2.72562	-0.198357	-0.0581383	ND	ND	1.88251	4.29807	1.38517	4.26362	1.7056	1.1906	-0.442324	1.17899	-0.142296	Up	ND
GRMZM2G046583	filtered_set	9697	15	45	non-TE influenced	GRMZM2G391511	Sb06g016780	Os04g35060	2.94957	3.01902	3.2856	0.0335619	0.155602	0.855206	0.000539895	ND	ND	9.86195	5.82932	1.73775	0.979301	Up	ND	5.13544	4.19778	4.76255	-0.290798	-0.108732	0.000432599	0.000379076	ND	ND	13.1428	8.2691	1.55782	0.889417	Up	ND	3.87506	3.09778	5.33061	15.1393	6.63773	-0.322887	0.459981	1.96574	0.776317	ND	ND
GRMZM2G049687	filtered_set	8549	6	45	non-TE influenced	chr5:3765630-3870124	Sb01g004750	Os03g58780	1.33837	1.67272	3.27157	0.321501	1.28887	0.197327	1.74739e-13	ND	Up	1.06394	1.0617	-0.140038	-0.143077	ND	ND	1.73414	1.65905	3.68856	-0.0638282	1.0884	0.617109	1.12481e-18	ND	Up	1.3603	1.36437	-0.284013	-0.279702	ND	ND	1.01327	0.818146	0.789246	1.05407	1.33636	-0.308256	-0.360074	0.0568859	0.398943	ND	ND
GRMZM2G055752	filtered_set	1014	1	45	non-TE influenced	GRMZM2G107226	Sb06g030750	Os04g55600	15.1929	18.7839	49.4592	0.30609	1.70278	0.835447	1.62943e-05	ND	Up	41.0239	2.32277	1.46405	-2.67791	Up	Down	28.7816	55.4772	157.503	0.946725	2.45212	4.09592e-08	4.54631e-75	ND	Up	49.8396	18.0497	0.781581	-0.683685	ND	ND	18.0093	13.038	55.1877	39.1451	9.77324	-0.465994	1.61555	1.12004	-0.881767	ND	Up
GRMZM2G055802	filtered_set	1817	2	45	non-TE influenced	AC212728.3_FG001	Sb01g003000	Os03g60840	17.575	15.1442	1.31093	-0.214748	-3.74384	0.903366	5.69265e-25	ND	Down	3.85065	36.5795	-2.01589	1.23163	Down	Up	12.4504	16.3715	0.61212	0.394975	-4.34399	0.0925829	6.24451e-123	ND	Off	1.52273	108.51	-3.00884	3.14526	Down	Up	41.1999	42.9217	7.86739	2.75075	85.3446	0.0590659	-2.38854	-3.90425	1.05064	ND	Down
GRMZM2G055844	filtered_set	5998	2	45	non-TE influenced	chr10:145415156-145531651	Sb06g030780	Os04g55620	2.33613	1.59224	0.272708	-0.552778	-3.09403	0.705575	1.44392e-07	ND	Off	4.19408	3.8789	1.09953	0.986848	Up	ND	0.314584	1.15841	1.17912	1.87729	1.90284	6.29561e-10	2.30378e-15	On	On	0.699138	0.537749	1.29895	0.920922	NE	NE	0.34642	0.65383	0.565637	0.644741	1.38326	0.914442	0.705746	0.894278	1.99437	NE	NE
GRMZM2G114276	filtered_set	4241	1	45	non-TE influenced	GRMZM2G016477	Sb06g026090	Os04g48760	1.94162	1.05507	0.169894	-0.879298	-3.50683	0.470026	2.4175e-05	ND	Off	0.0674902	3.49471	-4.46295	1.21059	Off	Up	0.0217286	0.0792727	0.855774	1.8204	5.23633	0.107443	8.89556e-11	NE	NE	0.0713555	0.0530605	6.17703	5.7565	NE	NE	0.358827	0.448053	0.134827	0.0430118	1.07132	0.319581	-1.40553	-3.03134	1.57536	NE	NE
GRMZM2G167280	filtered_set	5378	2	45	non-TE influenced	GRMZM2G021619	Sb06g020750	Os04g41030	2.55003	2.73255	8.66427	0.0996937	1.76416	0.861001	1.36971e-08	ND	Up	3.76691	3.35404	0.710017	0.542584	ND	ND	1.38078	1.90035	1.76211	0.460493	0.351596	0.343611	0.0027095	ND	ND	1.25401	2.05029	0.289025	0.997853	ND	ND	1.57808	1.30054	10.5755	3.81921	2.48551	-0.278855	2.74372	1.27457	0.655042	ND	Up
GRMZM2G324462	filtered_set	9612	11	45	non-TE influenced	chr9:15325006-15957353	no synteny	no synteny	1.73982	1.81062	0.758254	0.0575135	-1.19711	0.86444	0.0606105	ND	Off	3.62961	1.42838	1.18847	-0.156348	Up	ND	1.60773	1.98092	0.698968	0.30098	-1.20056	0.633871	2.7596e-06	ND	Off	3.70155	1.25641	1.44242	-0.11565	Up	ND	1.28484	1.74556	0.503668	4.39902	1.24338	0.441803	-1.34931	1.7748	-0.0472876	ND	Off
GRMZM2G379913	filtered_set	6349	19	45	non-TE influenced	chr8:15552984-15838810	Sb03g005100	chr1:2844116-3196978	2.96044	3.98194	1.77086	0.427535	-0.741033	0.687191	0.638449	ND	ND	3.80192	5.68217	0.681384	1.26097	ND	Up	1.84243	4.75053	1.02295	1.366	-0.848253	8.52416e-20	0.04858	Up	ND	2.1585	3.53251	0.344149	1.05456	ND	Up	1.15696	3.55327	1.05672	2.04565	3.06473	1.61797	-0.130623	0.821676	1.40464	Up	ND
GRMZM2G414373	filtered_set	2538	2	45	non-TE influenced	chr6:148080408-148296973	Sb09g021070	Os05g35260	4.72774	4.70906	16.6042	-0.00571109	1.8121	1	3.64319e-14	ND	Up	2.56879	2.2408	-0.706611	-0.903604	ND	ND	6.08012	6.72003	19.3867	0.144344	1.67273	1	2.9598e-69	ND	Up	3.62815	3.4579	-0.595853	-0.665174	ND	ND	7.09143	6.64269	7.26956	3.01866	5.42244	-0.0942949	0.035786	-1.2319	-0.387072	ND	ND
GRMZM2G429940	filtered_set	1841	1	45	non-TE influenced	GRMZM2G052067	Sb07g021660	Os08g34240	21.4555	14.0806	14.7054	-0.607599	-0.544968	0.216165	0.185747	ND	ND	49.4059	4.99259	1.30725	-1.99931	Up	Down	22.7063	10.6582	12.4899	-1.09106	-0.862285	1.0626e-21	0.0429282	Down	ND	70.0013	9.06555	1.82349	-1.12529	Up	Down	16.5322	9.81643	8.17895	69.7748	6.06256	-0.751947	-1.0152	2.07736	-1.44713	ND	Down
GRMZM2G450125	filtered_set	2981	3	45	non-TE influenced	chr9:152084504-152187457	Sb01g047500	Os03g04770	7.153	10.0718	28.6049	0.493641	1.99949	0.0558052	3.71707e-24	ND	Up	98.4812	14.2989	3.79724	1.01338	Up	Up	7.2691	7.11752	22.179	-0.0303967	1.60921	0.898687	6.74898e-14	ND	Up	143.616	21.5895	4.38564	1.65189	Up	Up	8.47226	9.58865	33.491	103.047	23.8121	0.17856	1.98283	3.60426	1.49076	ND	Up
GRMZM2G476810	filtered_set	3438	5	45	non-TE influenced	too big a gap	too big a gap	no synteny	2.91784	2.78304	1.45687	-0.0682136	-1.00153	1	0.377915	ND	ND	3.74641	6.29934	0.537569	1.2871	ND	Up	1.06069	1.73087	0.62757	0.705961	-0.756222	0.00872378	0.571908	ND	ND	1.73529	1.47271	0.752291	0.515735	ND	ND	0.936348	1.64635	1.31946	1.76152	2.03021	0.81349	0.494381	0.910986	1.11568	ND	ND
GRMZM2G704005	filtered_set	548	1	45	non-TE influenced	chr5:15155895-15364378	Sb01g012840	Os03g45720	8.75165	8.15985	6.36442	-0.101	-0.459463	1	0.274241	ND	ND	50.6061	4.4028	2.36285	-1.15967	Up	Down	10.3072	7.11961	5.65044	-0.533726	-0.867108	0.0199429	0.30378	ND	ND	45.3612	9.5131	2.05781	-0.195539	Up	ND	13.0305	9.07453	7.30404	64.2441	11.3551	-0.521944	-0.835035	2.30159	-0.19853	ND	ND
GRMZM5G801627	filtered_set	1874	2	45	non-TE influenced	too big a gap	Sb09g006050	Os05g10670	10.3421	6.13474	3.55774	-0.753358	-1.53923	0.0485816	0.0640733	ND	Down	41.7986	3.37196	2.36632	-1.26508	Up	Down	5.60074	6.53486	3.94188	0.222502	-0.506628	1	0.90504	ND	ND	49.0215	3.12207	3.61479	-0.357618	Up	ND	2.57671	2.6536	3.1326	54.101	8.32758	0.0424065	0.281735	4.39152	1.69198	ND	ND
GRMZM2G000177	filtered_set	5185	11	44	non-TE influenced	GRMZM2G103556	Sb03g029780	Os01g46510	4.35592	3.6218	2.02537	-0.266205	-1.10441	1	0.22735	ND	ND	2.74787	8.69723	-0.656563	1.00532	ND	Up	2.67888	3.62077	1.43923	0.434529	-0.895871	0.190262	0.041476	ND	ND	2.20117	4.16641	0.0573476	0.977574	ND	ND	1.94725	2.85386	1.6542	2.86373	4.36233	0.551242	-0.23517	0.556223	1.16325	ND	ND
GRMZM2G008242	filtered_set	3912	10	44	non-TE influenced	chr4:175223290-175381981	Sb04g035350	Os02g54580	4.00552	3.61383	14.9445	-0.148421	1.89929	1	7.43074e-29	ND	Up	24.1855	1.54188	2.51847	-1.45204	Up	Down	4.30001	3.44551	12.3285	-0.319536	1.51937	0.000572689	1.87444e-61	ND	Up	17.0847	2.4639	2.09063	-0.702563	Up	ND	4.21173	3.96855	7.27907	19.9759	2.41542	-0.0857772	0.789199	2.24551	-0.801881	ND	ND
GRMZM2G021482	filtered_set	1638	3	44	non-TE influenced	chr2:38652578-38813478	Sb06g019730	Os04g39610	5.50405	4.27836	17.037	-0.363362	1.62993	0.602184	5.81319e-21	ND	Up	1.02903	6.52317	-1.99215	0.670955	Down	ND	0.557373	2.11095	2.26333	1.91927	2.01978	1.16309e-12	1.34445e-22	On	On	0.105571	1.60277	-2.06519	1.84639	NE	On	1.28638	2.32014	4.95701	0.400908	3.4974	0.850395	1.94532	-1.6795	1.44226	ND	Up
GRMZM2G041518	filtered_set	3957	3	44	non-TE influenced	GRMZM2G029242	Sb06g028840	Os04g52860	1.70584	2.55769	0.404937	0.584077	-2.072	0.0469796	1.13252e-05	ND	Off	0.908195	2.90351	-0.664825	1.01081	ND	Up	0.366204	0.783035	0.397664	1.09433	0.11859	0.00710667	0.41875	NE	NE	0.196655	0.928855	-0.936081	1.29794	NE	NE	0.961452	1.95149	0.452779	1.22623	2.72077	1.02053	-1.08473	0.350618	1.49976	On	NE
GRMZM2G051256	filtered_set	3796	3	44	non-TE influenced	GRMZM2G051528	Sb03g012550	Os01g19970	1.74195	1.7965	1.65207	0.0444631	-0.0763792	0.8153	0.0217783	ND	ND	3.51876	2.89046	1.13195	0.848272	Up	ND	1.71425	1.58475	2.09168	-0.113247	0.286935	0.16071	4.55098e-06	ND	ND	2.3005	7.03464	0.726634	2.33874	ND	Up	1.2181	0.660336	1.76742	3.96926	2.73209	-0.882355	0.536653	1.70342	1.16472	ND	ND
GRMZM2G062245	filtered_set	3000	7	44	non-TE influenced	chr8:10239346-10913526	chr3:7976623-8372514	no synteny	1.29652	0.711411	3.04697	-0.864977	1.23209	0.0701247	1.32451e-12	ND	Up	4.64322	1.12977	1.87689	-0.161243	Up	ND	0.515167	0.475555	3.6367	-0.115195	2.81712	0.292632	6.76888e-63	NE	On	3.71789	1.28767	2.93309	1.4041	On	On	0.0487752	0.0269531	0.203307	0.328344	0.0987714	-0.83242	2.03724	2.72609	1.0032	NE	NE
GRMZM2G066394	filtered_set	703	2	44	non-TE influenced	GRMZM2G032419	Sb05g022540	no synteny	1.36446	2.47869	0.323154	0.860778	-2.07463	0.0560641	0.0108558	ND	Off	3.75482	2.6149	1.26884	0.747018	Up	ND	0.768219	2.4144	0.819781	1.65079	0.0936022	0.000490428	0.183554	On	NE	2.82879	1.44044	1.932	0.958817	On	ND	0.790949	2.53045	0.921824	3.00995	2.99733	1.67648	0.220647	1.92674	1.92068	On	NE
GRMZM2G069408	filtered_set	5846	10	44	non-TE influenced	GRMZM2G031656	no synteny	no synteny	3.01123	4.50063	0.935829	0.579615	-1.68497	0.0119778	0.00120363	ND	Off	3.88424	5.38495	0.587877	1.05907	ND	Up	1.70324	5.39133	1.29463	1.66178	-0.395472	4.49102e-06	0.965986	Up	ND	3.1133	4.42668	1.04526	1.5529	Up	Up	1.39668	4.32928	1.24546	3.49474	2.88914	1.63143	-0.165197	1.32257	1.04811	Up	ND
GRMZM2G077320	filtered_set	2474	1	44	non-TE influenced	chr4:194557905-194813722	Sb07g025280	too big a gap	2.80648	3.56944	1.92466	0.346825	-0.543919	0.788537	0.971778	ND	ND	3.66363	17.1827	0.374445	2.60375	ND	Up	1.54173	3.46802	0.785663	1.16904	-0.971668	0.000546363	0.493393	Up	ND	1.59015	2.16783	-0.576025	-0.129185	ND	ND	1.78619	9.11873	0.708782	0.958517	5.61594	2.3513	-1.33225	-0.897313	1.65209	Up	Off
GRMZM2G092459	filtered_set	4154	10	44	non-TE influenced	AC205703.4_FG002	Sb04g024980	Os02g38340	1.85485	0.96018	4.49638	-0.949204	1.277	0.136397	1.15511e-07	ND	Up	2.57241	1.97756	0.52197	0.142741	ND	ND	1.11692	1.09309	5.46519	-0.0310833	2.28972	0.862756	2.52103e-81	ND	Up	2.7683	2.35647	1.28383	1.05155	Up	Up	0.648144	0.856478	1.82617	1.99363	3.52698	0.401559	1.493	1.61951	2.44223	NE	On
GRMZM2G132077	filtered_set	1098	2	44	non-TE influenced	chr3:126460024-126680784	Sb08g018710	Os12g38140	12.2012	6.94128	135.091	-0.813664	3.46873	0.84856	4.25031e-07	ND	Up	76.5239	11.8764	2.79216	0.104446	Up	ND	0.163873	1.68255	363.848	3.35208	11.1078	4.37006e-11	1.49358e-79	On	On	114.456	1.26383	10.222	3.72226	On	On	0	1.25192	215.702	29.4386	3.50827	10.2911	17.7187	14.8455	11.777	On	On
GRMZM2G137707	filtered_set	7637	11	44	non-TE influenced	GRMZM5G827205	Sb02g041960	Os07g46640	1.412	0.860299	5.31625	-0.714171	1.91192	0.0772307	1.79256e-27	ND	Up	1.32842	0.789817	0.050037	-0.699342	ND	ND	0.659549	0.835468	4.33145	0.340645	2.71345	0.723004	1.21608e-109	NE	On	0.690613	0.996922	0.518674	1.04764	NE	NE	0.574803	0.598212	2.38095	1.52867	1.21573	0.0574926	2.0485	1.40957	1.07936	NE	On
GRMZM2G151649	filtered_set	1792	2	44	non-TE influenced	GRMZM2G090493	Sb02g037940	Os07g39880	4.09332	4.11296	8.90099	0.00690135	1.1205	0.775195	3.21421e-13	ND	Up	25.6446	3.07746	2.85607	-0.202361	Up	ND	3.58756	1.5679	7.56073	-1.19365	1.07531	1.44607e-12	1.44971e-16	Down	Up	19.8063	2.951	2.7402	-0.00606869	Up	ND	4.31138	0.992692	3.76521	25.265	6.68765	-2.11761	-0.19537	2.55064	0.63323	Off	ND
GRMZM2G161800	filtered_set	1022	3	44	non-TE influenced	chr4:177390072-177634999	Sb04g034650	Os02g53340	2.4848	1.26519	0.651326	-0.973214	-1.93005	0.0862143	0.00512791	ND	Off	3.20518	3.93466	0.736664	1.03241	ND	Up	1.3092	1.43732	0.993416	0.134596	-0.397869	0.904226	0.687931	ND	ND	1.77663	3.44957	0.217093	1.17398	ND	Up	1.48903	2.5318	1.38008	3.46264	2.96379	0.765392	-0.10954	1.21695	0.992589	ND	ND
GRMZM5G849284	filtered_set	1190	1	44	non-TE influenced	chr3:7559037-8023903	chr3:3404444-3885347	chr1:4163332-4442879	4.84041	2.9417	2.58397	-0.718286	-0.905278	0.409596	0.67061	ND	ND	5.3183	9.22033	0.223868	1.01761	ND	Up	4.61957	3.61243	1.9776	-0.354701	-1.22359	0.0556803	0.0136934	ND	Down	5.34033	5.76756	0.258992	0.370005	ND	ND	4.3037	4.96027	3.1393	4.9972	4.03939	0.2048	-0.455007	0.215498	-0.0914162	ND	ND
GRMZM2G002178	filtered_set	2217	2	43	non-TE influenced	GRMZM2G067225	Sb01g042270	Os03g12500	17.5325	14.8729	7.18878	-0.237329	-1.28609	1	0.345872	ND	ND	28.188	64.3385	0.66573	1.8563	ND	Up	11.7096	7.60398	6.28249	-0.622794	-0.898172	2.35724e-06	0.117335	ND	ND	22.9319	127.825	0.957953	3.43664	ND	Up	13.8603	22.0658	11.5891	37.9307	89.4898	0.670809	-0.258178	1.45234	2.69067	ND	ND
GRMZM2G022945	filtered_set	3615	3	43	non-TE influenced	chr9:135805163-136228322	Sb01g037640	Os03g19190	0.953326	1.02958	3.49287	0.110899	1.87227	0.942563	2.38977e-13	ND	On	0.782976	0.905788	-0.138768	0.0711877	NE	NE	0.86323	1.70461	3.40609	0.980801	1.97905	0.0526488	1.75399e-10	ND	On	0.741449	0.25937	0.00416493	-1.50756	NE	NE	0.194291	0.402619	2.03518	0.383497	0.255012	1.04737	3.38217	0.977343	0.390581	NE	On
GRMZM2G029087	filtered_set	2314	6	43	non-TE influenced	GRMZM2G027726	Sb04g002150	Os02g03280	7.59054	13.8034	638.251	0.862666	6.39359	2.46e-05	3.52628e-135	ND	Up	248.129	23.6586	5.22153	1.83094	Up	Up	16.528	8.3994	637.31	-0.976469	5.26893	3.51669e-28	0	ND	Up	168.348	64.6044	3.69092	2.30919	Up	Up	6.26026	12.37	421.545	160.42	33.4502	0.982437	6.07309	4.67926	2.41754	ND	Up
GRMZM2G047292	filtered_set	2320	8	43	non-TE influenced	too big a gap	chr5:4168339-4878126	chr11:2780586-3324963	9.02642	8.26787	54.3535	-0.126623	2.59001	1	5.17429e-42	ND	Up	39.5754	8.44357	2.02933	-0.199214	Up	ND	9.57974	3.41758	46.604	-1.48674	2.28228	8.9837e-32	1.0931e-81	Down	Up	54.8589	15.8426	2.68031	0.888455	Up	ND	14.3551	9.07924	43.6738	62.8225	13.2263	-0.660856	1.60514	2.12964	-0.118142	ND	Up
GRMZM2G051311	filtered_set	741	2	43	non-TE influenced	chr1:201693437-202007726	Sb07g023520	Os08g45160	4.46584	4.98432	3.75431	0.158431	-0.250324	0.906686	0.455025	ND	ND	3.26184	8.3727	-0.157243	1.20249	ND	Up	4.19117	5.03773	2.63557	0.265364	-0.669035	0.910519	1	ND	ND	5.3091	8.90805	0.398204	1.14474	ND	Up	3.9889	5.51065	3.9612	6.30199	8.97518	0.466131	-0.0100521	0.659683	1.16975	ND	ND
GRMZM2G063162	filtered_set	7839	7	43	non-TE influenced	chr4:223058180-224675263	Sb04g009670	Os02g15930	3.09777	5.59344	562.851	0.852297	7.50491	0.0963879	2.92722e-32	ND	Up	599.788	3.54686	7.89958	0.498219	Up	ND	3.50545	1.85717	495.785	-0.916128	7.14356	2.17674e-13	0	ND	Up	377.594	3.11943	6.24007	-0.678884	Up	ND	1.59411	3.20281	418.986	359.051	3.423	1.00613	8.03711	7.81439	1.10203	Up	Up
GRMZM2G089783	filtered_set	1377	1	43	non-TE influenced	chr2:152792051-152967224	Sb05g000650	Os11g01610	7.13266	8.20697	4.3545	0.202384	-0.711805	0.24588	0.469464	ND	ND	3.71842	20.2333	-1.13298	1.31067	Down	Up	5.91042	7.87154	4.16174	0.413324	-0.50597	0.0875839	1	ND	ND	4.42673	32.0576	-0.357398	2.49867	ND	Up	4.42059	6.81167	2.40846	4.26558	21.5427	0.623657	-0.875853	-0.0514839	2.28463	ND	ND
GRMZM2G106819	filtered_set	922	2	43	non-TE influenced	GRMZM2G031580	Sb09g026130	Os05g44900	10.0642	8.41781	2.84639	-0.25769	-1.82167	1	0.0117627	ND	Down	19.5922	6.29289	1.18474	-0.453591	Up	ND	8.23206	5.66073	4.38433	-0.540184	-0.908744	0.000219749	0.128677	ND	ND	13.7852	16.4745	0.795257	1.05235	ND	Up	9.80795	10.7432	8.26901	24.4537	39.5657	0.131393	-0.246209	1.31794	2.01212	ND	ND
[truncated: 9,290 more rows]
[truncated: 2 more columns]
