# Supplementary material for: Transposable Elements Contribute to Activation of Maize Genes in Response to Abiotic Stress
Source: PLoS Genet. 2015 Jan 8;11(1):e1004915. doi: 10.1371/journal.pgen.1004915 (PMC4287451; doi:10.1371/journal.pgen.1004915)
Supplement: S6 Table — Number of TE influenced and non-TE influenced genes up-regulated in response to abiotic stress. (XLSX) [file pgen.1004915.s011.xlsx]

## Sheet: Table S6
Table S6. Number of TE influenced and non-TE influenced genes up-regulated in response to abiotic stress.
	Stress	Cold	Heat	UV	High salt
WGS Genes
Up-regulated genes		3624	2454	3450	4267
	TE-influenced	739	199	168	284
	% of TE influenced	0.203918	0.0810921	0.0486957	0.0665573
	Genes turned on	1869	1251	2001	1885
	TE-influenced	624	104	94	123
	% of TE influenced	0.333868	0.0831335	0.0469765	0.065252
FGS Genes
Up-regulated genes		2219	1421	1707	2562
	TE-influenced	257	62	34	73
	% of TE influenced	0.115818	0.0436312	0.019918	0.0284934
	Genes turned on	981	593	931	950
	TE-influenced	241	27	19	34
	% of TE influenced	0.245668	0.0455312	0.0204082	0.0357895
