# Supplementary material for: Transposable Elements Contribute to Activation of Maize Genes in Response to Abiotic Stress
Source: PLoS Genet. 2015 Jan 8;11(1):e1004915. doi: 10.1371/journal.pgen.1004915 (PMC4287451; doi:10.1371/journal.pgen.1004915)
Supplement: S7 Table — Characteristics of TE families enriched for genes up-regulated by abiotic stress. (XLSX) [file pgen.1004915.s012.xlsx]

## Sheet: Table S7
Table S7. Characteristics of TE families enriched for genes up-regulated by abiotic stress.
Family	Type	Genes Total number of genes within 1 kB of TEs	Up Genes Up-regulated TE influenced genes for the stress with the highest enrichment	ND Genes Non differentially expressed genes for the stress with the highest enrichment	Gene space Proportion of TE insertions close to genes	aCold	aHeat	aHigh Salt	aUV	bSame strand: UP genes Proportion of the genes on the same strand as TE for genes up-regulated in response to stress	bSame strand: not up-regulated genes Proportion of the genes on the same strand as TE for genes not differentially expressed in response to stress	cON genes Proportion of genes activated in response to stress among all up-regulated genes	dΔFGS genes Difference in proportion of FGS genes between up-regulated genes and non-differentially expressed genes	eΔSyntenic genes Difference in proportion of genes with syntenic homologs in rice or Sorghum between up-regulated genes and non-differentially expressed genes	fΔintronless genes Increase in proportion of genes without introns for TE influenced up-regulated genes relative to non-differentially expressed genes	gΔGene size Increase in the average size of the TE influenced up-regulated genes relative to not-differentially expressed genes	hConser-vation Proportion of up-regulated genes conserved among three inbreds	i2 or more stresses Proportion of the genes that are activated under two or more stress conditions	jOther TE families Proportion of TE influenced up-regulated genes that have an insertion of a TE from another family asociated with the same stress within 1 kb of a TSS
alaw	LTR_unknown	30	8	2	0.678571	no	no	yes	no	0.88	0.73	0.375	-0.233333	-0.266667	0.05	-426	0.875	NA	0
dagaf	LTR_Gypsy	476	24	48	0.0104935	no	no	no	yes	0.54	0.5	0.666667	0.0129552	0.0178571	0.0717787	-555	0.125	NA	0.09
etug	LTR_unknown	33	14	10	0.23	yes	yes	yes	no	97%*	67%*	0.333333	-0.10101	0	0.0505051	-220	0.625	0.63	0.05
flip	LTR_Gypsy	1084	46	69	0.01	no	no	no	yes	0.65	0.48	0.695652	-0.00332906	-0.0396679	0.193887	-342	0.0434783	NA	0.25
gyma	LTR_Gypsy	3052	594	277	0.02	yes	yes	yes	no	68%*	55%*	0.840067	0.130504	-0.0172752	0.0629383	-214	0.524155	0.33	0.41
ipiki	LTR_unknown	67	27	8	0.01	no	no	yes	yes	0.52	0.47	0.259259	-0.23162	-0.0746269	0.306247	-837	0.130435	0.845411	0.07
jeli	LTR_unknown	121	10	16	0.49	no	yes	no	no	0.5	0.54	0.6	0.277056	0.0768595	0.0867769	-412	0.4	NA	0.1
joemon	LTR_unknown	185	59	9	0.16	yes	no	no	yes	0.32	0.33	0.915254	-0.0261109	-0.00540541	0.11672	-38	0.528736	0.1	0.92
naiba	LTR_unknown	1490	456	90	0.08	yes	yes	yes	no	66%*	48%*	0.916667	0.07	0.00456552	0.0441187	-127	0.518127	0.26	0.82
nihep	LINE-RIX	249	7	12	0.01	no	yes	no	no	0.57	0.55	0.428571	0.38	0.434882	-0.264487	285	0.571429	NA	0.15
odoj	LTR_unknown	774	20	40	0.02	no	no	no	yes	0.75	0.56	0.8	0.144961	-0.0413437	0.214858	-938	0.05	NA	0.07
pebi	LTR_Gypsy	56	8	2	0.02	no	yes	no	no	0.88	0.5	1	-0.0892857	-0.0535714	-0.375	-154	0.875	NA	0
raider	LTR_Copia	108	31	34	0.49	no	no	no	yes	0.16	0.34	0.16129	-0.162186	-0.175926	0.268817	-2075	0	NA	0.15
riiryl	LTR_Gypsy	308	34	51	0.02	no	no	yes	no	0.41	0.53	0.382353	-0.135982	-0.126623	-0.247899	-1300	0.176471	NA	0.78
ubel	LTR_unknown	72	5	6	0.35	no	yes	no	no	0.8	0.84	0.6	-0.216667	-0.0337662	0.0883117	-1434	0	NA	0
uwum	LTR_unknown	1076	32	78	0.01	no	yes	no	no	38%*	65%*	0.34375	0.16	-0.0120818	0.0822491	-1884	0.1875	NA	0.19
Zm00346	TIR	147	17	21	0.04	yes	no	no	no	0.53	0.56	1	-0.13	-0.09	-0.12	-410	0.12	NA	1
Zm02117	TIR	274	12	16	0.08	no	no	no	yes	0.42	0.46	0.916667	0.0139903	0.00304136	0.47871	-2299	0.0833333	NA	0.96
Zm03238	TIR	170	14	21	0.09	no	no	no	yes	0.43	0.5	0.928571	-0.0462185	0.0369748	0.346218	-1388	0.0714286	NA	0.83
Zm05382	TIR	77	9	13	0.21	no	yes	no	no	0.56	0.5	0.333333	0.277056	0.119769	0.0937951	-1824	0.777778	NA	0.22
a TE families were classified as associated with stress-responsive regulation of gene expression (yes) or not (no) for each of four abiotic stress conditions
b Stars designate statistically significant differences (p< 0.05, t-test for proportions, up-regulated versus non-differnetially expressed genes)
c Activated genes were defined as the genes not expressed under normal conditions (RPKM<1) and expressed under stress conditions (RPKM>1)
d TE influenced up-regulated genes could be enriched for FGS genes (positive values) or against FGS genes (negative values) compared to non-differentially expressed genes
e TE influenced up-regulated genes could be enriched for genes with syntenic homologs in rice or Sorghum (positive values) or against syntenic genes (negative values) compared to non-differentially expressed genes
f TE influenced up-regulated genes could be enriched for genes without introns (positive values) or against genes without introns (negative values) compared to non-differentially expressed genes
g TE influenced up-regulated genes could be larger (positive values) or smaller (negative values) compared to non-differentially expressed genes
h Proportion of TE influenced up-regulated genes that show conserved stress-responsive activation in B73, Mo17, and Oh43
i Proportion of TE influenced up-regulated genes that show stress-responsive activation in response to 2 or more stress conditions (applicable only to TE families associated with 2 or more stress conditions)
j Some TE families are associated with a unique set of genes (small values), while other TE families co-localize with other TEs from families associated with teh same stress (large values).
