# Supplementary material for: Transposable Elements Contribute to Activation of Maize Genes in Response to Abiotic Stress
Source: PLoS Genet. 2015 Jan 8;11(1):e1004915. doi: 10.1371/journal.pgen.1004915 (PMC4287451; doi:10.1371/journal.pgen.1004915)
Supplement: S8 Table — De novo assembly of transcripts for each treatment. (XLSX) [file pgen.1004915.s013.xlsx]

## Sheet: Table S8
Table S8. De novo assembly of transcripts for each treatment.
	Control	Chill	Heat	Salt	UV
Raw Read Pairs	90761274	87663035	82359715	12413601	7078298
Cleaned Read Pairs	88610234	85702913	80653520	12046370	6856451
Total 'genes'	51968	43436	47409	28054	24229
Total transcripts	95074	78694	80329	37711	28789
Percent GC	0.4971	0.5016	0.4969	0.5059	0.5125
Contig N10	4006	3721	3780	3053	2617
Contig N20	3148	2885	2917	2263	1892
Contig N30	2598	2376	2404	1867	1494
Contig N40	2210	2037	2052	1560	1173
Contig N50	1885	1742	1755	1292	922
Median contig length	794	796	771	564	407
Average contig length	1162.12	1111.07	1106.19	847.74	646.34
Total assembled bases	110487216	87434902	88858758	31969284	18607395
Alignment to Assembly 85% coverage/85% identity	86527	72341	73406	35362	27407
Alignment to Assembly 75% coverage/95% identity	86463	72141	73128	35143	27044
Percent at 85% coverage/85% identity	0.909428	0.916728	0.910356	0.931903	0.939387
Percent at 75% coverage/95% identity	0.909428	0.916728	0.910356	0.931903	0.939387
Reads mapped unique to individual assembly	82837457	78994742	86484373	15536623	9897855
Reads mapped duplicate to individual assembly	73818909	69741479	55464974	4858136	1042391
Total reads mapped to individual assembly	156656366	148736221	141949347	20394759	10940246
Percent reads maaped to individual assembly	0.883963	0.867743	0.879995	0.846511	0.797807
