# Supplementary material for: Transposable Elements Contribute to Activation of Maize Genes in Response to Abiotic Stress
Source: PLoS Genet. 2015 Jan 8;11(1):e1004915. doi: 10.1371/journal.pgen.1004915 (PMC4287451; doi:10.1371/journal.pgen.1004915)
Supplement: S9 Table — Validation of stress-induced activation of genes located near novel TE insertions in Oh43 and Mo17. (XLSX) [file pgen.1004915.s014.xlsx]

## Sheet: Table S9
Table S9. Validation of stress-induced activation of genes located near novel TE insertions in Oh43 and Mo17.
Gene ID	Gene_set	Stress	RPKM_B73_Control	RPKM_B73_Stress	RPKM_Mo17_Control	RPKM_Mo17_Stress	RPKM_Oh43_Control	RPKM_Oh43_Stress	B73_call	Mo17_call	Oh43_call	TE family	TE Distance	TE_B73	TE_Mo17	TE_Oh43	RNA_Seq_Validation_call
GRMZM2G102447	filtered_set	cold	8.2	11.66	12.27	13.59	2.73	5.91	ND	ND	Up	gyma	990	no	no	yes	Yes
GRMZM2G108057	filtered_set	UV	2.74	2.87	1.55	1.71	1.16	2.44	ND	ND	Up	flip	603	no	no	yes	Yes
GRMZM2G071206	filtered_set	cold	3.39	3.23	0.75	1.51	0	0.02	ND	Up	NE	Zm00346	279	no	yes	no	Yes
GRMZM2G108149	filtered_set	cold	4.04	3.85	0.29	1.66	0.25	1.03	NE	Up	Up	Zm00346	20	no	yes	yes	Yes
GRMZM2G400718	filtered_set	cold	3.87	1.87	0.08	0.39	0.09	0.93	Down	NE	Up	Zm00346	405	no	yes	yes	Yes
GRMZM2G347899	rejected_set	cold	0.28	0.3	0.38	0.19	11.5	23.47	NE	NE	Up	gyma	778	no	no	yes	Yes
GRMZM2G517127	rejected_set	cold	1.17	0.63	0.49	0.46	0.27	1.47	Down	NE	Up	gyma	476	no	no	yes	Yes
GRMZM2G378770	filtered_set	cold	1.79	1.51	0.76	0.78	0	0.18	ND	NE	NE	Zm00346	80	no	no	yes	no
GRMZM2G177923	filtered_set	cold	8.35	8.21	6.24	6.01	3.77	3.3	ND	ND	ND	Zm00346	227	no	no	yes	no
GRMZM2G504524	filtered_set	cold	4.19	5.14	3.01	3.78	5.34	5.51	ND	ND	ND	Zm00346	455	no	no	yes	no
GRMZM2G494758	rejected_set	cold	0	0	0	0.04	0	0	NE	NE	NE	Zm00346	290	no	no	yes	NE
GRMZM2G152590	rejected_set	UV	0	0	0	0	0	0.02	NE	NE	NE	flip	100	no	no	yes	NE
GRMZM2G542711	rejected_set	cold	0	0	0	0	0	0	NE	NE	NE	Zm00346	120	no	no	yes	NE
AC193401.3_FG004	rejected_set	UV	0	0	0	0	0	0	NE	NE	NE	flip	168	no	no	yes	NE
GRMZM2G543623	rejected_set	UV	0	0	0	0	0	0	NE	NE	NE	flip	348	no	no	yes	NE
AC203442.2_FG001	rejected_set	cold	0	0	0	0	0	0	NE	NE	NE	gyma	370	no	no	yes	NE
AC205481.3_FG006	rejected_set	UV	0	0	0	0	0	0	NE	NE	NE	flip	567	no	no	yes	NE
AC213872.3_FG007	rejected_set	cold	0	0.1	0.08	0	0	0	NE	NE	NE	gyma	625	no	no	yes	NE
GRMZM2G484118	rejected_set	UV	0	0	0	0	0	0	NE	NE	NE	flip	694	no	no	yes	NE
GRMZM5G860728	rejected_set	cold	0	0	0	0	0	0	NE	NE	NE	gyma	778	no	no	yes	NE
GRMZM2G546276	rejected_set	cold	0	0	0	0	0	0	NE	NE	NE	gyma	817	no	no	yes	NE
GRMZM2G128301	filtered_set	UV	0	0	0	0	0	0	NE	NE	NE	flip	824	no	no	yes	NE
GRMZM2G482852	rejected_set	cold	0.03	0.17	0.06	0.04	0	0	NE	NE	NE	gyma	952	no	no	yes	NE
