# Supplementary material for: Transposable Elements Contribute to Activation of Maize Genes in Response to Abiotic Stress
Source: PLoS Genet. 2015 Jan 8;11(1):e1004915. doi: 10.1371/journal.pgen.1004915 (PMC4287451; doi:10.1371/journal.pgen.1004915)
Supplement: S11 Table — List of primers used in the study. (XLSX) [file pgen.1004915.s016.xlsx]

## Sheet: Table S11
Table S11. List of primers used in the study.
Primer Name	Primer Sequence	Gene	Purpose
GTVP1F	GCCAGTCCAGGTTAGGGTTT	GRMZM2G102447	TE presence / absence
GTVP1R	GTTAGCCCAGTGGCAACATT	GRMZM2G102447	TE presence / absence
GTVP2F	TGCATAAACGAGATTTGATGG	GRMZM2G108057	TE presence / absence
GTVP2R	CGACACAATTCCAAACTCCA	GRMZM2G108057	TE presence / absence
GTVP3F	GAAAGAGGAAGGCAGTGTCG	GRMZM2G071206	TE presence / absence
GTVP3R	TAACCTGGGAGGATCCAATG	GRMZM2G071206	TE presence / absence
GTVP4F	GGTCCTTCCACCAAAATCCT	GRMZM2G108149	TE presence / absence
GTVP4R	ACCGATATCACGCGTAGAGG	GRMZM2G108149	TE presence / absence
GTVP5F	AGATCGGGTGAGATGCTCTG	GRMZM2G400718	TE presence / absence
GTVP5R	CACGAGTCTTCCTGGCAGTT	GRMZM2G400718	TE presence / absence
GTVP6F	GTCGACGATGCCTAGAGCTG	GRMZM2G347899	TE presence / absence
GTVP6R	CCTCATCACCTCTCCTCCAG	GRMZM2G347899	TE presence / absence
TE1R	CCATACTCGTTGTCGAGCAG	GRMZM2G102447	TE presence / absence
TE2R	GGGTGGACACCCTGAGTAAC	GRMZM2G108057	TE presence / absence
TE3R	CCGAGCTAAGGGTCCATTTT	GRMZM2G071206	TE presence / absence
TE4R	CCGAGCTAAGGGTCCATTTT	GRMZM2G108149	TE presence / absence
TE5R	CCGAGCTAAGGGTCCATTTT	GRMZM2G400718	TE presence / absence
TE6R	TGCATTCTAGGTGTAACAAGCA	GRMZM2G347899	TE presence / absence
TPV1F	ACCACGAGTGCTCCGACTAC	GRMZM2G102447	Expression level
TPV1R	GGAAGGTTTCAATTGCTGGA	GRMZM2G102447	Expression level
TPV2F	ACCACCTATGCAATCCAACC	GRMZM2G108057	Expression level
TPV2R	AAGCCACAAGCATTGTCTCC	GRMZM2G108057	Expression level
TPV3F	TTTTCTTCTCGGCAACCATC	GRMZM2G071206	Expression level
TPV3R	ACATAACCGGACGCAATGAT	GRMZM2G071206	Expression level
TPV4F	AGCATTCGAGTCAGGTGCTT	GRMZM2G108149	Expression level
TPV4R	CCCGATCAGGAACAGGTAGA	GRMZM2G108149	Expression level
TPV6F	TTGCTTGTCTGTGGAGGAAA	GRMZM2G347899	Expression level
TPV6R	TTGCAACATCCAAGGAAAGA	GRMZM2G347899	Expression level
TPVnew5F	GTTGGAGAGCAAGCAGAAGC	GRMZM2G400718	Expression level
TPVnew5R	CGACCACCACTCAGTGCTTA	GRMZM2G400718	Expression level
Mez1F	gcctggtcaggtccataacg	Mez1	Expression control
Mez1R	gcgatggcgaagagacctc	Mez1	Expression control
GAPCF	tctaccgacttccttggtgaca	GAPC	Expression control
GAPCR	gcaaaacatgtccagactcagc	GAPC	Expression control
